# Supplementary material for: Comparative transcriptomics among peach, almond and their interspecific F1 hybrid reveal key common and species-specific regulatory pathways involved in fruit development
Source: BMC Plant Biol. 2026 May 12;26:1135. doi: 10.1186/s12870-026-08863-6 (PMC13335376; doi:10.1186/s12870-026-08863-6)
Supplement: Supplementary file 2 — Supplementary Material 2. [file 12870_2026_8863_MOESM2_ESM.xlsx]

## Sheet: Additional Tables summary
Table S1	Summary of reads mapped
Table S2	DEGs of Earlygold T1 vs Earlygold T2
Table S3	DEGs of Earlygold T2 vs Earlygold T3
Table S4	DEGs of Texas T1 vs Texas T2
Table S5	DEGs of Texas T2 vs Texas T3
Table S6	DEGs of F1 Hybrid T1 vs F1 Hybrid T2
Table S7	DEGs of F1 Hybrid T2 vs F1 Hybrid T3
Table S8	BP GO terms of Earlygold and Texas in all timepoints
Table S9	One to one gene correspondence between peach (Lovell v2.0) and almond (Texas v3.0-F1) genomes
Table S10	DEGs of Earlygold T1 vs Texas T1
Table S11	DEGs of Earlygold T2 vs Texas T2
Table S12	DEGs of Earlygold T3 vs Texas T3
Table S13	Almond specific genes GO enrichment
Table S14	ASE genes
Table S15	ASE genes GO enrichment
Table S16	Primers qPCRs
Table S17	Orthologs sets of common pathways

## Sheet: Table S1
Sample	Reads_Assigned_Almond	Unassigned_NoFeatures_Almond	Reads_Assigned_Peach	Unassigned_NoFeatures_Peach
Texas_1	28695274	5919578	14910591	2594950
Texas_2	30245815	5990971	15628604	2905198
Texas_3	31028774	6220624	16103662	2701976
Texas_4	34090598	6708788	17698098	1399630
Texas_5	32021879	7039735	16650695	1698460
Texas_6	34707478	6752076	18010780	1463994
Texas_7	32748703	6858679	17071949	1322838
Texas_8	34041056	6471884	17866579	1287968
Texas_9	32673401	6595353	17024543	1285248
Earlygold_1	29746176	4585240	18255583	1782320
Earlygold_2	27872771	4433297	17052528	1829635
Earlygold_3	27916516	4178552	17028449	1619478
Earlygold_4	32604502	5806348	19275689	3621949
Earlygold_5	35647032	6939182	21416070	5102412
Earlygold_6	28074240	4893402	16647515	3010618
Earlygold_7	37489784	5589694	22061463	2862683
Earlygold_8	30471127	4714505	18142513	2127720
Earlygold_9	33708675	4653129	19356760	2567573
F1 Hybrid_1	31174871	6105151	17635031	1959384
F1 Hybrid_2	36129187	7061913	20441152	2385895
F1 Hybrid_3	32741479	5897259	18407099	1880482
F1 Hybrid_4	38818472	7822758	21893781	2206983
F1 Hybrid_5	38862735	8363555	22011960	2479869
F1 Hybrid_6	32137126	6111570	18090892	1666703
F1 Hybrid_7	32859957	6600403	18363752	1799312
F1 Hybrid_8	29319430	5852730	16366828	1705143
F1 Hybrid_9	38891374	6814078	21647889	1819869

## Sheet: Table S2
DEGs Earlygold T1 vs T2							gseKEGG Earlygold T1 vs T2												GSEA Earlygold T1 vs T2
Gene	baseMean	log2FoldChange	lfcSE	stat	pvalue	padj	ID	Description	setSize	enrichmentScore	NES	pvalue	p.adjust	qvalue	rank	leading_edge	core_enrichment_entrezgene	core_enrichment_gene_ID	ID	Description	setSize	enrichmentScore	NES	pvalue	p.adjust	qvalue	rank	leading_edge	core_enrichment
Prupe.4G047800	23366.7	9.66073	0.269804	32.1	4.40585e-226	8.72711e-222	pper00940	Phenylpropanoid biosynthesis	10	-0.68601	-1.96329	0.000966241	0.0265716	0.0244103	161	tags=60%, list=13%, signal=52%	18787098/18773006/18790823/18782712/18771961/18784459	Prupe.2G260800/Prupe.6G044000/Prupe.1G460600/Prupe.3G101400/Prupe.6G044900/Prupe.3G101500	GO:0009733	response to auxin	27	0.597065	2.72812	1.04626e-06	0.000172659	0.000147361	516	tags=56%, list=12%, signal=49%	Prupe.8G080500/Prupe.8G081300/Prupe.8G080800/Prupe.8G079500/Prupe.6G108400/Prupe.8G080100/Prupe.8G081100/Prupe.8G080200/Prupe.8G080300/Prupe.8G081700/Prupe.8G079300/Prupe.8G079100/Prupe.8G081000/Prupe.8G079200/Prupe.7G167000
Prupe.1G426700	15919.9	7.4906	0.204826	31.6883	2.25173e-220	2.23011e-216	pper00460	Cyanoamino acid metabolism	6	-0.784251	-1.90641	0.000591163	0.0265716	0.0244103	58	tags=100%, list=5%, signal=96%	18777625/18775073/18773316/109946533/18773978	Prupe.5G230400/Prupe.6G019500/Prupe.6G019600/Prupe.1G092700/Prupe.6G019700	GO:0005576	extracellular region	103	-0.41737	-2.22724	1.33327e-06	0.000172659	0.000147361	929	tags=50%, list=22%, signal=40%	Prupe.3G155600/Prupe.1G287100/Prupe.7G244400/Prupe.2G097700/Prupe.6G013400/Prupe.1G056800/Prupe.4G071500/Prupe.6G208400/Prupe.6G010300/Prupe.6G150800/Prupe.3G255000/Prupe.1G433300/Prupe.3G265800/Prupe.2G242400/Prupe.3G287200/Prupe.8G163300/Prupe.7G079100/Prupe.6G013200/Prupe.2G242200/Prupe.5G094200/Prupe.1G091400/Prupe.2G260800/Prupe.6G044000/Prupe.1G559400/Prupe.8G182000/Prupe.5G111300/Prupe.6G0…
Prupe.6G064700	11995	8.08234	0.228879	30.9435	3.10396e-210	2.04944e-206	pper00196	Photosynthesis - antenna proteins	5	-0.780672	-1.76373	0.00380414	0.0697426	0.0640698	267	tags=100%, list=22%, signal=78%	18792445/18777388/18778652/18780446	Prupe.1G225700/Prupe.5G195100/Prupe.4G076300/Prupe.4G076200	GO:0009522	photosystem I	14	-0.696625	-2.24069	4.27238e-05	0.00368849	0.00314807	1098	tags=100%, list=26%, signal=74%	Prupe.6G035200/Prupe.8G001200/Prupe.6G137400/Prupe.3G191900/Prupe.8G147200/Prupe.1G225700/Prupe.5G195100/Prupe.4G088200/Prupe.3G067400/Prupe.2G248900/Prupe.4G076300/Prupe.4G190500/Prupe.4G076200
Prupe.5G097700	23555.8	5.14265	0.151137	27.4098	2.09347e-165	1.03669e-161													GO:0020037	heme binding	72	-0.416513	-2.06061	7.8052e-05	0.00505387	0.0043134	856	tags=46%, list=20%, signal=37%	Prupe.6G013400/Prupe.4G235600/Prupe.1G375900/Prupe.8G021800/Prupe.1G538200/Prupe.7G079100/Prupe.6G013200/Prupe.2G267600/Prupe.2G260800/Prupe.4G079100/Prupe.6G044000/Prupe.1G288900/Prupe.3G176500/Prupe.7G198100/Prupe.1G292000/Prupe.4G153000/Prupe.6G298700/Prupe.7G071800/Prupe.7G072400/Prupe.1G404900/Prupe.3G050900/Prupe.8G110100/Prupe.5G219900/Prupe.7G133800/Prupe.1G116500/Prupe.1G460600/Prupe.3G2…
Prupe.5G018200	7385.67	6.56826	0.206387	26.9796	2.56222e-160	1.01505e-156													GO:0140825	lactoperoxidase activity	17	-0.626611	-2.14041	0.00022459	0.00992353	0.00846959	644	tags=59%, list=15%, signal=50%	Prupe.7G079100/Prupe.6G013200/Prupe.2G260800/Prupe.6G044000/Prupe.1G116500/Prupe.1G460600/Prupe.6G044900/Prupe.7G016500/Prupe.2G260600/Prupe.7G161900
Prupe.1G477800	5308.93	-9.66352	0.331817	-26.1093	2.85821e-150	9.43592e-147													GO:0006979	response to oxidative stress	25	-0.546395	-2.0959	0.000229889	0.00992353	0.00846959	644	tags=44%, list=15%, signal=38%	Prupe.7G079100/Prupe.5G106200/Prupe.6G013200/Prupe.2G260800/Prupe.6G044000/Prupe.1G116500/Prupe.1G460600/Prupe.6G044900/Prupe.7G016500/Prupe.2G260600/Prupe.7G161900
Prupe.6G213600	5432.66	-10.1844	0.356306	-25.7767	1.61719e-146	4.57618e-143													GO:0042744	hydrogen peroxide catabolic process	19	-0.600143	-2.11971	0.000335423	0.0108593	0.00926828	644	tags=53%, list=15%, signal=45%	Prupe.7G079100/Prupe.6G013200/Prupe.2G260800/Prupe.6G044000/Prupe.1G116500/Prupe.1G460600/Prupe.6G044900/Prupe.7G016500/Prupe.2G260600/Prupe.7G161900
Prupe.1G477400	2730.61	-9.46341	0.341191	-24.8055	7.82494e-136	1.93745e-132													GO:0004601	peroxidase activity	20	-0.58877	-2.10618	0.000296682	0.0108593	0.00926828	644	tags=50%, list=15%, signal=43%	Prupe.7G079100/Prupe.6G013200/Prupe.2G260800/Prupe.6G044000/Prupe.1G116500/Prupe.1G460600/Prupe.6G044900/Prupe.7G016500/Prupe.2G260600/Prupe.7G161900
Prupe.1G477200	4940.91	-9.60717	0.36543	-23.5535	1.1549e-122	2.54181e-119													GO:0098869	cellular oxidant detoxification	27	-0.520169	-2.0584	0.000507925	0.0146169	0.0124753	856	tags=48%, list=20%, signal=39%	Prupe.6G013400/Prupe.7G193200/Prupe.7G079100/Prupe.6G013200/Prupe.2G260800/Prupe.6G044000/Prupe.7G193400/Prupe.1G116500/Prupe.1G460600/Prupe.6G044900/Prupe.7G016500/Prupe.2G260600/Prupe.7G161900
Prupe.1G541200	20325.7	5.3416	0.189124	22.9563	1.27344e-116	2.52242e-113													GO:0030154	cell differentiation	17	-0.596329	-2.03698	0.000948183	0.023325	0.0199076	849	tags=65%, list=20%, signal=52%	Prupe.6G334500/Prupe.1G447400/Prupe.2G135400/Prupe.7G201900/Prupe.6G334400/Prupe.1G405400/Prupe.5G216700/Prupe.7G201600/Prupe.5G174200/Prupe.5G126600/Prupe.2G280100
Prupe.6G192200	3746.38	4.35049	0.147363	22.7364	1.95686e-114	3.52378e-111													GO:0004497	monooxygenase activity	53	-0.407322	-1.90496	0.000990639	0.023325	0.0199076	397	tags=34%, list=9%, signal=31%	Prupe.1G288900/Prupe.8G167500/Prupe.7G198100/Prupe.1G292000/Prupe.4G153000/Prupe.6G298700/Prupe.7G071800/Prupe.7G072400/Prupe.1G404900/Prupe.3G050900/Prupe.8G110100/Prupe.5G219900/Prupe.7G193500/Prupe.7G133800/Prupe.3G250000/Prupe.7G071900/Prupe.6G041200/Prupe.1G453400
Prupe.2G038800	3101.52	-9.81978	0.390412	-22.5909	5.3228e-113	8.78617e-110													GO:0008194	UDP-glycosyltransferase activity	52	0.342456	1.9152	0.00171946	0.034257	0.0292378	370	tags=29%, list=9%, signal=27%	Prupe.2G085100/Prupe.2G085000/Prupe.2G084900/Prupe.7G124500/Prupe.7G124400/Prupe.2G324700/Prupe.1G266300/Prupe.1G169300/Prupe.6G203900/Prupe.2G085300/Prupe.8G186200/Prupe.6G204000/Prupe.8G130200/Prupe.8G186100/Prupe.7G124200
Prupe.1G274600	1957.76	5.62025	0.20503	22.5345	1.90723e-112	2.90603e-109													GO:0009523	photosystem II	23	-0.511087	-1.90363	0.00164238	0.034257	0.0292378	1544	tags=78%, list=36%, signal=50%	Prupe.2G012000/Prupe.4G029300/Prupe.8G142700/Prupe.6G309700/Prupe.2G229000/Prupe.8G001200/Prupe.3G191900/Prupe.1G225700/Prupe.5G195100/Prupe.2G248900/Prupe.7G202600/Prupe.1G406000/Prupe.6G330500/Prupe.4G201300/Prupe.3G235100/Prupe.4G076300/Prupe.4G190500/Prupe.4G076200
Prupe.6G224600	1000.48	-7.41681	0.29064	-22.0782	5.12055e-108	7.24485e-105													GO:0044238	primary metabolic process	13	0.586675	2.07141	0.00250872	0.0394604	0.0336788	191	tags=31%, list=5%, signal=29%	Prupe.2G085100/Prupe.2G085000/Prupe.2G084900/Prupe.2G085300
Prupe.4G017700	4147.15	4.26222	0.149087	21.8813	3.91452e-106	5.16926e-103													GO:0000786	nucleosome	21	-0.516192	-1.86341	0.00242526	0.0394604	0.0336788	1880	tags=90%, list=44%, signal=51%	Prupe.6G251900/Prupe.6G081300/Prupe.5G134000/Prupe.2G224400/Prupe.8G230400/Prupe.6G016200/Prupe.7G028400/Prupe.6G345300/Prupe.6G021700/Prupe.2G232000/Prupe.1G330600/Prupe.2G232200/Prupe.8G250000/Prupe.6G021100/Prupe.4G054300/Prupe.1G325800/Prupe.7G166400/Prupe.3G161100/Prupe.6G322000
Prupe.8G232200	19305.5	9.66716	0.411868	21.0435	2.62116e-98	3.24499e-95													GO:0006952	defense response	63	0.321018	1.85912	0.00216523	0.0394604	0.0336788	739	tags=38%, list=17%, signal=32%	Prupe.8G005400/Prupe.8G041000/Prupe.1G383700/Prupe.8G005100/Prupe.4G109400/Prupe.2G083200/Prupe.1G364000/Prupe.7G037500/Prupe.1G128700/Prupe.6G097800/Prupe.1G541300/Prupe.7G271400/Prupe.6G129800/Prupe.1G364200/Prupe.1G162200/Prupe.1G328500/Prupe.1G127300/Prupe.2G107600/Prupe.3G144100/Prupe.1G128600/Prupe.2G034400/Prupe.6G048000/Prupe.1G127800/Prupe.1G127500
Prupe.7G103700	772.82	-4.30729	0.159916	-20.6814	5.09329e-95	5.93458e-92													GO:0004553	hydrolase activity, hydrolyzing O-glycosyl compounds	62	-0.369347	-1.77754	0.00259006	0.0394604	0.0336788	1007	tags=44%, list=24%, signal=34%	Prupe.3G009500/Prupe.6G222300/Prupe.5G230400/Prupe.8G089500/Prupe.4G222100/Prupe.6G150800/Prupe.1G331000/Prupe.5G075600/Prupe.3G287200/Prupe.7G217800/Prupe.1G559400/Prupe.7G245500/Prupe.3G210700/Prupe.8G005900/Prupe.2G277900/Prupe.7G103100/Prupe.8G145600/Prupe.7G269200/Prupe.1G251200/Prupe.1G110100/Prupe.6G019500/Prupe.1G169700/Prupe.6G110300/Prupe.6G019600/Prupe.6G213600/Prupe.6G019700/Prupe.3G1…
Prupe.6G362400	769.137	6.87584	0.293586	20.014	4.15713e-89	4.57469e-86													GO:0009416	response to light stimulus	20	-0.529186	-1.89304	0.00314555	0.0428788	0.0365964	999	tags=65%, list=24%, signal=50%	Prupe.8G001200/Prupe.3G191900/Prupe.1G225700/Prupe.5G195100/Prupe.4G080700/Prupe.2G248900/Prupe.2G150700/Prupe.6G349800/Prupe.4G076300/Prupe.1G040300/Prupe.4G190500/Prupe.3G118100/Prupe.4G076200
Prupe.4G052200	39501.1	4.72314	0.189696	19.6269	9.11123e-86	9.49869e-83													GO:0018298	obsolete protein-chromophore linkage	10	-0.644004	-1.83492	0.00298606	0.0428788	0.0365964	999	tags=90%, list=24%, signal=69%	Prupe.8G142700/Prupe.8G001200/Prupe.3G191900/Prupe.1G225700/Prupe.5G195100/Prupe.2G248900/Prupe.4G076300/Prupe.4G190500/Prupe.4G076200
Prupe.4G150100	36029	5.46434	0.230989	19.3271	3.17764e-83	3.14714e-80													GO:0009607	response to biotic stimulus	15	0.545073	2.0299	0.00352676	0.0456716	0.03898	739	tags=67%, list=17%, signal=55%	Prupe.1G128700/Prupe.6G097800/Prupe.7G271400/Prupe.8G153700/Prupe.8G153100/Prupe.1G127300/Prupe.2G107600/Prupe.1G128600/Prupe.1G127800/Prupe.1G127500
Prupe.2G085300	2067.33	5.58119	0.23821	19.2317	2.00773e-82	1.89377e-79
Prupe.2G260600	3131.34	-10.296	0.498091	-18.6632	9.8689e-78	8.8856e-75
Prupe.1G549600	3830.05	-5.78441	0.259227	-18.4564	4.62831e-76	3.98598e-73
Prupe.5G058300	2513.87	2.7752	0.0965365	18.3889	1.61278e-75	1.33108e-72
Prupe.8G137900	11092.9	10.0253	0.493618	18.2839	1.11139e-74	8.8058e-72
Prupe.3G226900	2268.88	4.35754	0.189329	17.7339	2.29672e-70	1.74975e-67
Prupe.7G131500	2884.05	3.44509	0.138222	17.6896	5.0437e-70	3.70021e-67
Prupe.3G221800	860.161	-4.75947	0.212816	-17.6654	7.74818e-70	5.48129e-67
Prupe.3G243500	2141.11	6.47067	0.314828	17.3767	1.23825e-67	8.45766e-65
Prupe.6G305000	12746.4	6.96593	0.345509	17.2671	8.32735e-67	5.49827e-64
Prupe.6G309400	31954.4	6.38403	0.31214	17.2488	1.14309e-66	7.30395e-64
Prupe.6G310300	28587.5	6.59439	0.324773	17.2255	1.70834e-66	1.05746e-63
Prupe.1G476500	902.388	-10.1988	0.536138	-17.1575	5.52496e-66	3.31632e-63
Prupe.3G158700	405.918	-4.92719	0.229586	-17.1055	1.3504e-65	7.86729e-63
Prupe.6G144100	1017.43	-4.96714	0.232175	-17.0869	1.85891e-65	1.05204e-62
Prupe.1G483200	1106.39	6.75825	0.339286	16.9717	1.33114e-64	7.12627e-62
Prupe.8G193800	1185.07	-6.9966	0.353297	-16.9732	1.29594e-64	7.12627e-62
Prupe.3G197000	6902.94	9.66837	0.512632	16.9095	3.82719e-64	1.99497e-61
Prupe.4G143300	1963.11	7.92009	0.412556	16.7737	3.80099e-63	1.93052e-60
Prupe.1G230800	2804.51	4.83807	0.229979	16.6888	1.58178e-62	7.833e-60
Prupe.1G111900	3883.34	8.19883	0.433575	16.6034	6.58236e-62	3.18008e-59
Prupe.2G043600	5994.76	4.42954	0.207563	16.5228	2.51301e-61	1.18518e-58
Prupe.3G169400	5189.76	2.56934	0.095896	16.365	3.39788e-60	1.56524e-57
Prupe.5G143300	16857.3	2.79748	0.110169	16.3156	7.6436e-60	3.44101e-57
Prupe.1G475300	1116.1	-6.44545	0.335208	-16.245	2.42453e-59	1.06722e-56
Prupe.4G017600	3891.13	5.25431	0.262823	16.187	6.23021e-59	2.68278e-56
Prupe.3G283200	904.988	4.20973	0.198752	16.1494	1.14702e-58	4.83409e-56
Prupe.1G406800	781.993	-4.37958	0.212115	-15.9327	3.75539e-57	1.54973e-54
Prupe.1G128700	45892.8	5.55078	0.288028	15.7998	3.12262e-56	1.2623e-53
Prupe.5G070300	569.23	4.04187	0.192904	15.7688	5.09813e-56	2.01968e-53
Prupe.1G570800	14874.9	-5.15311	0.264207	-15.7192	1.11772e-55	4.34115e-53
Prupe.5G006300	6493.77	4.1369	0.199914	15.6913	1.73552e-55	6.61099e-53
Prupe.1G430500	949.044	-5.81466	0.308197	-15.622	5.15573e-55	1.92688e-52
Prupe.7G166400	8670.94	-5.42201	0.284139	-15.5628	1.30214e-54	4.77645e-52
Prupe.7G173900	2058.89	4.56961	0.229419	15.5593	1.37559e-54	4.95412e-52
Prupe.3G292400	4926.27	2.86582	0.120371	15.5006	3.43479e-54	1.21493e-51
Prupe.3G056400	941.818	5.8114	0.31121	15.4603	6.42878e-54	2.23406e-51
Prupe.6G193200	2175.4	5.39178	0.284866	15.417	1.25873e-53	4.29879e-51
Prupe.1G021400	3424.65	6.83338	0.378514	15.4113	1.37436e-53	4.61413e-51
Prupe.6G257400	703.253	-3.04214	0.132876	-15.3687	2.65524e-53	8.76584e-51
Prupe.3G227100	3786.65	2.89444	0.123323	15.3617	2.95821e-53	9.60593e-51
Prupe.1G251200	594.175	-6.50305	0.358509	-15.3498	3.55316e-53	1.13518e-50
Prupe.7G136300	623.047	-5.19798	0.274137	-15.3134	6.21925e-53	1.95541e-50
Prupe.2G200400	3851.82	6.39627	0.354127	15.2382	1.97145e-52	6.10165e-50
Prupe.8G008700	350.539	-4.0903	0.203289	-15.2015	3.45727e-52	1.05356e-49
Prupe.4G013400	1003.6	2.64381	0.109438	15.0205	5.39329e-51	1.61864e-48
Prupe.6G155100	1797.04	-6.46163	0.364283	-14.9928	8.18161e-51	2.41883e-48
Prupe.8G025400	1212.93	-11.2136	0.683857	-14.9353	1.94241e-50	5.65813e-48
Prupe.7G264500	550.404	-3.73353	0.183978	-14.8579	6.18529e-50	1.77563e-47
Prupe.1G514900	587.302	4.26091	0.219605	14.849	7.06476e-50	1.99912e-47
Prupe.7G139500	613.167	6.17264	0.348644	14.8365	8.51379e-50	2.37523e-47
Prupe.8G165000	1079.54	-3.07423	0.140561	-14.7568	2.78207e-49	7.65379e-47
Prupe.4G254900	3914.36	5.38676	0.298323	14.7047	6.01151e-49	1.63118e-46
Prupe.1G343400	1621.01	3.86835	0.195091	14.7027	6.19812e-49	1.65909e-46
Prupe.1G364200	3828.58	4.32296	0.226755	14.6544	1.26297e-48	3.33558e-46
Prupe.7G183700	2396.39	3.56553	0.175265	14.638	1.60746e-48	4.18955e-46
Prupe.6G343400	2077.27	3.71092	0.185319	14.6284	1.85013e-48	4.75939e-46
Prupe.8G062200	1182.73	4.10505	0.212414	14.6179	2.15963e-48	5.48436e-46
Prupe.4G152700	2440.83	7.75253	0.462106	14.6125	2.33697e-48	5.85959e-46
Prupe.5G153100	562.596	-2.92942	0.132717	-14.5379	6.97195e-48	1.72626e-45
Prupe.6G265200	7840.92	4.60515	0.248147	14.5283	8.0197e-48	1.96116e-45
Prupe.4G058000	920.496	-4.22977	0.223442	-14.4546	2.34496e-47	5.66451e-45
Prupe.8G230000	371.617	-6.21868	0.361327	-14.4431	2.77028e-47	6.61129e-45
Prupe.3G027900	2356.16	7.47917	0.449943	14.4	5.17587e-47	1.22052e-44
Prupe.2G183600	506.19	-8.36643	0.512472	-14.3743	7.50161e-47	1.74814e-44
Prupe.4G082000	3447.86	5.99774	0.347711	14.3732	7.61722e-47	1.75444e-44
Prupe.7G269600	317.792	3.94526	0.205921	14.3028	2.10051e-46	4.78239e-44
Prupe.8G145600	154.455	-6.33932	0.373728	-14.2867	2.65029e-46	5.96556e-44
Prupe.8G156800	1451.59	4.36961	0.236308	14.2594	3.91811e-46	8.72022e-44
Prupe.3G210700	2840.35	-5.489	0.31492	-14.2544	4.2073e-46	9.2598e-44
Prupe.2G269100	1107.33	-3.09956	0.14787	-14.1987	9.33133e-46	2.03115e-43
Prupe.7G120600	402.212	-3.34988	0.165587	-14.1912	1.03818e-45	2.23524e-43
Prupe.1G311100	1134.21	4.04665	0.215885	14.1124	3.18637e-45	6.78662e-43
Prupe.8G196500	1220.59	3.6739	0.190082	14.0671	6.04889e-45	1.27464e-42
Prupe.1G403400	5282.51	-3.48023	0.176895	-14.0209	1.16061e-44	2.41993e-42
Prupe.2G277800	1897.87	6.86897	0.418722	14.0164	1.23778e-44	2.55395e-42
Prupe.1G416800	2511.55	6.44303	0.389344	13.98	2.06475e-44	4.21635e-42
Prupe.5G087400	4379.81	4.71001	0.266302	13.9316	4.07375e-44	8.23397e-42
Prupe.5G047800	907.694	-3.18879	0.157329	-13.9122	5.34169e-44	1.06877e-41
Prupe.8G215400	5095.28	4.14275	0.226954	13.8475	1.31751e-43	2.60972e-41
Prupe.1G042200	829.583	3.41961	0.175182	13.812	2.15806e-43	4.23236e-41
Prupe.1G177400	2354.7	2.97932	0.143646	13.7791	3.4057e-43	6.61373e-41
Prupe.3G311200	1601.83	3.42972	0.176679	13.7522	4.93932e-43	9.49883e-41
Prupe.7G243300	9332.9	4.13727	0.228181	13.749	5.1627e-43	9.83295e-41
Prupe.1G061000	1629.7	3.86569	0.20989	13.6533	1.92875e-42	3.63854e-40
Prupe.2G009800	1877.55	-7.06687	0.445692	-13.6122	3.38732e-42	6.32981e-40
Prupe.7G217200	156.615	-4.8073	0.279862	-13.6042	3.78048e-42	6.99849e-40
Prupe.5G179300	337.905	-8.22801	0.531428	-13.6011	3.94359e-42	7.23284e-40
Prupe.3G082100	306.261	6.38091	0.39669	13.5645	6.49801e-42	1.18085e-39
Prupe.8G143200	2211.57	2.213	0.0895389	13.5471	8.23849e-42	1.48353e-39
Prupe.4G205100	456.19	-4.81285	0.283079	-13.4692	2.37345e-41	4.23544e-39
Prupe.6G225000	959.124	-3.35763	0.176891	-13.3281	1.58833e-40	2.80907e-38
Prupe.8G162800	741.539	-6.93026	0.446064	-13.2946	2.48702e-40	4.35955e-38
Prupe.8G080100	690.051	7.46623	0.486877	13.281	2.98217e-40	5.18165e-38
Prupe.3G248600	1513.44	-11.005	0.753819	-13.2725	3.34382e-40	5.75952e-38
Prupe.3G180200	437.667	-4.77288	0.284944	-13.2408	5.10089e-40	8.71021e-38
Prupe.1G230200	519.966	4.39694	0.256767	13.2296	5.91658e-40	1.00167e-37
Prupe.5G036200	257.778	7.45663	0.490166	13.1723	1.26609e-39	2.12532e-37
Prupe.5G100500	3698.77	3.59236	0.196911	13.1652	1.39248e-39	2.31784e-37
Prupe.8G005400	479.62	10.6118	0.7313	13.1435	1.85478e-39	3.06163e-37
Prupe.8G098000	9042.41	-3.02718	0.154798	-13.0957	3.48676e-39	5.70791e-37
Prupe.5G166600	1934.5	3.01742	0.154121	13.0899	3.76101e-39	6.1064e-37
Prupe.7G204800	3046.77	3.66355	0.203657	13.0786	4.36389e-39	7.02764e-37
Prupe.8G132800	450.046	-5.76856	0.364679	-13.0761	4.51217e-39	7.20782e-37
Prupe.7G070700	248.102	-4.99508	0.305925	-13.059	5.64771e-39	8.94958e-37
Prupe.8G228800	164.092	-4.98424	0.305694	-13.0334	7.89907e-39	1.24178e-36
Prupe.5G184800	2226.76	2.58018	0.121871	12.966	1.9077e-38	2.97541e-36
Prupe.2G085000	7183.73	13.1612	0.938139	12.9631	1.98012e-38	3.06423e-36
Prupe.1G239100	604.898	3.33144	0.179988	12.9533	2.25085e-38	3.45619e-36
Prupe.7G266500	986.299	3.00899	0.155352	12.9319	2.97345e-38	4.53063e-36
Prupe.5G121200	2611.91	2.86365	0.144177	12.9261	3.20821e-38	4.85101e-36
Prupe.2G247800	3092.91	-4.24089	0.251275	-12.8978	4.63264e-38	6.95177e-36
Prupe.6G251300	596.521	7.90647	0.536581	12.8712	6.53427e-38	9.73165e-36
Prupe.8G165600	27809.4	4.01207	0.234146	12.8641	7.16984e-38	1.05985e-35
Prupe.1G038800	857.702	-4.47198	0.271015	-12.811	1.42273e-37	2.08751e-35
Prupe.1G239700	944.806	2.50151	0.117426	12.7868	1.94296e-37	2.82986e-35
Prupe.1G153100	1233.94	3.48601	0.195332	12.7271	4.17855e-37	6.04152e-35
Prupe.6G071400	675.54	-3.21007	0.174576	-12.6596	9.8972e-37	1.42061e-34
Prupe.4G047400	3709.94	3.08656	0.16547	12.6098	1.8635e-36	2.65556e-34
Prupe.1G038200	1074.23	12.9457	0.948579	12.5932	2.30121e-36	3.25588e-34
Prupe.2G020100	370.093	7.60542	0.527072	12.5323	4.96997e-36	6.98193e-34
Prupe.3G040900	438.735	-4.91318	0.313267	-12.4915	8.30655e-36	1.1587e-33
Prupe.2G025100	1485.68	3.10699	0.168991	12.468	1.11554e-35	1.54522e-33
Prupe.3G176500	976.019	-5.66692	0.37465	-12.4568	1.28464e-35	1.76267e-33
Prupe.7G151500	2253.37	3.4667	0.198027	12.4564	1.29032e-35	1.76267e-33
Prupe.8G127400	423.376	-5.13186	0.33246	-12.4282	1.8383e-35	2.49404e-33
Prupe.7G217800	263.934	-4.67883	0.297071	-12.3837	3.20333e-35	4.31643e-33
Prupe.2G039300	3533.03	9.03115	0.648814	12.3782	3.42912e-35	4.58946e-33
Prupe.1G244500	1800.05	3.77585	0.224696	12.3538	4.64582e-35	6.17613e-33
Prupe.1G497100	627.363	-6.21408	0.423555	-12.3103	7.97481e-35	1.0531e-32
Prupe.8G101500	21920.8	3.98694	0.242882	12.2979	9.29791e-35	1.21969e-32
Prupe.1G310900	2046.58	-4.99085	0.325488	-12.2611	1.46492e-34	1.90903e-32
Prupe.1G318100	539.303	-4.58252	0.292627	-12.2426	1.83984e-34	2.38193e-32
Prupe.3G101500	990.816	-12.5216	0.941187	-12.2415	1.86514e-34	2.39901e-32
Prupe.6G350700	2419.48	-3.265	0.185133	-12.2344	2.03545e-34	2.60118e-32
Prupe.5G101000	294.523	3.60885	0.213637	12.2116	2.69437e-34	3.42115e-32
Prupe.4G157900	1124.23	-3.17516	0.178205	-12.206	2.88896e-34	3.64488e-32
Prupe.7G071700	236.445	-4.41709	0.280247	-12.1931	3.38225e-34	4.24023e-32
Prupe.2G192600	1152.98	-3.17928	0.178954	-12.1779	4.07717e-34	5.07928e-32
Prupe.6G040100	3947.5	3.2527	0.185257	12.1599	5.084e-34	6.29399e-32
Prupe.5G101200	215.627	8.57581	0.623311	12.1541	5.45284e-34	6.70869e-32
Prupe.7G071800	579.376	-6.3863	0.444955	-12.1053	9.90363e-34	1.21093e-31
Prupe.6G329600	179.234	-7.21004	0.514736	-12.0645	1.62629e-33	1.97629e-31
Prupe.1G422800	127.138	-6.69592	0.474636	-12.0006	3.52653e-33	4.25936e-31
Prupe.3G023200	226.477	-4.79974	0.316977	-11.9874	4.13612e-33	4.96535e-31
Prupe.1G293500	1109.81	3.16314	0.180817	11.9631	5.54321e-33	6.61445e-31
Prupe.4G191500	3792.98	4.10017	0.259443	11.9493	6.54504e-33	7.76312e-31
Prupe.6G070500	1947.85	2.24411	0.104143	11.9462	6.80028e-33	8.01785e-31
Prupe.7G253100	489.443	5.90381	0.41071	11.9398	7.337e-33	8.59948e-31
Prupe.7G192300	26924.8	3.62771	0.22101	11.8896	1.34125e-32	1.56279e-30
Prupe.5G148700	2309.05	4.10616	0.26144	11.881	1.48624e-32	1.7216e-30
Prupe.8G268300	277.066	-3.27745	0.191723	-11.8789	1.52423e-32	1.75534e-30
Prupe.6G173200	2193.85	3.14198	0.180444	11.8706	1.68324e-32	1.92727e-30
Prupe.7G193700	787.664	-6.82547	0.490908	-11.8667	1.76277e-32	2.00672e-30
Prupe.5G161300	30999	6.65008	0.478852	11.7992	3.93983e-32	4.45944e-30
Prupe.1G397200	6952.23	4.25991	0.276394	11.7944	4.16965e-32	4.69275e-30
Prupe.7G133100	6003.88	3.394	0.202988	11.7938	4.20378e-32	4.70443e-30
Prupe.1G004800	3280.86	2.38246	0.117351	11.7805	4.91742e-32	5.47215e-30
Prupe.7G135000	758.195	-3.58761	0.219829	-11.771	5.50848e-32	6.09564e-30
Prupe.6G222300	223.391	-3.73982	0.233225	-11.7475	7.2701e-32	8.00034e-30
Prupe.6G229200	270.963	-4.99746	0.340504	-11.7398	7.96295e-32	8.71437e-30
Prupe.1G460600	160.443	-8.67261	0.655692	-11.7015	1.25163e-31	1.36222e-29
Prupe.5G090000	2618.81	9.13417	0.69661	11.6768	1.6751e-31	1.81314e-29
Prupe.5G133400	474.554	-4.43187	0.294711	-11.6449	2.437e-31	2.62348e-29
Prupe.6G271800	3798.97	2.97827	0.170477	11.6043	3.91751e-31	4.19449e-29
Prupe.8G161600	849.831	-7.73901	0.581369	-11.5916	4.54499e-31	4.84017e-29
Prupe.3G077200	1746.43	3.35508	0.203332	11.5824	5.05841e-31	5.35813e-29
Prupe.5G021100	10700.5	3.04985	0.176991	11.5816	5.10559e-31	5.37933e-29
Prupe.7G271400	492.403	5.16084	0.359284	11.5809	5.14782e-31	5.39514e-29
Prupe.3G196900	5251.52	3.78054	0.240456	11.5636	6.30007e-31	6.56799e-29
Prupe.2G328500	688.066	3.03725	0.176482	11.5437	7.94591e-31	8.24045e-29
Prupe.7G119100	264.771	-5.58918	0.397655	-11.5406	8.23234e-31	8.49303e-29
Prupe.6G236200	891.22	3.14806	0.18623	11.5345	8.84446e-31	9.07726e-29
Prupe.7G233100	212.955	-4.40866	0.295987	-11.5162	1.09291e-30	1.1159e-28
Prupe.7G085300	900.978	-3.85316	0.248707	-11.472	1.8244e-30	1.85322e-28
Prupe.4G157400	618.587	-10.7349	0.848809	-11.4689	1.89125e-30	1.91133e-28
Prupe.6G285100	232.2	-5.25572	0.371293	-11.4619	2.04989e-30	2.06113e-28
Prupe.1G018900	13970.7	6.42024	0.473521	11.4467	2.4437e-30	2.44469e-28
Prupe.6G284000	11777.7	-4.24234	0.283457	-11.4386	2.6833e-30	2.67089e-28
Prupe.1G373500	255.711	-2.77083	0.155532	-11.3856	4.93437e-30	4.887e-28
Prupe.4G249500	2192.41	3.284	0.200717	11.3792	5.3096e-30	5.23246e-28
Prupe.1G265500	1545.3	3.00681	0.176831	11.3487	7.52497e-30	7.37894e-28
Prupe.1G471000	1071.55	6.75699	0.507911	11.3347	8.83759e-30	8.6234e-28
Prupe.7G037500	226.314	5.59571	0.405481	11.334	8.90916e-30	8.65062e-28
Prupe.2G063600	937.385	3.17816	0.192815	11.2966	1.36338e-29	1.31735e-27
Prupe.1G376300	3468.02	3.97401	0.263384	11.2915	1.4449e-29	1.38935e-27
Prupe.1G022100	154.26	5.46254	0.395407	11.2859	1.53984e-29	1.47349e-27
Prupe.1G101700	646.314	-3.81568	0.249836	-11.2701	1.84389e-29	1.75104e-27
Prupe.3G215800	4628.79	2.08142	0.0959568	11.2699	1.84757e-29	1.75104e-27
Prupe.7G094700	6210.37	2.92749	0.171114	11.2644	1.96771e-29	1.85602e-27
Prupe.5G108900	1670.9	4.46548	0.307663	11.2639	1.97847e-29	1.85733e-27
Prupe.3G061300	534.774	-7.04416	0.53833	-11.2276	2.98462e-29	2.77556e-27
Prupe.4G082100	465.813	6.66085	0.504181	11.2278	2.97724e-29	2.77556e-27
Prupe.7G155200	225.493	-3.69588	0.240493	-11.2098	3.64963e-29	3.37812e-27
Prupe.7G114500	2637.28	-4.46099	0.308778	-11.2087	3.6962e-29	3.40532e-27
Prupe.1G197200	100.587	4.87115	0.345908	11.1913	4.49943e-29	4.12615e-27
Prupe.6G064500	105.967	4.85722	0.345241	11.1726	5.55521e-29	5.07086e-27
Prupe.7G163300	526.82	-2.34257	0.120426	-11.1485	7.28039e-29	6.61514e-27
Prupe.4G218300	517.999	-10.058	0.812832	-11.1438	7.67948e-29	6.94589e-27
Prupe.1G430900	120.534	-5.48384	0.402596	-11.1373	8.25703e-29	7.43433e-27
Prupe.1G464900	493.421	3.25	0.202092	11.1335	8.61492e-29	7.72146e-27
Prupe.4G137300	183.066	-4.20188	0.287919	-11.1208	9.94101e-29	8.86989e-27
Prupe.8G138600	197.295	-8.35669	0.662116	-11.1109	1.11066e-28	9.86542e-27
Prupe.6G045200	429.573	-10.8666	0.889256	-11.0953	1.32174e-28	1.1688e-26
Prupe.2G285500	682.141	-5.89136	0.441214	-11.0861	1.46507e-28	1.28408e-26
Prupe.6G189600	524.897	-4.39855	0.306552	-11.0864	1.46104e-28	1.28408e-26
Prupe.2G260700	760.999	-5.38386	0.3955	-11.0844	1.49415e-28	1.30379e-26
Prupe.7G161900	7188.06	-10.4725	0.855769	-11.069	1.774e-28	1.5412e-26
Prupe.7G074200	349.699	-4.10136	0.280861	-11.0423	2.38802e-28	2.06559e-26
Prupe.3G003900	2554.51	2.38373	0.125358	11.0382	2.5003e-28	2.1533e-26
Prupe.3G074800	7089.28	4.64809	0.330604	11.0346	2.60159e-28	2.23083e-26
Prupe.4G050400	4141.96	-5.02272	0.365264	-11.0132	3.30126e-28	2.81859e-26
Prupe.1G457900	247.783	-8.37314	0.669605	-11.0112	3.37556e-28	2.8574e-26
Prupe.6G365100	11237.8	2.66834	0.151513	11.0112	3.37536e-28	2.8574e-26
Prupe.6G278000	2382.19	-4.26648	0.297035	-10.997	3.95272e-28	3.33172e-26
Prupe.2G212800	157.592	-3.41262	0.219556	-10.9886	4.33416e-28	3.63775e-26
Prupe.6G201400	4817.21	-2.45794	0.133187	-10.9466	6.90013e-28	5.74276e-26
Prupe.6G285200	173.87	-7.14338	0.561204	-10.9468	6.88427e-28	5.74276e-26
Prupe.8G148500	4818.35	6.21217	0.476546	10.9374	7.63529e-28	6.32803e-26
Prupe.1G249800	780.261	-4.1884	0.291656	-10.9321	8.09858e-28	6.68402e-26
Prupe.7G228000	871.131	4.22995	0.295497	10.9306	8.23333e-28	6.76705e-26
Prupe.5G199400	575.212	3.23745	0.20472	10.9293	8.34665e-28	6.83184e-26
Prupe.1G486000	545.914	-3.58058	0.236378	-10.9172	9.54043e-28	7.77682e-26
Prupe.2G186600	3260.06	-2.6161	0.148233	-10.9024	1.12203e-27	9.10871e-26
Prupe.3G133100	147.318	-7.8403	0.627955	-10.893	1.24501e-27	1.00657e-25
Prupe.4G105700	3303.09	3.71148	0.248956	10.8914	1.26712e-27	1.02029e-25
Prupe.1G348700	683.472	3.01961	0.185484	10.8883	1.31048e-27	1.05093e-25
Prupe.2G288800	17362.1	3.10883	0.193706	10.8867	1.33367e-27	1.06521e-25
Prupe.3G216100	1893.11	-3.75666	0.253287	-10.8835	1.38092e-27	1.09852e-25
Prupe.4G216600	1667.23	2.37485	0.126628	10.8574	1.83851e-27	1.45669e-25
Prupe.1G531500	316.218	2.89696	0.175042	10.8371	2.2955e-27	1.81152e-25
Prupe.2G273300	189.602	-4.91923	0.361775	-10.8333	2.39283e-27	1.88084e-25
Prupe.4G035700	3769.64	4.40206	0.314951	10.8019	3.37208e-27	2.64008e-25
Prupe.1G418100	356.678	-3.47784	0.229441	-10.7995	3.46259e-27	2.70028e-25
Prupe.7G133600	2958.24	4.98772	0.369679	10.787	3.96682e-27	3.08137e-25
Prupe.6G237000	2475.3	3.91383	0.270985	10.7527	5.75252e-27	4.45101e-25
Prupe.1G523000	325.103	-9.02626	0.747986	-10.7305	7.3205e-27	5.6422e-25
Prupe.1G432000	3166.39	3.29535	0.213923	10.7298	7.37518e-27	5.66231e-25
Prupe.7G217400	176.042	-5.08548	0.380925	-10.7252	7.75483e-27	5.9308e-25
Prupe.3G139800	162.538	-3.93183	0.273388	-10.724	7.85045e-27	5.98083e-25
Prupe.3G284200	729.453	-2.4889	0.138956	-10.7149	8.66342e-27	6.57491e-25
Prupe.1G092700	124.195	-9.39866	0.78663	-10.6768	1.30768e-26	9.88644e-25
Prupe.5G140400	167.508	-5.61444	0.432427	-10.671	1.39073e-26	1.04744e-24
Prupe.5G199500	384	-2.64992	0.154771	-10.6604	1.55968e-26	1.17023e-24
Prupe.3G207600	383.932	4.49657	0.328227	10.6529	1.69035e-26	1.26349e-24
Prupe.3G167800	249.405	3.62046	0.246032	10.6509	1.72698e-26	1.28601e-24
Prupe.1G169700	386.891	-7.264	0.58854	-10.6433	1.87379e-26	1.39011e-24
Prupe.7G213100	487.262	-3.07383	0.194945	-10.638	1.98282e-26	1.46551e-24
Prupe.3G289200	786.445	3.46837	0.232095	10.6351	2.04503e-26	1.50587e-24
Prupe.1G354100	112.868	-3.71572	0.255419	-10.6324	2.10569e-26	1.5448e-24
Prupe.3G012400	12624	4.81053	0.358772	10.621	2.3787e-26	1.73865e-24
Prupe.7G089500	300.218	-5.59098	0.432304	-10.6198	2.41142e-26	1.75608e-24
Prupe.1G304800	113.768	-5.39742	0.414636	-10.6055	2.80945e-26	2.03845e-24
Prupe.8G000100	138.803	-6.5012	0.519301	-10.5935	3.19538e-26	2.31e-24
Prupe.1G500500	613.5	5.61126	0.436126	10.5732	3.9666e-26	2.85711e-24
Prupe.1G441200	833.423	-3.98399	0.282504	-10.5626	4.44044e-26	3.18682e-24
Prupe.4G187100	10724.4	3.32493	0.220473	10.5452	5.34437e-26	3.82171e-24
Prupe.2G037200	526.511	4.31626	0.31579	10.5015	8.50596e-26	6.06065e-24
Prupe.1G210300	8960.12	2.89936	0.181052	10.4907	9.53282e-26	6.76796e-24
Prupe.1G014000	2165.25	2.54374	0.14722	10.486	1.00212e-25	7.08925e-24
Prupe.5G041300	277.859	-5.68365	0.447011	-10.4777	1.09345e-25	7.70785e-24
Prupe.7G133500	462.494	5.39289	0.419388	10.4745	1.131e-25	7.94428e-24
Prupe.6G242300	401.6	-3.47047	0.236646	-10.4395	1.63661e-25	1.14551e-23
Prupe.1G525600	348.768	6.03018	0.482529	10.4246	1.9142e-25	1.33509e-23
Prupe.2G041200	1260.39	3.43906	0.234249	10.4122	2.18045e-25	1.51545e-23
Prupe.1G152000	209.438	-5.10689	0.397012	-10.3445	4.43188e-25	3.06946e-23
Prupe.2G248900	438.982	-4.83468	0.37082	-10.3411	4.59293e-25	3.16992e-23
Prupe.6G283300	518.938	-4.8464	0.372509	-10.3257	5.39469e-25	3.71035e-23
Prupe.4G031100	713.945	2.19791	0.116028	10.3243	5.47054e-25	3.7495e-23
Prupe.2G182700	98.9324	-4.2975	0.319651	-10.3159	5.96968e-25	4.0775e-23
Prupe.1G377700	1436.2	-6.82916	0.565122	-10.3149	6.03619e-25	4.10876e-23
Prupe.3G217400	2435.47	8.31584	0.709367	10.3132	6.14196e-25	4.16643e-23
Prupe.8G214900	3558.09	2.89823	0.184117	10.3099	6.35775e-25	4.2981e-23
Prupe.6G294600	622.252	-2.16652	0.113207	-10.3043	6.74058e-25	4.54141e-23
Prupe.1G090100	257.872	3.32146	0.226027	10.2707	9.54869e-25	6.41154e-23
Prupe.1G085300	559.554	-2.6688	0.162644	-10.2604	1.0625e-24	7.11012e-23
Prupe.1G458600	268.036	-4.52151	0.343358	-10.2561	1.11092e-24	7.39816e-23
Prupe.8G164300	171.146	-4.93733	0.383907	-10.2559	1.11301e-24	7.39816e-23
Prupe.8G005000	254.727	3.48109	0.242282	10.2405	1.30535e-24	8.64761e-23
Prupe.6G296400	667.943	-3.688	0.263025	-10.2196	1.62056e-24	1.07e-22
Prupe.7G198100	99.2968	-5.87776	0.477416	-10.217	1.66405e-24	1.09506e-22
Prupe.4G076200	661.501	-9.7883	0.86032	-10.2151	1.69624e-24	1.11256e-22
Prupe.4G131700	2619.29	2.60237	0.156874	10.2144	1.70992e-24	1.11782e-22
Prupe.8G095700	1265.53	-3.62471	0.257143	-10.2072	1.84106e-24	1.1996e-22
Prupe.7G002200	4143.38	2.15517	0.113228	10.2022	1.93901e-24	1.25928e-22
Prupe.3G230000	290.423	-7.61542	0.648879	-10.1951	2.08428e-24	1.3492e-22
Prupe.5G089200	3839.35	2.3724	0.134926	10.1714	2.65927e-24	1.71579e-22
Prupe.6G299600	165.28	-3.84994	0.280592	-10.1569	3.08765e-24	1.98572e-22
Prupe.6G271100	279.236	-2.54953	0.152751	-10.1441	3.51856e-24	2.25552e-22
Prupe.8G241400	2031.96	8.73018	0.76365	10.1227	4.38308e-24	2.80065e-22
Prupe.4G123600	261.615	-3.56338	0.253323	-10.119	4.54965e-24	2.89773e-22
Prupe.3G162900	758.767	3.91198	0.287873	10.1155	4.7148e-24	2.99329e-22
Prupe.5G240500	3413.86	2.10584	0.109357	10.1122	4.87805e-24	3.08704e-22
Prupe.7G112200	549.677	-4.50764	0.346929	-10.1105	4.96071e-24	3.12936e-22
Prupe.4G190400	746.816	-3.20268	0.218406	-10.0853	6.41889e-24	4.03636e-22
Prupe.5G083700	73.1766	-5.1546	0.412473	-10.0724	7.31613e-24	4.58601e-22
Prupe.6G194300	1780.33	3.47649	0.246001	10.067	7.73118e-24	4.83089e-22
Prupe.4G001200	233.692	-4.18967	0.316961	-10.0633	8.02906e-24	5.00125e-22
Prupe.1G452100	995.97	2.2644	0.125739	10.0558	8.66487e-24	5.38037e-22
Prupe.5G080100	257.842	-6.52229	0.54934	-10.0526	8.94717e-24	5.5383e-22
Prupe.5G242300	344.419	-3.21412	0.220322	-10.0495	9.23766e-24	5.7003e-22
Prupe.2G001000	348.764	-3.14457	0.213625	-10.039	1.02744e-23	6.32035e-22
Prupe.8G072000	133.242	-7.14796	0.613395	-10.0228	1.20979e-23	7.41902e-22
Prupe.6G150800	261.483	-4.28433	0.328212	-10.0067	1.42369e-23	8.70385e-22
Prupe.2G288000	483.68	-3.94881	0.294731	-10.0051	1.44784e-23	8.82427e-22
Prupe.7G268300	392.057	3.7217	0.272224	9.99802	1.5548e-23	9.44709e-22
Prupe.3G178900	229.069	-5.5194	0.452214	-9.99394	1.62012e-23	9.81387e-22
Prupe.6G340000	11068.2	2.93252	0.193483	9.98808	1.71872e-23	1.03794e-21
Prupe.6G052400	706.259	-4.09048	0.309537	-9.98418	1.78767e-23	1.07629e-21
Prupe.4G233700	68.1424	-5.21235	0.42234	-9.97385	1.98379e-23	1.18716e-21
Prupe.4G262500	276.223	4.8393	0.384934	9.97391	1.98274e-23	1.18716e-21
Prupe.1G073400	1195.35	3.94562	0.295565	9.96606	2.14571e-23	1.28019e-21
Prupe.3G209900	103710	4.44427	0.345829	9.95946	2.293e-23	1.36395e-21
Prupe.1G349500	93.8059	4.70868	0.373198	9.93758	2.8567e-23	1.69418e-21
Prupe.1G447700	239.695	3.90035	0.292501	9.91569	3.55794e-23	2.10375e-21
Prupe.3G235100	76.6577	-5.92983	0.498111	-9.89705	4.28729e-23	2.52746e-21
Prupe.4G037100	681.795	4.18716	0.322246	9.89046	4.57901e-23	2.69142e-21
Prupe.7G152900	1009.88	-2.67744	0.169968	-9.86913	5.66564e-23	3.32027e-21
Prupe.4G030400	207.288	8.53378	0.76376	9.86407	5.95848e-23	3.48158e-21
Prupe.7G077300	2321.92	4.21274	0.325879	9.85869	6.28641e-23	3.66239e-21
Prupe.1G161500	167.614	4.4942	0.354533	9.85579	6.47075e-23	3.75872e-21
Prupe.4G155900	1103.06	3.11361	0.214464	9.85534	6.49965e-23	3.76448e-21
Prupe.8G129800	100.956	-5.30235	0.436621	-9.85375	6.60335e-23	3.81339e-21
Prupe.6G238800	2649.6	2.49333	0.151734	9.84171	7.44377e-23	4.28623e-21
Prupe.6G303300	426.095	-5.19771	0.426682	-9.83803	7.72043e-23	4.43265e-21
Prupe.1G407700	361.067	-3.12757	0.21644	-9.82985	8.37455e-23	4.79431e-21
Prupe.6G229800	1403.33	2.39578	0.142013	9.82852	8.48607e-23	4.84415e-21
Prupe.1G431800	135.049	3.96292	0.302141	9.80641	1.05659e-22	6.01406e-21
Prupe.4G031000	2493.78	3.98501	0.304581	9.80038	1.12162e-22	6.36593e-21
Prupe.7G197300	129.142	8.77531	0.795541	9.77361	1.46148e-22	8.27112e-21
Prupe.6G325200	447.131	3.56843	0.263507	9.74709	1.89833e-22	1.07128e-20
Prupe.1G323400	283.783	-5.32182	0.444653	-9.71953	2.48924e-22	1.40077e-20
Prupe.2G309500	975.338	-5.8696	0.501073	-9.71834	2.51842e-22	1.41317e-20
Prupe.5G236800	2103.81	2.00985	0.10412	9.69893	3.04683e-22	1.70485e-20
Prupe.8G258700	1029.31	3.0372	0.210187	9.6923	3.25108e-22	1.81401e-20
Prupe.7G069000	203.085	-5.05074	0.418721	-9.67408	3.88583e-22	2.16209e-20
Prupe.4G059400	372.825	-5.35919	0.452136	-9.64132	5.34941e-22	2.9681e-20
Prupe.2G196400	64.5774	-4.81909	0.396783	-9.62513	6.26257e-22	3.46506e-20
Prupe.3G269300	171.449	-4.11202	0.323406	-9.62264	6.41611e-22	3.54012e-20
Prupe.4G220800	10964.2	3.50076	0.260169	9.61204	7.11264e-22	3.91353e-20
Prupe.3G248700	3154.67	-10.4217	0.980244	-9.61154	7.14732e-22	3.92172e-20
Prupe.5G097900	745.386	3.36808	0.24717	9.58075	9.63423e-22	5.27168e-20
Prupe.8G269700	157.007	-2.81926	0.189978	-9.57616	1.00725e-21	5.4963e-20
Prupe.1G110100	280.348	-6.64397	0.590706	-9.55461	1.2405e-21	6.75052e-20
Prupe.5G076800	3263.17	5.09614	0.429473	9.53759	1.46192e-21	7.93364e-20
Prupe.2G190200	378.329	-9.04669	0.843862	-9.53556	1.49083e-21	8.06843e-20
Prupe.1G107000	18808.7	3.46471	0.258571	9.53202	1.54246e-21	8.30246e-20
Prupe.1G183100	1979.01	-5.03891	0.423715	-9.53213	1.54087e-21	8.30246e-20
Prupe.6G033100	87.839	-3.68836	0.282619	-9.51231	1.86477e-21	1.00101e-19
Prupe.6G309800	1094.55	2.38013	0.145146	9.50858	1.93281e-21	1.03473e-19
Prupe.8G252300	325.878	-4.40841	0.358485	-9.50781	1.94717e-21	1.03961e-19
Prupe.2G032500	227.359	-3.25203	0.237005	-9.50202	2.05863e-21	1.09617e-19
Prupe.1G114500	4028.01	11.5773	1.11357	9.49857	2.12798e-21	1.13005e-19
Prupe.6G063000	1702.78	4.27669	0.345207	9.49194	2.2677e-21	1.20103e-19
Prupe.1G389200	4320.79	1.94207	0.0993032	9.48683	2.38162e-21	1.25801e-19
Prupe.5G057500	390.208	-2.70637	0.179895	-9.48533	2.41623e-21	1.27289e-19
Prupe.6G042600	1512.62	4.62982	0.383054	9.476	2.64226e-21	1.38828e-19
Prupe.1G003600	474.369	-2.9033	0.200922	-9.47282	2.72381e-21	1.42733e-19
Prupe.7G247500	1230.24	15.3475	1.51551	9.46717	2.8752e-21	1.50269e-19
Prupe.2G279900	42319.3	4.1105	0.328655	9.46431	2.95494e-21	1.5403e-19
Prupe.7G087500	7125.51	6.49113	0.581211	9.44774	3.46234e-21	1.80005e-19
Prupe.6G113100	1802.4	3.72569	0.28879	9.4383	3.78889e-21	1.96467e-19
Prupe.4G121100	5162.51	4.88771	0.412192	9.4318	4.03113e-21	2.08482e-19
Prupe.7G041600	321.181	5.44033	0.47091	9.42926	4.12983e-21	2.1303e-19
Prupe.1G084700	3693.09	-2.46244	0.155175	-9.4245	4.3214e-21	2.22333e-19
Prupe.5G073000	79.3817	-6.69014	0.604366	-9.41507	4.72788e-21	2.42616e-19
Prupe.1G491300	3121.47	5.33509	0.460757	9.40862	5.02692e-21	2.57295e-19
Prupe.8G267900	290.614	-3.06737	0.219817	-9.40495	5.20545e-21	2.65746e-19
Prupe.1G243700	1120.52	4.42691	0.364503	9.4016	5.37392e-21	2.7294e-19
Prupe.4G096700	964.465	4.09578	0.32928	9.40166	5.37111e-21	2.7294e-19
Prupe.3G012800	12172.3	3.85251	0.30365	9.39406	5.77297e-21	2.92458e-19
Prupe.3G229800	445.618	-7.49666	0.692177	-9.38585	6.24117e-21	3.1537e-19
Prupe.1G304000	122.464	-7.74033	0.718839	-9.37668	6.8082e-21	3.43147e-19
Prupe.3G216200	116.509	-4.97811	0.42437	-9.37415	6.97365e-21	3.50594e-19
Prupe.5G145600	1082.77	-5.21725	0.450069	-9.37024	7.23706e-21	3.62915e-19
Prupe.4G189800	725.183	-3.73855	0.292376	-9.36656	7.49359e-21	3.74831e-19
Prupe.6G201900	176.782	-4.13602	0.335328	-9.35209	8.59333e-21	4.28757e-19
Prupe.6G062500	140.245	3.71794	0.291206	9.33338	1.02548e-20	5.10369e-19
Prupe.5G172600	780.661	2.60287	0.171843	9.32755	1.08348e-20	5.37884e-19
Prupe.5G049200	1736.94	-3.28938	0.245763	-9.31542	1.21466e-20	6.01501e-19
Prupe.4G004600	1971.91	-3.88524	0.309826	-9.31244	1.24928e-20	6.171e-19
Prupe.8G005900	448.975	-5.49492	0.483221	-9.302	1.37835e-20	6.79161e-19
Prupe.1G516200	138.044	-3.6705	0.287329	-9.29422	1.48296e-20	7.28895e-19
Prupe.1G543900	301.624	-4.57259	0.385289	-9.27251	1.81825e-20	8.9148e-19
Prupe.8G172900	4515.75	6.27626	0.569687	9.26167	2.0126e-20	9.84334e-19
Prupe.7G260800	726.802	2.65457	0.178723	9.25775	2.08783e-20	1.01862e-18
Prupe.5G242000	128.374	-3.35847	0.254838	-9.25476	2.14715e-20	1.04498e-18
Prupe.5G098800	643.211	-3.21472	0.239372	-9.2522	2.19915e-20	1.06767e-18
Prupe.6G252600	4047.83	2.36713	0.147949	9.24053	2.45288e-20	1.18794e-18
Prupe.1G061200	153.8	5.54515	0.491963	9.23881	2.49261e-20	1.20423e-18
Prupe.7G165700	800.284	3.31446	0.250698	9.23207	2.65453e-20	1.27934e-18
Prupe.1G461300	2676.6	3.77993	0.301154	9.23093	2.68293e-20	1.28989e-18
Prupe.6G100400	4869.6	2.39616	0.151572	9.21118	3.22566e-20	1.54707e-18
Prupe.6G210500	1884.55	2.53858	0.167222	9.20082	3.55238e-20	1.69965e-18
Prupe.8G131500	289.132	-7.31366	0.686727	-9.19385	3.79014e-20	1.80904e-18
Prupe.3G113100	407.413	-3.78648	0.303104	-9.19316	3.81472e-20	1.8164e-18
Prupe.3G097700	5196.74	2.85554	0.201915	9.18973	3.93813e-20	1.87066e-18
Prupe.6G064600	70.8601	7.44185	0.701911	9.17758	4.4089e-20	2.08927e-18
Prupe.3G263500	427.512	6.38572	0.587882	9.16123	5.13086e-20	2.42558e-18
Prupe.8G199300	203.03	-5.04497	0.441692	-9.15789	5.29208e-20	2.49585e-18
Prupe.7G197200	101.872	6.23179	0.572428	9.13965	6.2656e-20	2.94796e-18
Prupe.1G142400	18565.2	3.24189	0.245339	9.13791	6.36684e-20	2.98849e-18
Prupe.3G053000	669.712	3.18734	0.239484	9.13353	6.63038e-20	3.10484e-18
Prupe.4G008600	3358.09	4.63101	0.397639	9.13141	6.76145e-20	3.15875e-18
Prupe.3G012600	5886.14	4.63255	0.398053	9.1258	7.12055e-20	3.31868e-18
Prupe.7G233400	158.645	-8.36874	0.80807	-9.11893	7.5867e-20	3.52764e-18
Prupe.6G076100	147.186	-3.02133	0.222132	-9.0997	9.05846e-20	4.20211e-18
Prupe.5G015000	419.438	-3.64767	0.291277	-9.08988	9.91493e-20	4.58867e-18
Prupe.3G068100	487.35	-3.16031	0.237748	-9.08659	1.02197e-19	4.71867e-18
Prupe.1G447400	185.01	-4.201	0.352418	-9.08297	1.05652e-19	4.86687e-18
Prupe.1G166300	198.11	4.09191	0.340709	9.07494	1.13739e-19	5.22727e-18
Prupe.1G054100	170.91	-7.00332	0.662282	-9.0646	1.25059e-19	5.73419e-18
Prupe.3G281000	158.324	-4.56742	0.393684	-9.06163	1.2851e-19	5.87882e-18
Prupe.6G182600	2292.53	-3.61012	0.288711	-9.0406	1.55817e-19	7.11159e-18
Prupe.3G103900	221.819	-3.97072	0.328869	-9.03314	1.66815e-19	7.59604e-18
Prupe.7G072400	136.51	-6.61994	0.622679	-9.02542	1.79001e-19	8.13223e-18
Prupe.2G277700	1991.45	-2.31751	0.146	-9.02405	1.81266e-19	8.21629e-18
Prupe.1G475800	5214.92	-2.82774	0.202556	-9.02338	1.82379e-19	8.24786e-18
Prupe.8G097900	3417.2	2.01526	0.112588	9.01743	1.92558e-19	8.68835e-18
Prupe.1G184500	296.897	-4.13559	0.34798	-9.01084	2.0449e-19	9.20576e-18
Prupe.1G543000	1008.71	-3.82473	0.313804	-9.00158	2.22502e-19	9.99393e-18
Prupe.5G021500	101.431	-3.02341	0.22486	-8.99852	2.28776e-19	1.02525e-17
Prupe.8G135300	21213.3	3.00009	0.222603	8.98503	2.58671e-19	1.1566e-17
Prupe.6G210000	675.207	-2.74406	0.194176	-8.98183	2.66306e-19	1.18806e-17
Prupe.2G325800	661.749	2.10329	0.122934	8.97465	2.84256e-19	1.26529e-17
Prupe.4G186300	202.226	-3.31526	0.258369	-8.96108	3.21507e-19	1.42789e-17
Prupe.2G236900	1047.92	-2.21565	0.135886	-8.94615	3.6809e-19	1.63112e-17
Prupe.5G042300	688.356	5.60946	0.515724	8.93783	3.96872e-19	1.75474e-17
Prupe.7G177800	356.331	-4.68854	0.41277	-8.93609	4.03194e-19	1.77872e-17
Prupe.6G331500	352.725	-3.79532	0.312857	-8.93482	4.07853e-19	1.79528e-17
Prupe.3G044500	2718.24	3.82907	0.317226	8.91814	4.74177e-19	2.0826e-17
Prupe.3G310500	655.764	-2.97061	0.22103	-8.91561	4.85144e-19	2.12605e-17
Prupe.6G345300	1185.53	-3.66019	0.298723	-8.90521	5.32836e-19	2.32989e-17
Prupe.7G006600	511.497	-2.73109	0.194448	-8.9026	5.4555e-19	2.38023e-17
Prupe.1G017300	818.909	-3.04817	0.230093	-8.9015	5.50988e-19	2.39868e-17
Prupe.3G181100	161.368	-2.65062	0.185592	-8.89381	5.90496e-19	2.55942e-17
Prupe.3G285800	1105.32	3.57798	0.289861	8.89384	5.9035e-19	2.55942e-17
Prupe.7G258700	426.72	6.83518	0.656957	8.88213	6.5591e-19	2.83674e-17
Prupe.6G067000	1022.14	3.9976	0.33754	8.88074	6.64186e-19	2.86627e-17
Prupe.8G091600	5953.6	4.07338	0.346469	8.87057	7.27719e-19	3.13362e-17
Prupe.2G124000	1517.96	3.00677	0.226482	8.86062	7.95732e-19	3.41906e-17
Prupe.7G160000	364.231	-4.72359	0.420795	-8.84895	8.83504e-19	3.78798e-17
Prupe.1G109900	144.807	-4.07176	0.347145	-8.84863	8.85971e-19	3.79035e-17
Prupe.3G251200	263.678	-2.91606	0.216776	-8.83887	9.66886e-19	4.1276e-17
Prupe.1G350900	2885.53	2.72546	0.195473	8.82712	1.07406e-18	4.57524e-17
Prupe.1G028800	1790.7	-7.84755	0.776227	-8.82158	1.12855e-18	4.79705e-17
Prupe.4G140800	1784.07	3.0459	0.231958	8.82012	1.14341e-18	4.84981e-17
Prupe.3G065100	319.687	-2.47651	0.1675	-8.81496	1.1973e-18	5.06756e-17
Prupe.1G454100	138.792	-4.59518	0.407894	-8.81401	1.20742e-18	5.09948e-17
Prupe.1G379600	1305.06	2.8731	0.212767	8.8035	1.32609e-18	5.58876e-17
Prupe.3G137000	5157.3	3.10995	0.239693	8.80273	1.3353e-18	5.61561e-17
Prupe.6G181800	1108.81	3.27265	0.258805	8.78134	1.61541e-18	6.77924e-17
Prupe.2G327800	491.842	2.53312	0.174683	8.77658	1.68514e-18	7.05691e-17
Prupe.6G264800	708.684	-4.58789	0.409263	-8.76671	1.83958e-18	7.68741e-17
Prupe.6G046900	3040.47	2.97283	0.225215	8.75975	1.95685e-18	8.16029e-17
Prupe.3G052300	914.64	2.54954	0.17703	8.75299	2.07764e-18	8.64579e-17
Prupe.5G233100	4471.1	3.85742	0.326496	8.75178	2.10012e-18	8.72099e-17
Prupe.1G481100	251.149	-4.11468	0.356284	-8.74211	2.28798e-18	9.48122e-17
Prupe.3G234200	60.5789	6.02276	0.575842	8.72246	2.72223e-18	1.12572e-16
Prupe.1G404900	66.4444	-6.71777	0.655562	-8.72194	2.73468e-18	1.12851e-16
Prupe.5G185900	17081	2.21654	0.139567	8.71653	2.86862e-18	1.18132e-16
Prupe.7G247400	252.043	3.48805	0.28587	8.70343	3.22008e-18	1.32331e-16
Prupe.3G070600	208.101	-2.68884	0.194318	-8.69114	3.58833e-18	1.47159e-16
Prupe.6G120000	123.423	3.07378	0.238951	8.6787	4.00335e-18	1.6384e-16
Prupe.1G019100	439.883	-4.2993	0.38047	-8.67165	4.25919e-18	1.73951e-16
Prupe.6G362100	1381.48	2.18335	0.136656	8.65932	4.74601e-18	1.93434e-16
Prupe.7G201600	138.469	-7.30049	0.727834	-8.65649	4.86508e-18	1.9788e-16
Prupe.6G161400	1658.98	2.76991	0.204606	8.65033	5.13486e-18	2.08425e-16
Prupe.4G281900	867.872	2.4956	0.173067	8.64173	5.53705e-18	2.2429e-16
Prupe.2G196600	115.875	-7.41244	0.742213	-8.63962	5.63983e-18	2.27987e-16
Prupe.2G237600	514.92	-2.62108	0.18767	-8.63792	5.72461e-18	2.30923e-16
Prupe.3G161500	34143.3	4.63067	0.420329	8.6377	5.73578e-18	2.30923e-16
Prupe.7G115800	201.783	-3.70135	0.312948	-8.63196	6.03113e-18	2.42322e-16
Prupe.6G217200	342.127	5.29955	0.498405	8.62661	6.31977e-18	2.53405e-16
Prupe.2G188500	150.56	5.38939	0.509061	8.62252	6.54971e-18	2.62094e-16
Prupe.4G059200	115.385	-3.93427	0.340481	-8.61802	6.81222e-18	2.72049e-16
Prupe.8G116700	282.716	-2.43707	0.166863	-8.61228	7.16223e-18	2.85451e-16
Prupe.5G052200	1280.3	3.18378	0.253803	8.60422	7.68389e-18	3.05627e-16
Prupe.6G150100	87.4208	-4.58058	0.416262	-8.60173	7.85216e-18	3.11694e-16
Prupe.3G051500	1474	-1.93054	0.108297	-8.59246	8.51296e-18	3.37249e-16
Prupe.7G153300	159.474	-6.66511	0.659875	-8.58513	9.07339e-18	3.58734e-16
Prupe.1G227000	146.911	5.05349	0.47219	8.58444	9.12769e-18	3.59446e-16
Prupe.3G095200	245.628	-2.88982	0.220142	-8.58457	9.11799e-18	3.59446e-16
Prupe.3G201900	603.12	3.04276	0.237981	8.58374	9.18406e-18	3.60948e-16
Prupe.3G013200	8268.15	3.21214	0.258173	8.56843	1.04903e-17	4.11471e-16
Prupe.5G170000	181.056	-3.88038	0.336226	-8.56679	1.06411e-17	4.16559e-16
Prupe.3G255000	177.123	-4.28813	0.384045	-8.56185	1.11075e-17	4.33958e-16
Prupe.1G398000	72.5024	-4.63131	0.424704	-8.55022	1.22854e-17	4.79032e-16
Prupe.1G476200	8018.38	-7.70289	0.784469	-8.54449	1.29101e-17	5.02403e-16
Prupe.3G219300	1913.32	2.81706	0.212705	8.54264	1.31189e-17	5.09529e-16
Prupe.8G252700	164.52	-5.5143	0.528705	-8.53841	1.36085e-17	5.2751e-16
Prupe.7G188300	36.8848	6.24295	0.614142	8.53703	1.37711e-17	5.32768e-16
Prupe.4G142600	901.202	2.67976	0.197047	8.52464	1.53284e-17	5.9186e-16
Prupe.6G245100	172.262	-4.38532	0.39724	-8.5221	1.56683e-17	6.0381e-16
Prupe.2G237500	55.3108	-3.33956	0.274859	-8.51186	1.71164e-17	6.58335e-16
Prupe.2G249100	1267.41	-3.36276	0.277685	-8.50879	1.75763e-17	6.74714e-16
Prupe.6G007800	203.518	-4.12984	0.368336	-8.49725	1.9413e-17	7.43776e-16
Prupe.2G288200	284.957	-3.60061	0.306114	-8.49556	1.96986e-17	7.53264e-16
Prupe.3G070400	1323.07	1.96494	0.113642	8.49105	2.04771e-17	7.81524e-16
Prupe.3G243000	82.476	-3.33503	0.275362	-8.47985	2.25482e-17	8.58912e-16
Prupe.6G203200	910.116	3.97337	0.351236	8.46543	2.55203e-17	9.70262e-16
Prupe.4G002300	476.381	-2.28845	0.152613	-8.44259	3.10394e-17	1.17783e-15
Prupe.4G177200	116.093	-11.23	1.21219	-8.43927	3.19335e-17	1.20944e-15
Prupe.2G085100	909.51	13.1701	1.44218	8.43867	3.20958e-17	1.21327e-15
Prupe.2G263800	1247.96	2.78276	0.211404	8.43294	3.37087e-17	1.27181e-15
Prupe.7G095600	1292.33	-4.38354	0.401323	-8.43096	3.42846e-17	1.29108e-15
Prupe.4G143900	973.167	2.57889	0.187329	8.42845	3.50271e-17	1.31654e-15
Prupe.1G027800	976.802	3.3394	0.277969	8.41604	3.8944e-17	1.46099e-15
Prupe.6G058200	651.081	-3.37406	0.282389	-8.40708	4.20356e-17	1.57399e-15
Prupe.3G230200	986.793	-3.91507	0.347184	-8.39633	4.60636e-17	1.72156e-15
Prupe.6G035500	1015.59	1.83233	0.099206	8.38995	4.86331e-17	1.81417e-15
Prupe.2G150700	112.653	-5.04029	0.481725	-8.38712	4.98183e-17	1.85489e-15
Prupe.3G285500	2752.43	2.28693	0.153518	8.38294	5.16226e-17	1.91846e-15
Prupe.5G041700	163.476	-4.62271	0.432169	-8.38264	5.17547e-17	1.91977e-15
Prupe.6G049900	79.839	-4.23922	0.38653	-8.38026	5.28117e-17	1.95531e-15
Prupe.1G529800	320.508	-4.41755	0.408095	-8.37441	5.54994e-17	2.05099e-15
Prupe.1G456500	169.979	-3.00697	0.239808	-8.36905	5.80865e-17	2.1426e-15
Prupe.3G115500	173.673	-3.02461	0.242003	-8.36608	5.95661e-17	2.1931e-15
Prupe.7G144800	432.525	-3.43481	0.291286	-8.35881	6.3355e-17	2.32827e-15
Prupe.2G165100	109.74	-5.38329	0.524613	-8.35528	6.52758e-17	2.39441e-15
Prupe.2G285300	127.773	-7.7241	0.804998	-8.35294	6.65846e-17	2.43791e-15
Prupe.1G281300	410.953	-3.14588	0.257723	-8.32631	8.34003e-17	3.04796e-15
Prupe.6G078200	341.016	-3.42495	0.29135	-8.32315	8.56529e-17	3.12452e-15
Prupe.8G091700	1459.05	4.05068	0.366641	8.32062	8.75009e-17	3.18606e-15
Prupe.5G159900	193.145	3.63517	0.316747	8.31948	8.83503e-17	3.21109e-15
Prupe.1G025100	664.72	2.29867	0.156112	8.31884	8.88318e-17	3.22268e-15
Prupe.2G021800	356.472	3.16448	0.260205	8.31838	8.91716e-17	3.22909e-15
Prupe.1G437200	49.6823	-4.94023	0.47376	-8.31694	9.0263e-17	3.26264e-15
Prupe.6G022600	1383.69	2.51859	0.182649	8.31424	9.23422e-17	3.33172e-15
Prupe.2G158600	346.183	11.4034	1.25175	8.31111	9.48073e-17	3.41444e-15
Prupe.1G287100	70.4523	-3.89342	0.348319	-8.30683	9.82963e-17	3.53367e-15
Prupe.2G235300	114.718	-4.99546	0.481204	-8.30306	1.01466e-16	3.64101e-15
Prupe.5G050400	977.6	-3.00202	0.241236	-8.29899	1.05003e-16	3.76111e-15
Prupe.4G262200	48738.5	10.0016	1.08632	8.28626	1.16868e-16	4.17856e-15
Prupe.6G353100	69.996	3.8791	0.347524	8.28461	1.18501e-16	4.22932e-15
Prupe.4G198000	102.002	3.74331	0.331309	8.28023	1.2294e-16	4.37984e-15
Prupe.8G013900	91.1621	-7.18432	0.747294	-8.27562	1.27793e-16	4.54458e-15
Prupe.8G033000	206.878	10.9796	1.20603	8.27476	1.28719e-16	4.56929e-15
Prupe.8G210100	71.5848	-5.52027	0.546354	-8.27353	1.30052e-16	4.60837e-15
Prupe.7G186300	868.792	2.27368	0.153992	8.27107	1.32764e-16	4.69606e-15
Prupe.1G232800	72.6049	-6.39093	0.651943	-8.26902	1.35061e-16	4.76878e-15
Prupe.6G302400	1086.52	3.23815	0.270864	8.263	1.42058e-16	5.00691e-15
Prupe.4G131000	76.0989	4.67024	0.444206	8.26247	1.42687e-16	5.02014e-15
Prupe.3G228400	645.449	-4.68379	0.445979	-8.26	1.45669e-16	5.11598e-15
Prupe.3G148700	55.8913	-4.3372	0.404271	-8.25486	1.52074e-16	5.33148e-15
Prupe.3G039100	154.143	-6.03735	0.610304	-8.25384	1.5338e-16	5.36776e-15
Prupe.5G177800	1552.12	-2.90678	0.231065	-8.25214	1.55585e-16	5.43533e-15
Prupe.5G230400	204.46	-3.7761	0.336518	-8.24949	1.59075e-16	5.54745e-15
Prupe.4G250500	6815.86	2.35898	0.164767	8.24791	1.61187e-16	5.61123e-15
Prupe.8G199200	99.1769	-4.25564	0.39477	-8.24692	1.62529e-16	5.64801e-15
Prupe.7G168800	1548.97	2.51018	0.183298	8.23896	1.7372e-16	6.02635e-15
Prupe.2G300800	7941.96	3.39513	0.290876	8.23421	1.8075e-16	6.25927e-15
Prupe.8G096300	806.506	-12.8569	1.44108	-8.22777	1.90735e-16	6.59351e-15
Prupe.7G054100	184.893	-2.81644	0.220837	-8.22525	1.9478e-16	6.72162e-15
Prupe.3G038900	573.879	-3.88215	0.350614	-8.22029	2.03011e-16	6.99348e-15
Prupe.1G349400	405.505	-2.24964	0.152041	-8.21911	2.05026e-16	7.05063e-15
Prupe.6G289800	60.6108	-5.11928	0.501368	-8.2161	2.10236e-16	7.21726e-15
Prupe.6G246900	808.661	-3.05349	0.249986	-8.21441	2.13217e-16	7.30693e-15
Prupe.6G024100	191.949	7.43472	0.783496	8.21282	2.16052e-16	7.39131e-15
Prupe.1G439300	429.717	3.19936	0.268166	8.20149	2.37424e-16	8.10845e-15
Prupe.5G028800	272.261	-3.57099	0.31366	-8.19676	2.4695e-16	8.41925e-15
Prupe.1G222300	842.156	-2.67165	0.204223	-8.18542	2.71363e-16	9.23566e-15
Prupe.3G077500	105.696	5.45758	0.544611	8.18489	2.72544e-16	9.25995e-15
Prupe.1G193000	129.873	-4.53798	0.432496	-8.18039	2.82933e-16	9.59647e-15
Prupe.7G218500	133.154	-4.16968	0.387486	-8.1801	2.83607e-16	9.60289e-15
Prupe.3G142100	137.514	-4.35089	0.409709	-8.17871	2.86908e-16	9.69809e-15
Prupe.7G167100	153.744	-3.77557	0.339442	-8.17686	2.91338e-16	9.83103e-15
Prupe.6G211700	145.813	-8.31183	0.894334	-8.17573	2.94081e-16	9.90672e-15
Prupe.1G221900	1230.3	-2.57492	0.19273	-8.17167	3.04142e-16	1.02283e-14
Prupe.5G221000	844.594	-2.69064	0.206961	-8.16884	3.11365e-16	1.04534e-14
Prupe.4G055200	460.954	2.55654	0.190599	8.16657	3.17279e-16	1.06339e-14
Prupe.6G251700	1266.2	-4.15848	0.386941	-8.1627	3.27616e-16	1.09619e-14
Prupe.5G074300	949.898	2.7357	0.212759	8.15806	3.40447e-16	1.1372e-14
Prupe.7G172600	1291.36	-3.02812	0.248699	-8.15491	3.49426e-16	1.16522e-14
Prupe.4G183900	403.655	-3.41636	0.296422	-8.15175	3.58689e-16	1.1901e-14
Prupe.5G072800	25291.4	3.45659	0.301354	8.15184	3.5842e-16	1.1901e-14
Prupe.6G019700	115.071	-10.8183	1.20442	-8.15194	3.58142e-16	1.1901e-14
Prupe.6G143800	955.434	3.0458	0.251272	8.14177	3.89553e-16	1.29035e-14
Prupe.4G136900	154.594	-3.87232	0.352811	-8.14125	3.91217e-16	1.29369e-14
Prupe.2G247900	97.7547	-4.21957	0.395559	-8.13929	3.97589e-16	1.31257e-14
Prupe.8G251300	149.415	4.37599	0.414813	8.13858	3.99931e-16	1.31811e-14
Prupe.1G353700	99.2567	3.57912	0.317132	8.13266	4.1998e-16	1.38189e-14
Prupe.1G409800	250.862	-6.44469	0.669721	-8.12979	4.30023e-16	1.41259e-14
Prupe.3G291500	431.66	3.3605	0.290525	8.12496	4.4751e-16	1.46759e-14
Prupe.1G118900	102.497	-4.35957	0.413918	-8.11652	4.7975e-16	1.57073e-14
Prupe.8G166300	168.657	-3.66008	0.328347	-8.10145	5.43072e-16	1.77511e-14
Prupe.4G124900	1997.2	2.80749	0.223126	8.10073	5.46297e-16	1.78271e-14
Prupe.2G298800	3639.8	2.31629	0.162496	8.10041	5.47731e-16	1.78445e-14
Prupe.4G192500	84.5037	-3.4717	0.305175	-8.09931	5.52711e-16	1.79772e-14
Prupe.4G091300	184.763	-3.15227	0.265772	-8.09818	5.57885e-16	1.81157e-14
Prupe.7G145600	264.779	-3.1614	0.267061	-8.09329	5.80736e-16	1.88269e-14
Prupe.7G202600	699.54	-4.87008	0.478379	-8.08998	5.96741e-16	1.93141e-14
Prupe.1G145300	324.517	-3.93277	0.362731	-8.08526	6.20339e-16	2.00451e-14
Prupe.4G054300	421.557	-5.18865	0.518099	-8.08465	6.23443e-16	2.01126e-14
Prupe.6G077200	135.322	4.37174	0.417165	8.08249	6.34552e-16	2.04377e-14
Prupe.2G118600	253.388	-4.5427	0.438442	-8.08022	6.46517e-16	2.07893e-14
Prupe.6G129800	82.5749	4.41218	0.422445	8.07723	6.6256e-16	2.12706e-14
Prupe.7G049000	113.169	-11.003	1.23925	-8.07178	6.9283e-16	2.22064e-14
Prupe.1G498400	486.8	3.55936	0.317106	8.07097	6.9741e-16	2.23171e-14
Prupe.4G090800	139.107	-4.75344	0.465213	-8.06821	7.13382e-16	2.27914e-14
Prupe.8G206500	2745.28	2.33049	0.164924	8.06728	7.18844e-16	2.29289e-14
Prupe.1G153000	156.149	10.7686	1.21249	8.05665	7.84144e-16	2.49716e-14
Prupe.6G050000	900.327	-2.59089	0.197621	-8.0502	8.26561e-16	2.62801e-14
Prupe.2G303100	369.232	-5.27625	0.531441	-8.04652	8.51799e-16	2.70392e-14
Prupe.4G041900	3079.23	-11.0129	1.24447	-8.04589	8.56195e-16	2.71352e-14
Prupe.6G278100	2983.63	-3.09823	0.260851	-8.04382	8.70798e-16	2.7554e-14
Prupe.1G392300	621.152	-5.4992	0.560216	-8.0312	9.65268e-16	3.04944e-14
Prupe.2G312700	53.9196	-4.10351	0.386812	-8.0233	1.02941e-15	3.24689e-14
Prupe.3G229500	203.957	-8.19085	0.896396	-8.02196	1.04073e-15	3.27739e-14
Prupe.3G266300	2385.38	3.18024	0.271795	8.02164	1.04344e-15	3.28072e-14
Prupe.7G193200	162.262	-4.07885	0.383919	-8.01953	1.0615e-15	3.33219e-14
Prupe.2G033700	228.43	4.80156	0.474298	8.01512	1.10025e-15	3.44838e-14
Prupe.5G219700	172.801	6.87781	0.733718	8.01099	1.13787e-15	3.56064e-14
Prupe.1G112600	65.0391	-3.25441	0.281463	-8.00963	1.15057e-15	3.59472e-14
Prupe.4G212100	205.741	-2.58645	0.198528	-7.99103	1.33821e-15	4.17437e-14
Prupe.6G192000	157.587	4.07404	0.384919	7.98619	1.39176e-15	4.3346e-14
Prupe.6G021100	197.939	-5.08677	0.511765	-7.98564	1.39791e-15	4.34691e-14
Prupe.2G190400	599.275	-4.87008	0.485043	-7.97883	1.47722e-15	4.58633e-14
Prupe.8G192400	1233.68	2.5198	0.190641	7.97204	1.5607e-15	4.83793e-14
Prupe.2G242500	493.717	4.19766	0.401265	7.96895	1.60024e-15	4.95275e-14
Prupe.6G104700	75.6824	-4.41033	0.428142	-7.96542	1.64663e-15	5.08836e-14
Prupe.3G209400	87.9712	-11.4177	1.30807	-7.96419	1.66305e-15	5.13111e-14
Prupe.7G165900	323.363	-4.12037	0.392234	-7.95538	1.78586e-15	5.50143e-14
Prupe.3G170600	1260.18	-3.35603	0.296171	-7.95497	1.7918e-15	5.51116e-14
Prupe.6G044900	241.308	-10.1453	1.15007	-7.95193	1.83621e-15	5.63901e-14
Prupe.6G322000	103.388	-7.38365	0.803223	-7.94754	1.90251e-15	5.83358e-14
Prupe.6G236900	132.312	-10.5587	1.20284	-7.94682	1.91361e-15	5.85854e-14
Prupe.7G034300	348.357	4.91367	0.492721	7.94298	1.97385e-15	6.03364e-14
Prupe.1G406000	500.607	-5.02882	0.507261	-7.94231	1.98456e-15	6.05703e-14
Prupe.8G136800	75.213	-4.73175	0.470117	-7.93791	2.05611e-15	6.26577e-14
Prupe.2G265300	1502.51	-2.16033	0.146192	-7.93703	2.07083e-15	6.30092e-14
Prupe.4G150400	705.63	-3.22707	0.280599	-7.93682	2.07427e-15	6.30171e-14
Prupe.1G430400	1258.48	-5.28075	0.539387	-7.93633	2.08249e-15	6.317e-14
Prupe.3G268600	510.698	-2.97051	0.248626	-7.92559	2.27071e-15	6.87742e-14
Prupe.1G374400	5782.64	2.53617	0.193835	7.92511	2.27947e-15	6.8934e-14
Prupe.8G230400	2635.4	-2.70507	0.215204	-7.92305	2.31762e-15	6.99809e-14
Prupe.8G115600	218.732	-2.82319	0.230202	-7.91996	2.37591e-15	7.16317e-14
Prupe.8G232400	2029.38	5.24853	0.536622	7.91717	2.42974e-15	7.31434e-14
Prupe.4G084400	562.098	1.93911	0.118703	7.91139	2.54525e-15	7.65044e-14
Prupe.8G066400	565.417	4.01028	0.380519	7.91099	2.5535e-15	7.6636e-14
Prupe.8G160200	4894.65	4.55515	0.449818	7.90352	2.71126e-15	8.12476e-14
Prupe.7G194200	781.34	3.01736	0.255291	7.90218	2.74071e-15	8.2006e-14
Prupe.5G185500	99.545	-3.94781	0.373153	-7.89973	2.79499e-15	8.35041e-14
Prupe.2G089600	1074.15	2.44599	0.183105	7.89707	2.85544e-15	8.51816e-14
Prupe.6G010300	354.672	-4.25872	0.412914	-7.892	2.97386e-15	8.85808e-14
Prupe.3G286300	52.0121	-3.63755	0.334602	-7.88264	3.2054e-15	9.53343e-14
Prupe.2G123200	94.062	-4.26928	0.414994	-7.87789	3.32961e-15	9.88798e-14
Prupe.1G419900	340.422	-3.84345	0.360975	-7.87715	3.34942e-15	9.93194e-14
Prupe.8G080500	51.9974	10.9985	1.2694	7.87653	3.36591e-15	9.96591e-14
Prupe.6G293100	106.545	-4.33231	0.423258	-7.87301	3.46196e-15	1.0235e-13
Prupe.6G268800	339.622	-2.80791	0.229652	-7.87242	3.47846e-15	1.02685e-13
Prupe.7G163100	910.141	-3.46427	0.313138	-7.8696	3.55777e-15	1.04869e-13
Prupe.8G109700	6504.51	2.72841	0.219797	7.86365	3.73099e-15	1.09812e-13
Prupe.1G323100	50.2293	-5.35691	0.554188	-7.8618	3.78652e-15	1.11281e-13
Prupe.3G143400	192.404	5.40539	0.560412	7.86099	3.81113e-15	1.11838e-13
Prupe.7G191100	257.77	-3.24374	0.285634	-7.8553	3.98805e-15	1.16857e-13
Prupe.7G248900	994.898	-2.70537	0.217345	-7.84637	4.28266e-15	1.25304e-13
Prupe.6G223600	186.607	-10.5074	1.21407	-7.83105	4.83831e-15	1.41353e-13
Prupe.4G076300	2856.31	-6.14863	0.657663	-7.82868	4.93013e-15	1.43823e-13
Prupe.1G290400	156.574	-4.09742	0.395687	-7.82796	4.95854e-15	1.44439e-13
Prupe.7G138100	628.233	-2.18091	0.151012	-7.81993	5.2852e-15	1.53729e-13
Prupe.7G103900	183.175	-3.87926	0.368284	-7.81805	5.36484e-15	1.55816e-13
Prupe.8G190500	412.743	-8.01675	0.897529	-7.81785	5.37315e-15	1.55829e-13
Prupe.6G138700	563.366	-12.5574	1.47871	-7.81591	5.45689e-15	1.58026e-13
Prupe.8G197300	468.396	-3.64252	0.33812	-7.81533	5.48178e-15	1.58515e-13
Prupe.5G225400	216.69	-4.42744	0.438718	-7.81241	5.61041e-15	1.61999e-13
Prupe.1G455700	63.8264	-3.5009	0.320814	-7.79548	6.41629e-15	1.84998e-13
Prupe.3G287100	444.563	2.17746	0.151082	7.79347	6.5193e-15	1.87695e-13
Prupe.5G100400	569.602	-2.40394	0.180155	-7.79297	6.54517e-15	1.88166e-13
Prupe.1G246500	84.4144	-6.15782	0.661926	-7.79214	6.58829e-15	1.89132e-13
Prupe.8G022600	81.1352	-4.71881	0.477718	-7.78452	6.99788e-15	2.00599e-13
Prupe.5G001600	904.46	3.96042	0.380342	7.78358	7.04983e-15	2.01796e-13
Prupe.3G078300	692.15	-3.37966	0.305847	-7.78053	7.22191e-15	2.06424e-13
Prupe.5G029300	1948.63	1.90111	0.115926	7.77314	7.65627e-15	2.18523e-13
Prupe.5G001800	141.812	-4.55148	0.457262	-7.76683	8.04728e-15	2.29353e-13
Prupe.1G378700	156.271	-3.06121	0.265466	-7.7645	8.19687e-15	2.33281e-13
Prupe.2G258900	15052.5	-2.8214	0.234653	-7.7621	8.35312e-15	2.37387e-13
Prupe.4G195000	122.104	-2.85556	0.23908	-7.76125	8.40932e-15	2.38641e-13
Prupe.1G344000	130.404	6.21374	0.671922	7.75943	8.53088e-15	2.41745e-13
Prupe.7G082400	2104.66	-1.92965	0.119816	-7.75899	8.56057e-15	2.4224e-13
Prupe.1G324900	806.856	-3.2572	0.291169	-7.75218	9.03306e-15	2.55245e-13
Prupe.1G403000	252.24	-3.6582	0.342908	-7.75194	9.04994e-15	2.55358e-13
Prupe.6G346700	2084.95	2.56714	0.202182	7.75116	9.10563e-15	2.56564e-13
Prupe.4G015400	221.263	-2.74505	0.2256	-7.73512	1.03308e-14	2.9067e-13
Prupe.1G559400	296.521	-5.12307	0.533067	-7.73462	1.03711e-14	2.91391e-13
Prupe.7G053900	153.922	-2.98604	0.256824	-7.73309	1.04963e-14	2.94491e-13
Prupe.2G193800	204.742	-3.21839	0.287096	-7.727	1.10111e-14	3.08497e-13
Prupe.5G079400	655.009	-4.68512	0.47713	-7.72352	1.13165e-14	3.16606e-13
Prupe.1G212800	658.063	-4.61331	0.467964	-7.72134	1.1511e-14	3.21593e-13
Prupe.1G133400	144.01	-10.3672	1.21331	-7.72038	1.15982e-14	3.23575e-13
Prupe.6G351300	119.373	-5.521	0.585824	-7.71733	1.18791e-14	3.30945e-13
Prupe.8G262100	878.981	2.61039	0.208866	7.71015	1.25673e-14	3.49626e-13
Prupe.8G196800	1862.93	3.17004	0.281581	7.70663	1.29185e-14	3.58891e-13
Prupe.2G203800	142.312	-3.34435	0.304211	-7.70634	1.29477e-14	3.59199e-13
Prupe.7G043200	94.6653	-3.01878	0.262007	-7.70507	1.30771e-14	3.62282e-13
Prupe.1G469500	35.1623	-5.91076	0.637474	-7.70346	1.32432e-14	3.66369e-13
Prupe.1G365000	169.098	-2.63317	0.212225	-7.69546	1.40991e-14	3.89504e-13
Prupe.6G018400	44.6133	-5.1668	0.541623	-7.69318	1.43521e-14	3.95941e-13
Prupe.1G371100	292.058	3.35093	0.305985	7.68315	1.55228e-14	4.27642e-13
Prupe.3G148500	161.627	-4.86263	0.50285	-7.68148	1.57255e-14	4.32627e-13
Prupe.4G105400	298.305	2.93808	0.252602	7.67247	1.68715e-14	4.6351e-13
Prupe.1G368000	1741.95	-2.57154	0.205059	-7.66388	1.80399e-14	4.94924e-13
Prupe.8G014000	72.4154	-5.81607	0.628433	-7.66362	1.8077e-14	4.95119e-13
Prupe.8G228000	217.345	-10.2019	1.20075	-7.66347	1.8097e-14	4.95119e-13
Prupe.1G155100	96.2886	-3.9152	0.380431	-7.66288	1.81805e-14	4.96715e-13
Prupe.3G009500	49.489	-3.69526	0.351846	-7.66035	1.85428e-14	5.05918e-13
Prupe.4G181300	805.035	3.41863	0.315761	7.65967	1.86416e-14	5.07914e-13
Prupe.4G051700	652.182	2.43438	0.187401	7.65408	1.94704e-14	5.29767e-13
Prupe.3G187300	12026.8	3.07409	0.271185	7.64825	2.03738e-14	5.53586e-13
Prupe.1G334600	2504.42	-2.2702	0.16615	-7.64487	2.09153e-14	5.67522e-13
Prupe.7G199900	1441.28	2.1751	0.153719	7.64447	2.09814e-14	5.68537e-13
Prupe.1G542200	157.524	4.39898	0.444667	7.64388	2.10775e-14	5.70359e-13
Prupe.2G267600	720.354	-4.73886	0.489298	-7.64128	2.15066e-14	5.81176e-13
Prupe.8G080300	634.684	4.57732	0.468564	7.63464	2.26449e-14	6.11104e-13
Prupe.6G255900	2091.09	4.19934	0.419497	7.62661	2.41009e-14	6.49511e-13
Prupe.6G052800	113.053	-3.69743	0.353779	-7.6246	2.44799e-14	6.58829e-13
Prupe.6G077500	345.064	2.22501	0.160691	7.62343	2.47027e-14	6.63923e-13
Prupe.1G540800	1988.24	3.646	0.347152	7.622	2.49766e-14	6.70373e-13
Prupe.5G179200	193.97	-10.3758	1.23044	-7.61991	2.53851e-14	6.80418e-13
Prupe.5G170900	148.036	-9.55412	1.12279	-7.61862	2.56392e-14	6.86299e-13
Prupe.1G540700	10513.1	3.23526	0.293662	7.61166	2.70594e-14	7.23337e-13
Prupe.3G246200	49.7074	5.95815	0.651637	7.60876	2.76728e-14	7.38738e-13
Prupe.6G144900	7416.35	2.14029	0.149922	7.60587	2.82987e-14	7.54429e-13
Prupe.1G433000	1288.06	-3.65042	0.348489	-7.60547	2.83868e-14	7.55761e-13
Prupe.5G045100	1300.77	-2.31873	0.173498	-7.60086	2.94176e-14	7.82153e-13
Prupe.1G502900	141.722	-3.11969	0.278995	-7.59758	3.01725e-14	8.01149e-13
Prupe.1G091400	451.413	-4.80334	0.500797	-7.59457	3.0881e-14	8.17769e-13
Prupe.7G120900	32.9354	5.60756	0.606686	7.59463	3.0868e-14	8.17769e-13
Prupe.4G057400	151.076	-3.33667	0.307902	-7.58903	3.22321e-14	8.52408e-13
Prupe.1G407100	73.0804	-5.70828	0.621202	-7.5793	3.47428e-14	9.16996e-13
Prupe.6G053900	270.103	-4.6507	0.481673	-7.57921	3.4767e-14	9.16996e-13
Prupe.1G414400	2176.95	2.39647	0.184265	7.57864	3.49203e-14	9.19817e-13
Prupe.5G039600	108.769	-10.1173	1.20363	-7.57482	3.59619e-14	9.45994e-13
Prupe.5G032600	36.0632	3.60837	0.344943	7.56172	3.97765e-14	1.04495e-12
Prupe.3G097800	583.285	2.67786	0.222075	7.55537	4.17665e-14	1.09578e-12
Prupe.1G431000	11561.3	2.46343	0.193727	7.55408	4.21844e-14	1.10527e-12
Prupe.6G255800	1673.43	3.60265	0.344646	7.55167	4.29705e-14	1.12438e-12
Prupe.5G149800	282.535	-2.69812	0.225085	-7.54438	4.54443e-14	1.18755e-12
Prupe.2G075100	3671.51	2.64892	0.218595	7.54329	4.58252e-14	1.19592e-12
Prupe.4G089300	1346.83	2.63878	0.217589	7.53155	5.01431e-14	1.30517e-12
Prupe.8G261600	173.405	-2.70177	0.225951	-7.53158	5.01281e-14	1.30517e-12
Prupe.1G050200	215.051	-2.88851	0.250794	-7.5301	5.07005e-14	1.31795e-12
Prupe.1G160800	1709.07	2.40742	0.186922	7.52947	5.09454e-14	1.32258e-12
Prupe.6G254700	72.3777	4.63607	0.482947	7.52892	5.11613e-14	1.32644e-12
Prupe.6G041200	132.127	-10.2458	1.22842	-7.52654	5.21023e-14	1.34907e-12
Prupe.2G258700	420.51	-2.38383	0.183883	-7.52557	5.24921e-14	1.35739e-12
Prupe.8G017400	188.161	5.99891	0.664287	7.52522	5.26297e-14	1.35918e-12
Prupe.7G181600	139.99	-2.76948	0.235286	-7.52058	5.45358e-14	1.40657e-12
Prupe.1G151500	183.191	-4.45123	0.459097	-7.51744	5.58595e-14	1.43884e-12
Prupe.7G059700	128.384	-2.8145	0.24141	-7.51625	5.63689e-14	1.45007e-12
Prupe.4G090600	132.43	-5.3113	0.573736	-7.51443	5.71587e-14	1.46848e-12
Prupe.5G130300	230.364	-4.62102	0.481898	-7.51408	5.73137e-14	1.47056e-12
Prupe.3G155300	39.1642	-5.87484	0.649356	-7.50719	6.04105e-14	1.54801e-12
Prupe.1G433500	41.8536	-4.45795	0.460746	-7.5051	6.13802e-14	1.57083e-12
Prupe.3G289900	17448.8	2.67128	0.222843	7.49981	6.391e-14	1.63346e-12
Prupe.1G367100	459.942	-2.41412	0.188632	-7.49672	6.54335e-14	1.67024e-12
Prupe.8G250000	158.56	-4.81091	0.508891	-7.48865	6.95868e-14	1.77397e-12
Prupe.1G374500	1960.34	2.51541	0.202541	7.48199	7.32037e-14	1.86378e-12
Prupe.6G013300	169.032	-3.41295	0.322668	-7.47811	7.54015e-14	1.91727e-12
Prupe.6G074400	262.436	3.27099	0.303775	7.47588	7.66861e-14	1.94743e-12
Prupe.4G024100	228.283	-2.94581	0.260699	-7.46381	8.40554e-14	2.13184e-12
Prupe.3G269700	244.773	3.72057	0.364828	7.45713	8.84292e-14	2.23991e-12
Prupe.4G178900	37.6318	-10.1255	1.22411	-7.4548	9.00063e-14	2.27694e-12
Prupe.6G352100	35.14	-10.092	1.21979	-7.45375	9.07239e-14	2.29217e-12
Prupe.6G120200	219.891	3.35627	0.31636	7.44806	9.47202e-14	2.39009e-12
Prupe.1G544600	40.5343	3.52813	0.33969	7.44246	9.88249e-14	2.49049e-12
Prupe.3G254700	90.3458	3.53861	0.341154	7.44123	9.97547e-14	2.51073e-12
Prupe.2G269400	220.549	-3.0699	0.278442	-7.43389	1.05453e-13	2.65079e-12
Prupe.5G149000	687.262	-4.16252	0.42634	-7.41784	1.19044e-13	2.98864e-12
Prupe.7G001500	127.165	-3.22113	0.299552	-7.41485	1.21765e-13	3.05306e-12
Prupe.1G492300	634.722	3.46683	0.332719	7.41416	1.224e-13	3.06511e-12
Prupe.2G206900	2437.25	2.96128	0.26487	7.40468	1.31463e-13	3.2879e-12
Prupe.1G246700	92.5507	-7.8457	0.925703	-7.39514	1.41262e-13	3.52853e-12
Prupe.5G106100	50.0835	-10.4616	1.28137	-7.38397	1.5364e-13	3.83288e-12
Prupe.7G145200	565.948	2.29071	0.174876	7.3807	1.57462e-13	3.92328e-12
Prupe.6G125200	71.894	-9.59532	1.16518	-7.37684	1.62091e-13	4.03355e-12
Prupe.3G072000	529.903	2.86502	0.252854	7.37587	1.63276e-13	4.05794e-12
Prupe.3G304100	337.138	-3.83391	0.38424	-7.37536	1.63899e-13	4.06832e-12
Prupe.4G243100	73.7844	-4.12974	0.424412	-7.3743	1.65206e-13	4.09561e-12
Prupe.1G585400	204.261	5.29586	0.582649	7.37298	1.66861e-13	4.13147e-12
Prupe.8G193500	1249.53	-2.97517	0.268249	-7.36319	1.79569e-13	4.44058e-12
Prupe.4G085200	81.1964	-3.47881	0.336904	-7.3576	1.87251e-13	4.62476e-12
Prupe.1G172600	386.751	-2.75969	0.239261	-7.35469	1.91371e-13	4.72064e-12
Prupe.5G118700	1326.83	11.9734	1.49218	7.35397	1.92408e-13	4.74033e-12
Prupe.5G140900	96.1859	-3.82211	0.384298	-7.34354	2.08012e-13	5.11838e-12
Prupe.7G146300	168.68	-3.64034	0.360447	-7.32518	2.38583e-13	5.86335e-12
Prupe.4G190500	338.549	-7.64	0.906794	-7.3225	2.43397e-13	5.97423e-12
Prupe.8G016000	918.265	-4.83342	0.52358	-7.32156	2.45109e-13	6.00882e-12
Prupe.1G295200	398.548	-8.41805	1.0134	-7.31996	2.48051e-13	6.07341e-12
Prupe.5G155700	208.834	2.81258	0.247655	7.31897	2.49876e-13	6.11056e-12
Prupe.2G134900	109.899	-9.91182	1.21811	-7.3161	2.55284e-13	6.2351e-12
Prupe.5G176600	2031.45	-2.35315	0.184977	-7.31525	2.56896e-13	6.26674e-12
Prupe.6G302500	2683.02	2.97738	0.270462	7.31114	2.64885e-13	6.45368e-12
Prupe.1G142500	869.394	3.32569	0.318225	7.30832	2.70508e-13	6.58259e-12
Prupe.5G015800	340.728	-2.80142	0.246569	-7.30596	2.75285e-13	6.69061e-12
Prupe.3G226000	612.478	-3.23776	0.306515	-7.30065	2.86385e-13	6.95187e-12
Prupe.3G164100	677.534	3.03751	0.279158	7.29877	2.90418e-13	7.04112e-12
Prupe.1G073300	537.587	8.64416	1.04784	7.29515	2.98336e-13	7.21542e-12
Prupe.8G083100	15975.3	2.31126	0.17974	7.2953	2.97998e-13	7.21542e-12
Prupe.1G132700	103.744	-10.0248	1.23733	-7.29378	3.01383e-13	7.28023e-12
Prupe.7G265100	4668.7	2.46732	0.201275	7.29013	3.09648e-13	7.47079e-12
Prupe.8G166400	6414	-3.46377	0.338056	-7.28805	3.14482e-13	7.57818e-12
Prupe.2G147700	2381.35	-4.11824	0.428011	-7.28543	3.20651e-13	7.71743e-12
Prupe.6G339500	559.624	-2.42109	0.195164	-7.28151	3.30106e-13	7.93537e-12
Prupe.7G153800	253.766	4.59513	0.494303	7.27312	3.51269e-13	8.43386e-12
Prupe.8G247300	1807.87	2.12953	0.155329	7.27186	3.5456e-13	8.50257e-12
Prupe.8G034500	27.9819	-4.59148	0.494081	-7.26901	3.62136e-13	8.67376e-12
Prupe.6G178100	81.9569	-3.55182	0.351211	-7.26576	3.70943e-13	8.87395e-12
Prupe.4G237800	480.973	2.63377	0.224927	7.26353	3.77104e-13	9.01046e-12
Prupe.5G157700	191.318	-3.345	0.322895	-7.26244	3.80169e-13	9.07276e-12
Prupe.3G008900	247.016	3.55564	0.352658	7.2468	4.26726e-13	1.01716e-11
Prupe.1G031100	1677.95	-2.32431	0.182805	-7.24435	4.34503e-13	1.03445e-11
Prupe.5G130600	41.1266	-5.41636	0.609883	-7.24132	4.44322e-13	1.05656e-11
Prupe.3G095800	82.3477	-3.64357	0.365271	-7.23729	4.57746e-13	1.08717e-11
Prupe.6G132300	526.964	3.17401	0.30046	7.23561	4.63427e-13	1.09935e-11
Prupe.7G150400	1030.13	-4.24962	0.449579	-7.22814	4.89658e-13	1.16019e-11
Prupe.4G087300	634.467	-3.44772	0.338666	-7.22752	4.91883e-13	1.16406e-11
Prupe.1G500000	330.089	-3.18725	0.302759	-7.2244	5.03317e-13	1.1897e-11
Prupe.1G448300	176.856	-2.44016	0.199431	-7.22135	5.14757e-13	1.21529e-11
Prupe.2G279800	9828.14	5.50829	0.624345	7.22084	5.16683e-13	1.21839e-11
Prupe.1G404000	176.462	-5.28533	0.593746	-7.21745	5.29717e-13	1.24764e-11
Prupe.1G463100	125.391	-4.61204	0.500523	-7.21654	5.33277e-13	1.25453e-11
Prupe.1G337600	1751.87	3.30064	0.318827	7.21595	5.35571e-13	1.25843e-11
Prupe.5G130400	40.147	-9.81018	1.22232	-7.20777	5.68746e-13	1.3348e-11
Prupe.1G220800	1342.25	2.0629	0.147542	7.20403	5.84568e-13	1.37031e-11
Prupe.6G292600	1720.44	-4.58534	0.497775	-7.20272	5.90222e-13	1.38193e-11
Prupe.4G158000	1661.17	-2.89348	0.262924	-7.20163	5.94982e-13	1.39143e-11
Prupe.1G367400	1744.12	-2.76496	0.245156	-7.19934	6.05067e-13	1.41335e-11
Prupe.2G282500	830.408	1.85211	0.118401	7.19679	6.16479e-13	1.43831e-11
Prupe.4G146000	30.1936	-9.92244	1.23997	-7.19568	6.21521e-13	1.44836e-11
Prupe.2G001800	112.503	-4.56483	0.49567	-7.19195	6.38731e-13	1.48672e-11
Prupe.1G220700	393.051	8.21332	1.00311	7.19096	6.43382e-13	1.49579e-11
Prupe.1G276600	501.097	2.28072	0.17812	7.1902	6.4697e-13	1.50237e-11
Prupe.2G243900	1556.19	3.47861	0.344729	7.19002	6.47831e-13	1.5026e-11
Prupe.5G199200	99.2267	-3.80473	0.390159	-7.18869	6.54142e-13	1.51547e-11
Prupe.4G078900	93.7821	-5.43764	0.61793	-7.18147	6.89682e-13	1.59594e-11
Prupe.2G069300	115.019	-2.73005	0.241155	-7.17402	7.28288e-13	1.68331e-11
Prupe.1G225300	36.0602	-4.37184	0.470094	-7.1727	7.35313e-13	1.69756e-11
Prupe.1G475400	321.315	-3.97677	0.41538	-7.16638	7.70047e-13	1.77568e-11
Prupe.3G196400	86.8741	-5.88655	0.682115	-7.16382	7.84579e-13	1.80709e-11
Prupe.8G215300	164.831	-4.72282	0.519987	-7.15944	8.1008e-13	1.86366e-11
Prupe.6G064300	76.8124	7.56255	0.917214	7.15488	8.3746e-13	1.92441e-11
Prupe.3G040400	59.6577	4.15814	0.441478	7.15356	8.45539e-13	1.94072e-11
Prupe.6G027400	177.039	-3.04137	0.285443	-7.15159	8.57767e-13	1.96651e-11
Prupe.5G186000	49.9254	-7.53417	0.913825	-7.15036	8.65525e-13	1.982e-11
Prupe.7G235100	444.863	-2.07926	0.151001	-7.14741	8.84284e-13	2.02262e-11
Prupe.7G100400	242.764	5.11157	0.575539	7.14386	9.07483e-13	2.0709e-11
Prupe.8G022400	42.4455	-7.15017	0.8609	-7.14388	9.07352e-13	2.0709e-11
Prupe.1G542100	772.818	2.72682	0.241759	7.14271	9.15063e-13	2.0858e-11
Prupe.8G121500	238.245	3.74188	0.383885	7.14244	9.16876e-13	2.08753e-11
Prupe.1G050900	10906.1	4.71934	0.520819	7.14134	9.24281e-13	2.10197e-11
Prupe.3G231900	53.6051	-6.46348	0.76588	-7.1336	9.77805e-13	2.22114e-11
Prupe.1G133300	189.029	-4.53324	0.495344	-7.1329	9.82747e-13	2.22981e-11
Prupe.4G037200	1354.82	2.67389	0.234898	7.12602	1.03311e-12	2.34141e-11
Prupe.8G269000	67.5697	-7.19204	0.869184	-7.12397	1.04863e-12	2.37386e-11
Prupe.6G310900	184.771	-3.58144	0.362394	-7.1233	1.05373e-12	2.38269e-11
Prupe.1G142700	1825.14	2.4347	0.201476	7.12096	1.07177e-12	2.42071e-11
Prupe.6G324200	93.0146	-4.21204	0.45161	-7.11243	1.14019e-12	2.57232e-11
Prupe.7G045000	813.801	3.96447	0.417107	7.10722	1.18407e-12	2.66826e-11
Prupe.8G089900	39.7915	-3.63741	0.371191	-7.10526	1.20092e-12	2.70316e-11
Prupe.3G170900	89.2301	-3.05962	0.290097	-7.09976	1.2497e-12	2.80976e-11
Prupe.2G321700	226.634	8.9165	1.11516	7.09897	1.25687e-12	2.82269e-11
Prupe.1G505400	2013.39	3.32243	0.32722	7.09744	1.27085e-12	2.85086e-11
Prupe.6G249900	8428.95	1.90034	0.126911	7.09428	1.30023e-12	2.91345e-11
Prupe.1G183000	20.746	-4.63139	0.511904	-7.09389	1.30397e-12	2.91523e-11
Prupe.6G291500	2903.17	-3.22733	0.313974	-7.094	1.30287e-12	2.91523e-11
Prupe.3G296700	1095.86	-3.24524	0.316804	-7.08716	1.36896e-12	3.05708e-11
Prupe.3G250000	170.07	-8.76532	1.0959	-7.08578	1.3826e-12	3.08408e-11
Prupe.3G235500	312.274	6.86413	0.828666	7.07659	1.47742e-12	3.29186e-11
Prupe.1G046900	20.0398	-6.28448	0.746918	-7.07504	1.49401e-12	3.32509e-11
Prupe.6G230400	21034.3	2.48905	0.210614	7.07004	1.54891e-12	3.44341e-11
Prupe.8G007000	474.215	-2.51553	0.214512	-7.06499	1.60626e-12	3.56691e-11
Prupe.8G099800	537.09	7.89381	0.975981	7.06346	1.62405e-12	3.60237e-11
Prupe.6G049800	29.1186	-3.89172	0.409634	-7.05927	1.67378e-12	3.70852e-11
Prupe.2G176900	1107.04	11.406	1.47427	7.05843	1.684e-12	3.727e-11
Prupe.2G310000	1539.24	1.60895	0.0862824	7.05769	1.69289e-12	3.7425e-11
Prupe.5G237800	246.35	-3.38314	0.338165	-7.04725	1.82485e-12	4.02973e-11
Prupe.6G317600	1392.49	2.1639	0.165201	7.04535	1.84995e-12	4.08061e-11
Prupe.1G397600	3150.06	3.08325	0.295749	7.04396	1.86856e-12	4.11707e-11
Prupe.1G209800	1239.17	2.30573	0.185378	7.04362	1.87312e-12	4.12253e-11
Prupe.2G272400	2877.27	2.94904	0.276785	7.04172	1.89882e-12	4.17446e-11
Prupe.5G169700	127.211	-4.06021	0.434618	-7.04116	1.90641e-12	4.1865e-11
Prupe.2G034600	155.897	-2.99075	0.282877	-7.03749	1.9573e-12	4.29349e-11
Prupe.8G066200	188.66	-3.85889	0.406758	-7.02848	2.08788e-12	4.57487e-11
Prupe.1G369300	1234.66	1.82165	0.117038	7.02039	2.2125e-12	4.84256e-11
Prupe.7G245100	1158.01	-2.15772	0.164965	-7.01797	2.25123e-12	4.92189e-11
Prupe.2G289700	92.1655	-5.35787	0.621179	-7.01548	2.29157e-12	5.00457e-11
Prupe.7G253800	564.424	2.94213	0.276844	7.01524	2.2956e-12	5.00785e-11
Prupe.6G336400	896.778	1.89165	0.127123	7.01406	2.31508e-12	5.04479e-11
Prupe.1G410400	371.165	-2.80396	0.257395	-7.00852	2.40851e-12	5.24261e-11
Prupe.1G314300	750.461	-3.30894	0.329536	-7.00663	2.44127e-12	5.30809e-11
Prupe.1G488100	51.6675	-3.95242	0.421537	-7.00394	2.4886e-12	5.40505e-11
Prupe.2G198800	38.3459	-9.83965	1.26246	-7.00191	2.52497e-12	5.47805e-11
Prupe.8G264100	142.765	-5.26632	0.609355	-7.00136	2.53482e-12	5.4934e-11
Prupe.8G260300	38.8258	4.43137	0.490142	7.00077	2.54552e-12	5.51057e-11
Prupe.7G232100	1626.53	2.70837	0.244162	6.9969	2.61696e-12	5.65902e-11
Prupe.8G168300	514.521	3.25971	0.322991	6.99619	2.63023e-12	5.68152e-11
Prupe.7G130200	248.701	-3.12369	0.303902	-6.98808	2.78683e-12	6.01324e-11
Prupe.2G135400	63.196	-4.35387	0.480019	-6.98695	2.80924e-12	6.055e-11
Prupe.2G023100	79.6073	-3.81257	0.402874	-6.98126	2.92539e-12	6.29849e-11
Prupe.6G241200	74.1702	-3.99054	0.428504	-6.97901	2.97269e-12	6.39338e-11
Prupe.1G356500	41.093	-9.60498	1.23315	-6.97806	2.9928e-12	6.42964e-11
Prupe.1G276000	2757.7	2.80727	0.259058	6.9763	3.03051e-12	6.5036e-11
Prupe.1G434600	142.823	-3.43516	0.349324	-6.97105	3.14581e-12	6.74375e-11
Prupe.3G014300	401.857	-3.58233	0.370775	-6.96468	3.29141e-12	7.04824e-11
Prupe.1G453400	35.6122	-10.2697	1.33129	-6.96289	3.33353e-12	7.13072e-11
Prupe.7G243900	78.7635	-3.46689	0.354475	-6.95929	3.41988e-12	7.30754e-11
Prupe.2G303900	3359.21	3.41879	0.347603	6.95849	3.43942e-12	7.34139e-11
Prupe.1G393800	245.222	-3.31683	0.333109	-6.95518	3.52105e-12	7.49946e-11
Prupe.5G027800	549.209	5.17528	0.600305	6.95526	3.51902e-12	7.49946e-11
Prupe.1G344900	639.244	3.08473	0.299811	6.95349	3.56367e-12	7.58208e-11
Prupe.4G081700	6327.34	2.74847	0.251543	6.951	3.62699e-12	7.70852e-11
Prupe.5G021800	41.5311	3.71267	0.390404	6.94836	3.69562e-12	7.84596e-11
Prupe.3G017100	177.592	-3.52768	0.364017	-6.94385	3.81565e-12	8.09213e-11
Prupe.1G025700	145.088	-6.39562	0.777067	-6.94357	3.82304e-12	8.09912e-11
Prupe.6G001600	2856.83	2.383	0.19924	6.94135	3.8836e-12	8.21862e-11
Prupe.5G174000	1600.77	2.03698	0.149511	6.93582	4.03881e-12	8.53797e-11
Prupe.3G147100	26.8721	-6.43811	0.784147	-6.93507	4.0602e-12	8.57403e-11
Prupe.1G425400	7078.38	3.0617	0.297634	6.92698	4.29922e-12	9.0691e-11
Prupe.4G178400	78.4158	-6.37139	0.775809	-6.9236	4.40312e-12	9.27841e-11
Prupe.1G266300	936.902	6.64692	0.815677	6.92299	4.42224e-12	9.30879e-11
Prupe.7G079100	659.558	-4.62505	0.523854	-6.91996	4.51757e-12	9.49936e-11
Prupe.2G110000	144.571	3.6117	0.37746	6.91915	4.54357e-12	9.5439e-11
Prupe.4G014000	4627.03	2.48158	0.21429	6.91391	4.71487e-12	9.89325e-11
Prupe.2G045500	131.573	4.68856	0.53395	6.90805	4.91349e-12	1.02991e-10
Prupe.2G261100	41.5988	-9.39154	1.21491	-6.90713	4.94571e-12	1.0352e-10
Prupe.4G022500	2592.57	1.91041	0.131809	6.90703	4.9492e-12	1.0352e-10
Prupe.3G309400	153.523	-5.86166	0.70425	-6.90332	5.08017e-12	1.06148e-10
Prupe.1G219000	48.9265	-3.47762	0.359002	-6.9014	5.14939e-12	1.07481e-10
Prupe.2G181700	10818.5	4.28871	0.476653	6.8996	5.21509e-12	1.08737e-10
Prupe.3G191600	183.508	-2.87169	0.271305	-6.89884	5.24287e-12	1.09202e-10
Prupe.2G238200	1057.6	3.05679	0.298562	6.88899	5.61894e-12	1.16912e-10
Prupe.5G161700	4402.54	3.60481	0.378407	6.88362	5.83503e-12	1.2128e-10
Prupe.2G290400	128.427	-4.398	0.493652	-6.88338	5.84482e-12	1.21357e-10
Prupe.3G080000	68.2126	-4.0027	0.436253	-6.88293	5.86323e-12	1.21611e-10
Prupe.1G221100	71.6582	-9.71299	1.26728	-6.87535	6.18395e-12	1.28129e-10
Prupe.8G005100	368.222	7.01921	0.876432	6.86786	6.51711e-12	1.34891e-10
Prupe.6G310600	246.766	-2.13783	0.165717	-6.86611	6.5978e-12	1.36419e-10
Prupe.1G272500	496.149	-3.92391	0.426022	-6.86328	6.72977e-12	1.39002e-10
Prupe.4G195800	68.3505	-4.22268	0.469702	-6.86111	6.83273e-12	1.40982e-10
Prupe.2G268000	845.653	2.15759	0.168756	6.85957	6.90705e-12	1.42367e-10
Prupe.2G185700	93.5194	-3.78426	0.406285	-6.85298	7.23281e-12	1.48927e-10
Prupe.7G165400	95.3792	-4.49292	0.509713	-6.85273	7.24551e-12	1.49033e-10
Prupe.5G105700	140.856	-8.13437	1.04134	-6.85115	7.32585e-12	1.50529e-10
Prupe.3G060700	3300.55	2.07006	0.156198	6.85065	7.35138e-12	1.50898e-10
Prupe.1G034100	64.7728	-8.305	1.06646	-6.84976	7.39749e-12	1.5153e-10
Prupe.3G067700	291.276	-2.01249	0.147812	-6.84986	7.39223e-12	1.5153e-10
Prupe.1G037600	74.8915	-4.59573	0.52505	-6.84837	7.46957e-12	1.52848e-10
Prupe.3G107300	1404.12	-3.87183	0.419573	-6.84467	7.66529e-12	1.56692e-10
Prupe.2G316100	269.672	4.33631	0.487466	6.8442	7.6906e-12	1.57047e-10
Prupe.7G256100	614.377	10.9594	1.45559	6.84219	7.79891e-12	1.59095e-10
Prupe.1G394200	178.904	-3.77088	0.405014	-6.84144	7.8402e-12	1.59649e-10
Prupe.3G008100	336.671	-2.44269	0.210876	-6.8414	7.84219e-12	1.59649e-10
Prupe.2G185800	3539.56	-2.51411	0.22172	-6.82894	8.55471e-12	1.73975e-10
Prupe.4G200300	328.098	-2.23568	0.181021	-6.82617	8.72106e-12	1.77003e-10
Prupe.6G006300	69.3881	-6.14851	0.754232	-6.82616	8.72149e-12	1.77003e-10
Prupe.5G073900	683.899	-3.49399	0.365549	-6.82261	8.94019e-12	1.81256e-10
Prupe.8G089500	93.8433	-3.82754	0.414496	-6.82163	9.00138e-12	1.8231e-10
Prupe.2G242400	147.421	-4.47092	0.508937	-6.81993	9.10842e-12	1.8429e-10
Prupe.3G101900	580.396	-2.89006	0.27715	-6.81963	9.1277e-12	1.84491e-10
Prupe.5G058900	304.285	-2.62295	0.238018	-6.8186	9.19309e-12	1.85624e-10
Prupe.2G298300	863.629	1.94898	0.139219	6.81644	9.33236e-12	1.88244e-10
Prupe.2G330000	46.3375	4.44323	0.505254	6.81486	9.43575e-12	1.90136e-10
Prupe.4G077000	738.005	1.93719	0.137553	6.81335	9.53509e-12	1.91942e-10
Prupe.6G222500	395.96	2.34521	0.197482	6.81183	9.63659e-12	1.93788e-10
Prupe.6G329400	184.176	-2.71699	0.252295	-6.8055	1.007e-11	2.023e-10
Prupe.1G325700	1737.71	1.56944	0.0836756	6.80531	1.00835e-11	2.02365e-10
Prupe.1G089400	1003.66	2.12938	0.165992	6.8038	1.01896e-11	2.04287e-10
Prupe.3G162500	2208.35	-3.46505	0.362315	-6.8036	1.02039e-11	2.04366e-10
Prupe.6G287600	3651.81	-3.01218	0.29576	-6.8034	1.02179e-11	2.0444e-10
Prupe.8G215600	2835.18	2.10334	0.162401	6.79396	1.09095e-11	2.18059e-10
Prupe.1G311500	112.274	3.78369	0.409773	6.79326	1.09627e-11	2.189e-10
Prupe.1G103700	121.307	-4.38535	0.498745	-6.78773	1.13914e-11	2.27002e-10
Prupe.6G304600	5843.37	1.8483	0.124975	6.78776	1.13885e-11	2.27002e-10
Prupe.5G193500	327.249	2.49793	0.220794	6.78426	1.16686e-11	2.32292e-10
Prupe.2G240300	359.772	3.9154	0.429991	6.78015	1.20051e-11	2.38753e-10
Prupe.7G094900	34.1212	4.45409	0.50957	6.77844	1.21476e-11	2.41344e-10
Prupe.2G207700	68.0557	8.22374	1.06592	6.77699	1.22702e-11	2.43535e-10
Prupe.1G330600	145.504	-4.16258	0.466912	-6.7734	1.25791e-11	2.49416e-10
Prupe.2G130400	100.747	4.86557	0.571049	6.76924	1.29459e-11	2.56432e-10
Prupe.7G257900	399.453	2.97432	0.29201	6.76112	1.36933e-11	2.70966e-10
Prupe.6G014000	36.5005	5.37693	0.647989	6.75464	1.43186e-11	2.83056e-10
Prupe.1G022900	771.737	-2.91502	0.283543	-6.75389	1.43937e-11	2.84257e-10
Prupe.8G259800	2128.4	3.07016	0.30661	6.75176	1.46066e-11	2.88176e-10
Prupe.5G003300	141.826	-2.95711	0.289946	-6.74991	1.47938e-11	2.91578e-10
Prupe.1G391000	2028	-2.4393	0.21326	-6.74902	1.48847e-11	2.92786e-10
Prupe.4G026400	717.75	2.13021	0.167461	6.7491	1.48762e-11	2.92786e-10
Prupe.4G092800	179.599	-9.13627	1.20655	-6.74341	1.54711e-11	3.0402e-10
Prupe.1G488200	124.508	-4.18813	0.473052	-6.73948	1.58955e-11	3.12049e-10
Prupe.1G210900	325.99	-3.18436	0.324312	-6.73537	1.63509e-11	3.20672e-10
Prupe.5G175900	2096.93	-2.27489	0.189419	-6.7305	1.69087e-11	3.31283e-10
Prupe.1G251300	53.0944	-5.896	0.727825	-6.72688	1.73334e-11	3.39268e-10
Prupe.6G159500	80.8549	-4.37721	0.502346	-6.72287	1.78178e-11	3.48063e-10
Prupe.8G024800	13787.3	-5.53529	0.674594	-6.72299	1.78032e-11	3.48063e-10
Prupe.5G042800	326.907	-2.50257	0.223551	-6.72138	1.80015e-11	3.51304e-10
Prupe.1G271900	3602.55	2.28576	0.191301	6.72117	1.80274e-11	3.51464e-10
Prupe.1G477000	89.0234	-6.32897	0.792892	-6.72092	1.80576e-11	3.51705e-10
Prupe.7G233500	89.1064	-3.39769	0.356839	-6.71925	1.8266e-11	3.55416e-10
Prupe.1G173300	3045.25	1.83094	0.123703	6.71726	1.85174e-11	3.59953e-10
Prupe.1G371300	542.367	-2.06989	0.159288	-6.71671	1.85878e-11	3.60968e-10
Prupe.1G529200	1690.38	3.87533	0.428324	6.71298	1.90693e-11	3.69955e-10
Prupe.5G123200	12407	2.87628	0.279532	6.71221	1.91697e-11	3.71539e-10
Prupe.5G087600	121.051	-7.11414	0.911047	-6.71111	1.93147e-11	3.73983e-10
Prupe.3G180000	81.0133	-2.88288	0.28089	-6.70326	2.03827e-11	3.94277e-10
Prupe.4G052400	729.633	2.67507	0.250038	6.69925	2.09485e-11	4.04828e-10
Prupe.3G267100	80.29	2.92314	0.287385	6.69185	2.20365e-11	4.25438e-10
Prupe.1G090300	539.365	2.46886	0.219536	6.69072	2.22077e-11	4.28325e-10
Prupe.7G103000	43.2883	-6.72126	0.855416	-6.68828	2.25812e-11	4.35106e-10
Prupe.1G134000	33.5096	-6.07789	0.759272	-6.68784	2.26486e-11	4.3598e-10
Prupe.1G087000	83.4825	-6.10599	0.764148	-6.68194	2.35799e-11	4.53466e-10
Prupe.1G510000	620.449	-2.90777	0.285535	-6.68137	2.36721e-11	4.54799e-10
Prupe.6G213700	97.511	-3.1307	0.319255	-6.67398	2.48955e-11	4.7784e-10
Prupe.1G580500	1671.32	-2.62683	0.243892	-6.67028	2.55319e-11	4.8958e-10
Prupe.4G223500	2882.08	-2.03394	0.155082	-6.66706	2.60978e-11	4.99947e-10
Prupe.7G133800	403.329	-8.05815	1.05908	-6.66442	2.65714e-11	5.08528e-10
Prupe.1G125700	441.452	1.74721	0.11217	6.66139	2.71251e-11	5.18123e-10
Prupe.4G222100	267.995	-3.95005	0.442852	-6.66149	2.7107e-11	5.18123e-10
Prupe.2G147300	93.5426	-5.45323	0.668728	-6.65926	2.75205e-11	5.25169e-10
Prupe.2G118500	481.715	2.48823	0.223597	6.65586	2.8164e-11	5.36932e-10
Prupe.8G261400	6231.69	-2.58256	0.237782	-6.65551	2.82311e-11	5.37694e-10
Prupe.7G071900	186.074	-9.1819	1.22995	-6.65222	2.88698e-11	5.4933e-10
Prupe.2G301400	242.38	-4.74077	0.562631	-6.64871	2.95677e-11	5.61724e-10
Prupe.6G176900	37.1242	4.69744	0.556118	6.64866	2.95779e-11	5.61724e-10
Prupe.6G055400	120.334	2.94081	0.291931	6.64817	2.9676e-11	5.63048e-10
Prupe.7G185900	66.5996	-4.84791	0.578986	-6.64596	3.01255e-11	5.7103e-10
Prupe.1G024900	642.16	-3.05978	0.310033	-6.64373	3.05849e-11	5.79184e-10
Prupe.8G095600	2434.61	2.36709	0.205802	6.64274	3.0791e-11	5.82529e-10
Prupe.3G178100	44.1462	-6.09472	0.767043	-6.64204	3.09381e-11	5.8451e-10
Prupe.4G042400	144.715	-2.97014	0.29662	-6.64196	3.09547e-11	5.8451e-10
Prupe.2G280100	47.5282	-9.22085	1.23899	-6.63511	3.2425e-11	6.11126e-10
Prupe.7G229600	95.6961	4.11428	0.469363	6.63511	3.2426e-11	6.11126e-10
Prupe.4G161400	75.7436	9.37925	1.26293	6.63479	3.24976e-11	6.11434e-10
Prupe.4G209900	51.6277	3.65619	0.400345	6.63476	3.25041e-11	6.11434e-10
Prupe.4G274700	1226.74	2.14378	0.172412	6.63399	3.26729e-11	6.14027e-10
Prupe.1G405400	213.76	-5.59169	0.693013	-6.62569	3.45634e-11	6.4894e-10
Prupe.7G246500	120.221	9.36128	1.26272	6.62167	3.55169e-11	6.6621e-10
Prupe.1G415300	34761.3	2.20642	0.182201	6.62136	3.55905e-11	6.66959e-10
Prupe.1G313500	455.204	2.00901	0.15249	6.61688	3.66866e-11	6.8685e-10
Prupe.1G137800	548.922	3.21287	0.334667	6.61215	3.78773e-11	7.07578e-10
Prupe.1G540400	142.89	-9.25461	1.24842	-6.61206	3.79009e-11	7.07578e-10
Prupe.7G166000	223.979	-3.12769	0.321777	-6.61233	3.78307e-11	7.07578e-10
Prupe.2G254900	81.5991	-4.68854	0.558145	-6.60857	3.88051e-11	7.23777e-10
Prupe.1G343000	330.142	4.71072	0.562256	6.5997	4.11995e-11	7.67714e-10
Prupe.2G242200	39.4899	-4.73958	0.566871	-6.59688	4.19896e-11	7.81701e-10
Prupe.1G577000	725.928	2.10784	0.167939	6.59669	4.20436e-11	7.81972e-10
Prupe.1G060900	10169.5	4.54657	0.537783	6.5948	4.25834e-11	7.91268e-10
Prupe.1G446600	429.926	-2.4794	0.224365	-6.5937	4.28987e-11	7.9638e-10
Prupe.3G017800	26.347	-3.95675	0.449084	-6.58396	4.58073e-11	8.49108e-10
Prupe.5G157600	88.7014	-8.94969	1.20744	-6.58391	4.58247e-11	8.49108e-10
Prupe.6G362300	124.941	-4.18339	0.483558	-6.58325	4.60279e-11	8.52076e-10
Prupe.8G172000	252.658	-11.2849	1.56368	-6.57736	4.78887e-11	8.85695e-10
Prupe.4G195700	43.1723	-6.16784	0.786161	-6.57351	4.91416e-11	9.08019e-10
Prupe.3G026800	548.357	-3.97431	0.452892	-6.56737	5.12128e-11	9.45408e-10
Prupe.5G029800	365.456	-3.51135	0.382688	-6.56241	5.29449e-11	9.76474e-10
Prupe.7G146500	76.1559	-3.0134	0.30688	-6.56088	5.3492e-11	9.85645e-10
Prupe.5G070800	754.326	-3.41313	0.367918	-6.55887	5.42175e-11	9.98086e-10
Prupe.1G342100	242.567	-4.10575	0.47359	-6.55788	5.45783e-11	1.00379e-09
Prupe.7G093500	3413.79	2.4262	0.217523	6.55656	5.50649e-11	1.01181e-09
Prupe.1G419500	95.424	-3.64071	0.403059	-6.55167	5.68982e-11	1.04396e-09
Prupe.3G245800	1218.29	1.95537	0.145822	6.55161	5.69202e-11	1.04396e-09
Prupe.3G250400	828.823	2.70379	0.260139	6.54955	5.77105e-11	1.05747e-09
Prupe.4G053200	430.212	3.01303	0.307395	6.5487	5.80417e-11	1.06256e-09
Prupe.7G055700	690.8	2.55761	0.237864	6.54833	5.81822e-11	1.06415e-09
Prupe.7G025700	1705.55	2.27956	0.195436	6.54718	5.86318e-11	1.07138e-09
Prupe.8G031400	41.6574	-4.46145	0.528743	-6.54656	5.88785e-11	1.0749e-09
Prupe.1G375900	68.9458	-4.0435	0.464922	-6.54627	5.89931e-11	1.076e-09
Prupe.3G101400	20.363	-9.22182	1.25615	-6.54525	5.93968e-11	1.08237e-09
Prupe.2G290300	2971.59	-1.99593	0.152167	-6.54498	5.95031e-11	1.08331e-09
Prupe.6G048000	7774.04	2.84034	0.281263	6.54313	6.02436e-11	1.09578e-09
Prupe.7G150000	238.568	-3.20686	0.337369	-6.54138	6.09519e-11	1.10765e-09
Prupe.1G036700	47.7455	-4.99848	0.611348	-6.54043	6.13414e-11	1.11268e-09
Prupe.5G143700	86.3599	-6.3009	0.810474	-6.54049	6.13175e-11	1.11268e-09
Prupe.1G320800	780.138	2.05069	0.160648	6.54028	6.14041e-11	1.1128e-09
Prupe.6G312100	120.816	8.98509	1.22222	6.53329	6.43408e-11	1.16496e-09
Prupe.6G019600	30.2686	-9.15246	1.2482	-6.53136	6.51769e-11	1.17902e-09
Prupe.2G184900	31.8326	-8.23747	1.10869	-6.52792	6.66885e-11	1.20449e-09
Prupe.7G100500	139.11	5.59429	0.703795	6.52788	6.67065e-11	1.20449e-09
Prupe.1G026400	631.032	-3.02106	0.310135	-6.51671	7.18656e-11	1.29539e-09
Prupe.2G264100	117.894	-2.94937	0.299134	-6.5167	7.18717e-11	1.29539e-09
Prupe.1G230700	86.1025	3.95621	0.453737	6.51525	7.25697e-11	1.30678e-09
Prupe.6G270200	2568.08	1.76498	0.117462	6.51252	7.39001e-11	1.32953e-09
Prupe.3G063600	31.0244	-3.89755	0.445073	-6.51028	7.5011e-11	1.34829e-09
Prupe.2G322900	877.438	1.94389	0.145031	6.50815	7.60812e-11	1.36629e-09
Prupe.5G133300	2280.63	-1.95326	0.146494	-6.50716	7.65846e-11	1.37408e-09
Prupe.6G321100	1799	2.63761	0.251682	6.50666	7.68388e-11	1.37652e-09
Prupe.7G082800	55.2734	-9.96412	1.37769	-6.50662	7.68595e-11	1.37652e-09
Prupe.5G168300	219.851	-2.94629	0.299178	-6.50547	7.74522e-11	1.38588e-09
Prupe.6G318400	736.331	-3.08193	0.320051	-6.505	7.76946e-11	1.38897e-09
Prupe.8G258600	104.813	-2.2883	0.198119	-6.50265	7.89195e-11	1.40959e-09
Prupe.1G332700	275.315	4.18297	0.489532	6.50206	7.92253e-11	1.41378e-09
Prupe.5G235000	98.893	6.31582	0.818261	6.49648	8.22209e-11	1.46592e-09
Prupe.6G028000	2261.29	2.69202	0.260748	6.48912	8.63413e-11	1.53799e-09
Prupe.8G147100	195.499	-2.18794	0.183117	-6.4873	8.73861e-11	1.55521e-09
Prupe.1G375800	76.3926	9.89924	1.372	6.48635	8.7942e-11	1.56369e-09
Prupe.4G187700	797.844	2.01696	0.156981	6.47821	9.28151e-11	1.64886e-09
Prupe.2G207600	19589.9	4.61203	0.557634	6.47741	9.33079e-11	1.65516e-09
Prupe.8G164200	244.237	-8.85209	1.21223	-6.47737	9.33369e-11	1.65516e-09
Prupe.1G397100	1232.76	2.20315	0.18577	6.4766	9.38143e-11	1.66214e-09
Prupe.3G014200	233.496	-2.55767	0.240866	-6.46695	1e-10	1.77015e-09
Prupe.7G217300	719.396	-3.01885	0.312273	-6.46501	1.01291e-10	1.79141e-09
Prupe.3G179800	108.225	-3.70628	0.418929	-6.46	1.04705e-10	1.85013e-09
Prupe.6G295600	279.091	-4.20619	0.496596	-6.45634	1.07264e-10	1.89366e-09
Prupe.6G014500	107.945	7.96445	1.07913	6.45375	1.09114e-10	1.9246e-09
Prupe.3G138600	2131.33	2.53196	0.237385	6.45348	1.09312e-10	1.92638e-09
Prupe.8G129500	1354.32	1.89207	0.138387	6.44622	1.14677e-10	2.01914e-09
Prupe.3G030000	2014.46	-2.04978	0.162872	-6.44543	1.1527e-10	2.02777e-09
Prupe.1G424400	223.38	-3.55577	0.396533	-6.44529	1.15376e-10	2.02784e-09
Prupe.4G185300	123.978	-5.44252	0.689334	-6.44465	1.15867e-10	2.03466e-09
Prupe.1G154000	270.229	-3.23369	0.34679	-6.44103	1.18664e-10	2.08193e-09
Prupe.6G287000	32.5915	-5.075	0.633129	-6.43629	1.22428e-10	2.14606e-09
Prupe.1G295500	464.757	-3.14783	0.333733	-6.43579	1.22834e-10	2.15128e-09
Prupe.5G118600	95.5388	9.47221	1.31683	6.43379	1.24462e-10	2.17787e-09
Prupe.2G033300	95.7844	-4.63732	0.565728	-6.42944	1.28076e-10	2.23912e-09
Prupe.1G292000	336.246	-5.91253	0.764396	-6.42669	1.30416e-10	2.27802e-09
Prupe.1G551800	68.3599	2.90606	0.296645	6.42537	1.31546e-10	2.29573e-09
Prupe.6G071900	848.39	-2.36125	0.211977	-6.4217	1.34762e-10	2.34979e-09
Prupe.2G322300	2065.51	4.40124	0.529705	6.42102	1.35362e-10	2.35818e-09
Prupe.6G229300	153.116	-2.86117	0.289984	-6.41821	1.3789e-10	2.40011e-09
Prupe.6G171700	384.3	-2.31477	0.204879	-6.41731	1.38708e-10	2.41222e-09
Prupe.5G132700	4157.53	-2.45011	0.225994	-6.4166	1.39355e-10	2.42136e-09
Prupe.6G023500	64.4293	-3.88819	0.450166	-6.41582	1.40065e-10	2.43156e-09
Prupe.1G474600	40.45	-7.16723	0.961367	-6.41507	1.4076e-10	2.44148e-09
Prupe.3G125100	50.0993	-3.84273	0.443971	-6.40296	1.52391e-10	2.64091e-09
Prupe.7G201900	22.1001	-5.14791	0.648025	-6.40085	1.54518e-10	2.67544e-09
Prupe.7G066400	171.715	-2.86697	0.29178	-6.39856	1.56852e-10	2.71347e-09
Prupe.1G299500	27923	2.43915	0.225091	6.39362	1.62007e-10	2.8002e-09
Prupe.6G166100	3238.97	-2.67056	0.261298	-6.39331	1.62334e-10	2.80341e-09
Prupe.5G123500	1424.21	-3.92379	0.457362	-6.39272	1.62958e-10	2.81173e-09
Prupe.8G047500	2269.96	3.32299	0.363642	6.38813	1.6793e-10	2.89501e-09
Prupe.6G152900	136.221	-2.62211	0.253934	-6.38792	1.68162e-10	2.89649e-09
Prupe.5G184000	192.459	-2.85084	0.289888	-6.38467	1.71772e-10	2.95609e-09
Prupe.8G251200	49.8569	-3.31901	0.363516	-6.37939	1.77792e-10	3.05704e-09
Prupe.5G066600	144.848	-4.36237	0.527106	-6.37893	1.78326e-10	3.06356e-09
Prupe.6G179300	366.982	-4.27189	0.51295	-6.37857	1.78749e-10	3.06816e-09
Prupe.4G201400	479.43	9.19096	1.2844	6.37728	1.80262e-10	3.09145e-09
Prupe.7G039400	172.366	6.69043	0.89241	6.37647	1.81212e-10	3.10507e-09
Prupe.7G016500	413.85	-10.2582	1.45204	-6.37595	1.81838e-10	3.11309e-09
Prupe.5G224400	327.653	2.33449	0.209407	6.37272	1.85703e-10	3.17651e-09
Prupe.6G029100	69.7682	-3.22165	0.348989	-6.36595	1.94082e-10	3.31697e-09
Prupe.3G057000	56.9669	-9.58907	1.34954	-6.36444	1.96005e-10	3.34695e-09
Prupe.1G359300	82.2419	-8.79068	1.22435	-6.36313	1.97677e-10	3.37261e-09
Prupe.7G198400	133.953	-4.46248	0.54474	-6.35621	2.06795e-10	3.52513e-09
Prupe.4G079100	23.7157	-5.00225	0.629969	-6.3531	2.11022e-10	3.59159e-09
Prupe.8G079100	159.635	3.8763	0.452742	6.35307	2.11057e-10	3.59159e-09
Prupe.1G355900	3105.78	2.34386	0.211545	6.3526	2.11706e-10	3.59954e-09
Prupe.1G433900	38.3244	-8.87066	1.239	-6.35243	2.11943e-10	3.60048e-09
Prupe.1G416400	34.0619	-9.01854	1.26421	-6.34274	2.25709e-10	3.83105e-09
Prupe.3G118100	73.8111	-8.89511	1.24533	-6.33979	2.30078e-10	3.90188e-09
Prupe.1G165200	37359.4	2.52851	0.2412	6.33709	2.34138e-10	3.96733e-09
Prupe.6G078900	95.7711	-4.25902	0.514604	-6.33306	2.40346e-10	4.06903e-09
Prupe.7G093200	375.056	-2.57292	0.248498	-6.32971	2.45619e-10	4.15476e-09
Prupe.8G090900	107.363	-3.46382	0.389324	-6.32845	2.47642e-10	4.1854e-09
Prupe.6G193900	320.764	3.82668	0.446691	6.32804	2.48294e-10	4.19285e-09
Prupe.5G052400	24.5452	-6.10687	0.808093	-6.31965	2.62151e-10	4.42307e-09
Prupe.3G264000	86.3657	-4.43211	0.543111	-6.31935	2.62674e-10	4.42812e-09
Prupe.5G161100	3871.45	3.15758	0.341528	6.31745	2.65923e-10	4.47908e-09
Prupe.3G229900	160.519	-7.81734	1.07992	-6.31281	2.74009e-10	4.61135e-09
Prupe.8G080800	15.543	9.56249	1.3581	6.30477	2.88616e-10	4.85306e-09
Prupe.3G194800	3104.57	-2.72419	0.273494	-6.30431	2.89481e-10	4.86348e-09
Prupe.6G052300	87.8787	-3.55612	0.405674	-6.30092	2.95882e-10	4.9668e-09
Prupe.6G346600	47.718	-6.24822	0.832953	-6.30074	2.96236e-10	4.96854e-09
Prupe.7G128500	1529.16	2.85798	0.294898	6.3004	2.96882e-10	4.97516e-09
Prupe.3G032400	93.6416	3.24741	0.356909	6.29687	3.03722e-10	5.08548e-09
Prupe.6G097600	343.08	-2.97858	0.314253	-6.29614	3.05158e-10	5.10521e-09
Prupe.7G183800	1613.7	2.49503	0.237626	6.2915	3.14408e-10	5.25552e-09
Prupe.6G036700	30.3822	7.10216	0.970216	6.28949	3.1852e-10	5.31977e-09
Prupe.8G159800	344.717	-2.82557	0.290277	-6.28906	3.19397e-10	5.32992e-09
Prupe.5G089700	643.109	2.36431	0.216977	6.2878	3.21994e-10	5.36873e-09
Prupe.1G488300	106.022	-4.92679	0.624637	-6.28651	3.24674e-10	5.40887e-09
Prupe.2G291400	76.945	-5.09273	0.651214	-6.28477	3.28333e-10	5.46522e-09
Prupe.6G024200	193.653	-2.15517	0.183818	-6.28433	3.29266e-10	5.47615e-09
Prupe.7G122400	20.2953	-5.90936	0.782097	-6.27718	3.4476e-10	5.72903e-09
Prupe.1G498300	161.805	3.85643	0.455112	6.27632	3.4667e-10	5.75594e-09
Prupe.6G051800	564.509	2.68645	0.26879	6.27423	3.51364e-10	5.82899e-09
Prupe.4G185200	1451.99	1.75743	0.120741	6.27319	3.53715e-10	5.86308e-09
Prupe.3G127700	1019.8	-2.77322	0.282724	-6.27192	3.5663e-10	5.90647e-09
Prupe.1G042500	422.909	9.22493	1.31172	6.27034	3.60271e-10	5.96178e-09
Prupe.4G037300	159.896	2.86859	0.298013	6.27018	3.60629e-10	5.96273e-09
Prupe.3G173400	33.1894	-10.0506	1.44348	-6.26999	3.61076e-10	5.96513e-09
Prupe.7G201000	47.9826	-6.58676	0.89138	-6.26754	3.668e-10	6.05465e-09
Prupe.4G143400	959.25	3.01958	0.3224	6.2642	3.7474e-10	6.18056e-09
Prupe.3G228000	44.7394	-4.63317	0.580899	-6.25438	3.99092e-10	6.57671e-09
Prupe.2G184800	1598.6	-4.06621	0.490309	-6.25362	4.01036e-10	6.60326e-09
Prupe.3G300800	177.175	-3.86673	0.459237	-6.24237	4.30984e-10	7.09048e-09
Prupe.8G054700	91.5755	-3.81717	0.451336	-6.24184	4.32445e-10	7.10861e-09
Prupe.1G169400	290.184	2.49237	0.239116	6.24119	4.34248e-10	7.13233e-09
Prupe.6G101000	8446.29	2.15697	0.185587	6.23412	4.54318e-10	7.45578e-09
Prupe.2G200800	636.544	2.68745	0.270943	6.22806	4.72246e-10	7.74358e-09
Prupe.6G330400	300.988	-3.90138	0.46603	-6.22574	4.79283e-10	7.85246e-09
Prupe.3G187900	113.368	4.73524	0.600146	6.22389	4.84989e-10	7.93939e-09
Prupe.3G312800	258.843	-2.85341	0.297935	-6.22084	4.94501e-10	8.08842e-09
Prupe.5G075700	617.02	-2.80609	0.290424	-6.21881	5.00938e-10	8.18695e-09
Prupe.1G322100	2600.7	2.70592	0.274499	6.21468	5.14304e-10	8.39846e-09
Prupe.7G148600	1621.07	2.19811	0.192931	6.21004	5.29715e-10	8.64299e-09
Prupe.1G433300	23.0479	-4.41573	0.55012	-6.20907	5.33004e-10	8.6895e-09
Prupe.1G139300	476.36	-2.29843	0.209151	-6.20811	5.36263e-10	8.72949e-09
Prupe.6G185100	429.253	4.24035	0.521957	6.20809	5.36338e-10	8.72949e-09
Prupe.6G138600	78.9028	-11.0803	1.6238	-6.20781	5.37291e-10	8.73782e-09
Prupe.2G169900	342.505	-2.14935	0.185368	-6.20035	5.63385e-10	9.15467e-09
Prupe.2G306200	710.664	1.98472	0.158901	6.19707	5.75239e-10	9.33961e-09
Prupe.2G282300	91.5662	-3.93077	0.473101	-6.1948	5.83601e-10	9.46763e-09
Prupe.6G138400	16.1025	-9.04183	1.29843	-6.19352	5.88352e-10	9.5369e-09
Prupe.4G276500	253.778	3.72753	0.440407	6.19319	5.89568e-10	9.54878e-09
Prupe.1G279300	480.044	2.56434	0.252629	6.19226	5.93081e-10	9.59784e-09
Prupe.1G407400	470.097	-2.08073	0.174618	-6.1891	6.05094e-10	9.78425e-09
Prupe.2G259900	105.474	-8.53176	1.21718	-6.18786	6.09863e-10	9.85332e-09
Prupe.1G498600	252.154	4.10126	0.501289	6.18656	6.14925e-10	9.92701e-09
Prupe.1G240800	14.7337	-8.77036	1.25629	-6.18518	6.20317e-10	9.99776e-09
Prupe.4G209700	61.1136	-8.67169	1.24031	-6.18528	6.19922e-10	9.99776e-09
Prupe.7G089000	81.9941	-6.08511	0.822321	-6.18385	6.25559e-10	1.0074e-08
Prupe.6G054900	59.5043	-3.05993	0.333159	-6.18302	6.28878e-10	1.01193e-08
Prupe.8G105800	4169.18	1.84394	0.136548	6.18053	6.38853e-10	1.02714e-08
Prupe.4G177100	2922.05	2.08091	0.174964	6.17793	6.49495e-10	1.04341e-08
Prupe.7G161000	486.065	5.33533	0.701867	6.17685	6.53931e-10	1.04968e-08
Prupe.1G112500	200.259	-4.17179	0.513616	-6.17541	6.59901e-10	1.05841e-08
Prupe.5G237700	3313.33	1.71022	0.115015	6.17497	6.61768e-10	1.06054e-08
Prupe.4G035900	2288.3	1.81694	0.132317	6.17408	6.65511e-10	1.06568e-08
Prupe.3G059400	4412.32	1.74659	0.120995	6.17037	6.81318e-10	1.09011e-08
Prupe.3G240100	25.9547	-9.16811	1.32401	-6.16924	6.86204e-10	1.09704e-08
Prupe.8G254600	28.6521	-3.94223	0.477181	-6.16585	7.01038e-10	1.11985e-08
Prupe.7G168700	2326.99	2.44779	0.234837	6.16511	7.0435e-10	1.12424e-08
Prupe.5G205900	26.6883	-7.05489	0.983997	-6.15336	7.58595e-10	1.20984e-08
Prupe.6G214800	35.8676	-4.27132	0.531652	-6.15312	7.5972e-10	1.21066e-08
Prupe.3G156800	93.1749	-3.1624	0.35149	-6.15208	7.64727e-10	1.21766e-08
Prupe.7G131000	793.693	-2.14409	0.186053	-6.14927	7.78406e-10	1.23845e-08
Prupe.3G094000	171.059	-2.71585	0.279261	-6.14424	8.03453e-10	1.27727e-08
Prupe.8G089100	1061.86	-1.99776	0.162396	-6.14402	8.04605e-10	1.27808e-08
Prupe.1G136700	1776.51	1.9381	0.152731	6.14218	8.13969e-10	1.29192e-08
Prupe.1G587600	37.9406	-5.91425	0.800692	-6.13751	8.38261e-10	1.3294e-08
Prupe.5G057800	1067.14	1.70056	0.114182	6.13545	8.49158e-10	1.34561e-08
Prupe.2G170700	2869.06	-2.4315	0.233327	-6.13519	8.50577e-10	1.34678e-08
Prupe.1G355600	2610.6	2.09747	0.178961	6.13244	8.65438e-10	1.36922e-08
Prupe.4G256900	54.1665	-3.36697	0.386068	-6.13096	8.73529e-10	1.37981e-08
Prupe.7G157800	607.781	2.24127	0.202457	6.13101	8.73244e-10	1.37981e-08
Prupe.1G129700	2651.16	2.03251	0.168424	6.13045	8.76329e-10	1.38313e-08
Prupe.1G178400	37.7561	-5.80775	0.78437	-6.12944	8.81901e-10	1.39082e-08
Prupe.3G111000	283.542	-12.9347	1.9472	-6.12916	8.83463e-10	1.39217e-08
Prupe.1G107900	76.1445	8.48838	1.22265	6.1247	9.08571e-10	1.4306e-08
Prupe.5G003700	118.748	-2.79204	0.292649	-6.12349	9.15499e-10	1.44037e-08
Prupe.7G049700	91.9169	-3.83896	0.463837	-6.1206	9.32266e-10	1.46558e-08
Prupe.3G069500	295.049	-4.19737	0.522736	-6.11661	9.55882e-10	1.50151e-08
Prupe.4G043600	2756.13	1.88291	0.144483	6.11083	9.91127e-10	1.55565e-08
Prupe.6G253100	189.502	-2.91934	0.314165	-6.10935	1.00039e-09	1.56894e-08
Prupe.8G022200	167.721	4.04079	0.497825	6.10816	1.00788e-09	1.57943e-08
Prupe.1G568000	77.314	-3.15114	0.352382	-6.10459	1.03068e-09	1.61389e-08
Prupe.8G054600	128.432	-3.64753	0.43415	-6.09819	1.07278e-09	1.67849e-08
Prupe.4G007300	123.171	-4.70366	0.607372	-6.09783	1.07515e-09	1.68087e-08
Prupe.5G010400	375.187	3.77495	0.455137	6.09694	1.08115e-09	1.68892e-08
Prupe.5G127300	217.767	-2.55595	0.255234	-6.09619	1.08625e-09	1.69555e-08
Prupe.1G233000	918.702	3.01253	0.330177	6.09529	1.09241e-09	1.70382e-08
Prupe.2G038400	68.2383	-3.14469	0.351949	-6.09375	1.10295e-09	1.71891e-08
Prupe.1G523600	86.0677	-3.6227	0.430515	-6.09202	1.11494e-09	1.73622e-08
Prupe.3G217300	7485.09	2.01811	0.167158	6.09068	1.12435e-09	1.7495e-08
Prupe.6G342000	150.255	-2.51347	0.248549	-6.08925	1.13444e-09	1.76381e-08
Prupe.7G221500	79.0823	-2.32778	0.218169	-6.08603	1.15747e-09	1.79821e-08
Prupe.2G269800	3427.98	2.9549	0.321219	6.08586	1.15869e-09	1.79869e-08
Prupe.7G124600	85.25	-3.49223	0.409693	-6.08318	1.17824e-09	1.82761e-08
Prupe.3G113400	79.3862	-7.5323	1.07411	-6.08162	1.18974e-09	1.84401e-08
Prupe.4G153400	29.4607	-5.60399	0.757131	-6.08084	1.19558e-09	1.8516e-08
Prupe.2G203500	25.5512	9.65929	1.42457	6.07853	1.21286e-09	1.8769e-08
Prupe.2G272300	294.887	4.45697	0.568738	6.07831	1.21456e-09	1.87807e-08
Prupe.7G003900	28.5134	-6.04607	0.830207	-6.07809	1.21623e-09	1.87917e-08
Prupe.8G145000	631.038	2.96913	0.324058	6.07645	1.2287e-09	1.89697e-08
Prupe.2G130300	26.7536	8.62635	1.25514	6.07608	1.23159e-09	1.89995e-08
Prupe.4G235600	75.359	-4.02222	0.497581	-6.07382	1.24906e-09	1.92539e-08
Prupe.2G240500	7035.32	-1.97225	0.160082	-6.07348	1.2517e-09	1.92797e-08
Prupe.7G070200	498.121	-3.18006	0.35907	-6.0714	1.26798e-09	1.95153e-08
Prupe.6G284600	36.3128	-4.0037	0.494765	-6.07097	1.27143e-09	1.95532e-08
Prupe.4G051900	133.392	-6.05896	0.833461	-6.06982	1.28057e-09	1.96785e-08
Prupe.3G027500	169.448	-3.13994	0.352575	-6.06946	1.28341e-09	1.97068e-08
Prupe.1G346200	80.6502	-7.6214	1.09167	-6.06537	1.31649e-09	2.01991e-08
Prupe.5G198800	140.57	-4.8392	0.633153	-6.06363	1.33083e-09	2.04034e-08
Prupe.7G192500	1067.08	2.90944	0.314949	6.06269	1.3386e-09	2.05066e-08
Prupe.1G216700	1239.68	-4.16271	0.52174	-6.06186	1.34559e-09	2.05977e-08
Prupe.3G155600	233.619	-3.86932	0.473934	-6.05427	1.4106e-09	2.15761e-08
Prupe.2G190500	363.943	-2.48265	0.244907	-6.05394	1.41346e-09	2.16032e-08
Prupe.7G204700	922.874	-1.99767	0.164814	-6.05328	1.41922e-09	2.16746e-08
Prupe.7G090300	1355.9	2.11444	0.184137	6.05221	1.42875e-09	2.18032e-08
Prupe.5G199900	64.9138	-3.77133	0.458021	-6.05067	1.44248e-09	2.19959e-08
Prupe.8G048100	1610.29	-2.86566	0.308377	-6.04994	1.44901e-09	2.20784e-08
Prupe.7G122200	85.3237	-2.36244	0.225394	-6.04471	1.49675e-09	2.27884e-08
Prupe.7G058300	838.933	-1.89046	0.147466	-6.03839	1.55656e-09	2.36808e-08
Prupe.5G170700	49.0197	-4.83122	0.634628	-6.03696	1.57046e-09	2.38738e-08
Prupe.3G229700	27.3681	-6.71746	0.947164	-6.0364	1.57594e-09	2.39388e-08
Prupe.5G233000	657.338	-3.61596	0.433391	-6.03603	1.57956e-09	2.39754e-08
Prupe.3G162800	108.52	-3.04872	0.339487	-6.03475	1.5921e-09	2.41473e-08
Prupe.7G259400	365.037	-2.20281	0.199353	-6.03359	1.60355e-09	2.43024e-08
Prupe.4G171400	6325.59	2.42091	0.235714	6.0281	1.65899e-09	2.51233e-08
Prupe.2G300600	414.604	1.87344	0.144937	6.02636	1.67693e-09	2.53756e-08
Prupe.2G117200	266.619	-3.01298	0.33415	-6.02418	1.69966e-09	2.56999e-08
Prupe.7G156900	480.803	2.47014	0.244128	6.02202	1.72258e-09	2.60265e-08
Prupe.1G253800	17.4744	-4.96241	0.658135	-6.02065	1.73714e-09	2.62265e-08
Prupe.2G175100	724.901	-5.07212	0.676398	-6.02031	1.74082e-09	2.62621e-08
Prupe.7G120800	1905.42	2.48992	0.247493	6.02005	1.74358e-09	2.62838e-08
Prupe.3G205100	1068.6	-2.42458	0.236657	-6.0196	1.74845e-09	2.63371e-08
Prupe.4G153000	57.7021	-5.93135	0.820088	-6.01319	1.81909e-09	2.73804e-08
Prupe.7G001200	1220.33	3.39506	0.398425	6.01131	1.84025e-09	2.76778e-08
Prupe.1G216800	32.0859	-4.20875	0.534191	-6.00674	1.89289e-09	2.84479e-08
Prupe.6G252500	19809.5	2.57377	0.262143	6.00346	1.93156e-09	2.90071e-08
Prupe.5G090100	67.2139	8.53736	1.25579	6.00207	1.94818e-09	2.92346e-08
Prupe.1G253300	857.762	2.5468	0.257921	5.99717	2.00784e-09	3.0107e-08
Prupe.5G126600	22.5781	-8.39735	1.23379	-5.99565	2.02669e-09	3.03667e-08
Prupe.8G227600	1224.56	-2.06541	0.177751	-5.99382	2.04972e-09	3.06885e-08
Prupe.1G348200	158.505	-2.38431	0.231064	-5.99102	2.08526e-09	3.11969e-08
Prupe.4G101300	283.833	-3.00753	0.335266	-5.98787	2.12608e-09	3.17836e-08
Prupe.3G174500	277.265	-2.8493	0.309038	-5.98404	2.17669e-09	3.24988e-08
Prupe.4G118300	213.519	-3.42543	0.40532	-5.984	2.1772e-09	3.24988e-08
Prupe.3G007000	1343.82	2.47964	0.247308	5.98299	2.19077e-09	3.26742e-08
Prupe.8G061700	1579.76	2.06929	0.178724	5.98288	2.19224e-09	3.26742e-08
Prupe.4G231800	353.878	-2.27302	0.212894	-5.9796	2.23688e-09	3.33144e-08
Prupe.1G318400	52.58	-3.9729	0.497348	-5.9775	2.26588e-09	3.37209e-08
Prupe.3G201300	33.2531	-4.77227	0.631226	-5.9761	2.28543e-09	3.39863e-08
Prupe.7G147900	82.3953	-3.96575	0.496441	-5.97402	2.31471e-09	3.4396e-08
Prupe.4G223100	442.244	-2.64364	0.275404	-5.96811	2.40016e-09	3.5639e-08
Prupe.3G304600	333.793	-3.50468	0.419856	-5.96558	2.43774e-09	3.61698e-08
Prupe.1G418600	106.554	-4.42166	0.573815	-5.96301	2.47632e-09	3.67147e-08
Prupe.3G164900	70.712	3.04302	0.342992	5.95647	2.57745e-09	3.81856e-08
Prupe.8G263800	358.543	4.48717	0.585587	5.955	2.60067e-09	3.85009e-08
Prupe.7G159800	202.158	-2.94806	0.327153	-5.95458	2.60735e-09	3.85709e-08
Prupe.8G013500	1971.27	2.62792	0.273461	5.95303	2.63222e-09	3.89097e-08
Prupe.1G298500	26.8679	-7.24227	1.04872	-5.9523	2.64407e-09	3.90267e-08
Prupe.8G112100	129.026	2.5216	0.25563	5.95234	2.64341e-09	3.90267e-08
Prupe.6G324100	1746.28	11.1179	1.70049	5.95001	2.6812e-09	3.95453e-08
Prupe.1G002800	1957.81	2.34748	0.226498	5.9492	2.69449e-09	3.97117e-08
Prupe.1G015800	1408.22	3.46159	0.414042	5.94526	2.76016e-09	4.06493e-08
Prupe.4G025800	73.251	-2.78851	0.300842	-5.94502	2.7643e-09	4.068e-08
Prupe.2G000700	251.107	-3.08194	0.350214	-5.94478	2.76835e-09	4.07094e-08
Prupe.6G341100	153.02	-3.19769	0.369724	-5.94414	2.77916e-09	4.08379e-08
Prupe.2G288600	758.272	3.13817	0.359872	5.94148	2.82466e-09	4.14758e-08
Prupe.1G325800	29.1918	-5.23595	0.71302	-5.94086	2.83526e-09	4.16007e-08
Prupe.4G172000	43.0611	-6.59495	0.941824	-5.94055	2.84075e-09	4.16503e-08
Prupe.8G033500	864.873	2.11731	0.188136	5.93884	2.87052e-09	4.20557e-08
Prupe.4G171100	450.66	-3.27621	0.383562	-5.9344	2.94921e-09	4.31767e-08
Prupe.3G164300	725.803	-2.87741	0.31648	-5.93218	2.98945e-09	4.37334e-08
Prupe.2G170900	4435.98	1.83835	0.141334	5.93174	2.99744e-09	4.3818e-08
Prupe.1G491700	45.0835	-3.39405	0.403911	-5.92717	3.08195e-09	4.50201e-08
Prupe.6G303200	2504.62	5.05099	0.683667	5.92539	3.11564e-09	4.54787e-08
Prupe.2G056700	168.569	-4.86936	0.653265	-5.92311	3.15907e-09	4.60787e-08
Prupe.3G156300	384.765	-2.57859	0.266524	-5.92286	3.16397e-09	4.60824e-08
Prupe.3G254800	37.4194	-4.36341	0.56787	-5.92286	3.16391e-09	4.60824e-08
Prupe.8G144800	58.2916	-3.33798	0.395053	-5.91814	3.25597e-09	4.73875e-08
Prupe.6G269200	647.967	-2.35165	0.228443	-5.91679	3.28294e-09	4.77449e-08
Prupe.2G233000	1302.84	1.77989	0.131846	5.91521	3.31455e-09	4.81691e-08
Prupe.2G173400	520.32	2.34067	0.226712	5.91356	3.3479e-09	4.86182e-08
Prupe.8G158900	46.5344	8.40362	1.25263	5.91046	3.41147e-09	4.9505e-08
Prupe.3G289400	1539.28	2.53465	0.259694	5.90946	3.43241e-09	4.97724e-08
Prupe.7G138000	242.298	-2.23646	0.209266	-5.90853	3.45179e-09	5.00169e-08
Prupe.5G133800	68.5926	-3.56036	0.433388	-5.90776	3.46786e-09	5.0213e-08
Prupe.3G245700	6827.54	1.86516	0.146536	5.90406	3.54661e-09	5.13158e-08
Prupe.1G498700	445.54	3.60403	0.441197	5.90219	3.58697e-09	5.18618e-08
Prupe.8G003900	1278.71	2.01013	0.171181	5.90096	3.61386e-09	5.22125e-08
Prupe.1G223500	415.989	-2.34503	0.228004	-5.89916	3.65347e-09	5.27463e-08
Prupe.4G048400	4259.36	2.76296	0.298915	5.89784	3.68286e-09	5.3132e-08
Prupe.8G129700	43.417	-3.87994	0.488764	-5.89229	3.80884e-09	5.49094e-08
Prupe.7G252000	148.121	-3.69258	0.457235	-5.88882	3.88952e-09	5.60317e-08
Prupe.6G330500	48.992	-5.26458	0.724281	-5.88802	3.90859e-09	5.62656e-08
Prupe.5G086700	24847.6	3.07014	0.351608	5.88762	3.91795e-09	5.63593e-08
Prupe.3G284600	377.482	4.53792	0.600925	5.88745	3.92198e-09	5.63763e-08
Prupe.6G269700	357.003	-2.21579	0.206515	-5.88716	3.92896e-09	5.64357e-08
Prupe.5G173700	770.343	3.05259	0.348672	5.88688	3.93543e-09	5.64877e-08
Prupe.6G010800	68.7759	-4.09547	0.525876	-5.88631	3.94903e-09	5.66418e-08
Prupe.8G198300	51.0293	-5.08706	0.695177	-5.87916	4.12354e-09	5.91021e-08
Prupe.7G267000	52.5756	-8.22165	1.22863	-5.87781	4.15738e-09	5.9544e-08
Prupe.2G114000	6402.45	2.3084	0.222739	5.87416	4.24988e-09	6.08248e-08
Prupe.1G482500	24.8496	-7.14585	1.04652	-5.87264	4.28908e-09	6.13416e-08
Prupe.8G139000	3293.14	-5.92381	0.839193	-5.86731	4.42917e-09	6.32994e-08
Prupe.3G222400	349.822	2.9889	0.339019	5.86665	4.44693e-09	6.35074e-08
Prupe.3G004300	395.842	2.69587	0.289115	5.86572	4.47175e-09	6.38158e-08
Prupe.8G183800	77.5792	-3.06158	0.351661	-5.86242	4.56183e-09	6.50545e-08
Prupe.3G303300	781.755	-2.41671	0.241666	-5.86226	4.56607e-09	6.50682e-08
Prupe.1G140300	220.316	-3.69857	0.460707	-5.85745	4.70029e-09	6.69327e-08
Prupe.8G131600	76.5637	-3.01791	0.344543	-5.85677	4.71958e-09	6.71591e-08
Prupe.1G067500	34.8323	-3.85613	0.487787	-5.85529	4.76165e-09	6.77092e-08
Prupe.3G243900	26465.1	2.22523	0.209352	5.85247	4.84319e-09	6.88191e-08
Prupe.6G114200	1025.34	1.85987	0.146929	5.85231	4.84798e-09	6.88378e-08
Prupe.7G124400	27.2411	7.08005	1.03898	5.85195	4.85843e-09	6.89369e-08
Prupe.6G022000	833.486	3.14902	0.367514	5.84747	4.99115e-09	7.07532e-08
Prupe.6G212200	1844.19	-3.23087	0.381516	-5.84739	4.99359e-09	7.07532e-08
Prupe.2G034400	141.159	3.14659	0.367251	5.84501	5.0655e-09	7.17208e-08
Prupe.5G137800	749.984	-3.15753	0.369174	-5.84419	5.09034e-09	7.20211e-08
Prupe.7G114000	565.851	-2.87905	0.321621	-5.84243	5.14446e-09	7.27348e-08
Prupe.3G253200	57.1242	-8.04401	1.20571	-5.84221	5.15135e-09	7.27803e-08
Prupe.8G081700	157.739	4.46317	0.59302	5.8399	5.22333e-09	7.37447e-08
Prupe.8G087200	68.6979	-3.42399	0.41512	-5.83926	5.24346e-09	7.39762e-08
Prupe.1G316400	759.636	-3.91671	0.499514	-5.83911	5.24808e-09	7.39885e-08
Prupe.1G411900	45.2822	-5.03602	0.691297	-5.83833	5.27267e-09	7.42825e-08
Prupe.7G149700	224.249	5.55415	0.7802	5.83717	5.30962e-09	7.47498e-08
Prupe.2G269200	240.975	-2.75144	0.300062	-5.83693	5.31711e-09	7.4802e-08
Prupe.2G153500	87.7716	-8.05542	1.20907	-5.83541	5.36594e-09	7.54355e-08
Prupe.1G541300	158.951	5.45975	0.764543	5.83322	5.43687e-09	7.63783e-08
Prupe.1G508100	134.589	4.02629	0.519097	5.82991	5.54584e-09	7.7854e-08
Prupe.8G248700	272.789	-3.2242	0.381878	-5.82437	5.73274e-09	8.04207e-08
Prupe.8G163300	124.634	-4.59266	0.616881	-5.82391	5.74858e-09	8.05859e-08
Prupe.2G308800	206.921	-3.07641	0.356658	-5.82186	5.81968e-09	8.15249e-08
Prupe.1G301400	192.934	-2.12529	0.193309	-5.82123	5.84171e-09	8.17756e-08
Prupe.6G010400	12.0483	-8.46362	1.28221	-5.82089	5.85336e-09	8.18809e-08
Prupe.1G218900	2639.49	2.64561	0.282748	5.82005	5.88299e-09	8.22374e-08
Prupe.1G576300	380.968	-2.22717	0.210945	-5.81746	5.97475e-09	8.3461e-08
Prupe.3G134900	318.252	-3.95875	0.508657	-5.81679	5.99902e-09	8.37411e-08
Prupe.1G314500	21.5448	8.37475	1.26808	5.8157	6.03818e-09	8.42283e-08
Prupe.1G116500	38.5483	-8.37141	1.26781	-5.81431	6.08853e-09	8.48709e-08
Prupe.1G126300	1134.95	2.35034	0.232299	5.81293	6.13894e-09	8.55135e-08
Prupe.8G243300	135.016	2.14756	0.197445	5.81203	6.17181e-09	8.5911e-08
Prupe.1G299600	6646.11	2.37082	0.235876	5.81159	6.18806e-09	8.60766e-08
Prupe.6G099800	12.1331	-8.54103	1.29774	-5.81091	6.21335e-09	8.63677e-08
Prupe.1G419000	98.9155	-3.37387	0.408922	-5.80518	6.4296e-09	8.93111e-08
Prupe.7G264900	403.078	3.27707	0.392298	5.80445	6.45777e-09	8.96395e-08
Prupe.7G232500	235.449	1.69533	0.119797	5.80421	6.4672e-09	8.97076e-08
Prupe.7G188400	704.46	2.62985	0.281131	5.79749	6.73136e-09	9.33064e-08
Prupe.6G092800	695.551	-2.25044	0.215728	-5.79637	6.7765e-09	9.38663e-08
Prupe.7G171600	4048.09	2.03332	0.178318	5.79481	6.83976e-09	9.46764e-08
Prupe.7G021000	15.5723	7.38954	1.10265	5.79469	6.84477e-09	9.46796e-08
Prupe.1G291800	30.672	-3.64584	0.456668	-5.79379	6.88172e-09	9.49917e-08
Prupe.2G177700	1076.95	1.92201	0.159136	5.79386	6.87863e-09	9.49917e-08
Prupe.8G022300	13.6029	8.2368	1.24905	5.79383	6.87972e-09	9.49917e-08
Prupe.5G181300	1753.78	2.16188	0.200554	5.79333	6.9005e-09	9.51846e-08
Prupe.6G062200	45.3847	-3.47622	0.427447	-5.79306	6.91173e-09	9.52731e-08
Prupe.4G132000	1376.83	1.65905	0.11379	5.79182	6.96291e-09	9.59119e-08
Prupe.8G191400	93.8878	-2.78668	0.308622	-5.7892	7.07227e-09	9.73505e-08
Prupe.2G033400	173.547	-3.60904	0.450875	-5.78661	7.18218e-09	9.87949e-08
Prupe.1G544100	144.653	-3.25236	0.389267	-5.78616	7.20148e-09	9.89916e-08
Prupe.6G057700	48.7106	-5.45208	0.769599	-5.78494	7.25376e-09	9.96411e-08
Prupe.4G201300	83.3828	-5.40269	0.761579	-5.781	7.42569e-09	1.01932e-07
Prupe.4G065900	32.0212	-7.4436	1.11507	-5.77865	7.53045e-09	1.03299e-07
Prupe.1G494400	595.718	3.02043	0.349658	5.7783	7.54606e-09	1.03441e-07
Prupe.6G278700	648.706	-2.5451	0.267436	-5.77746	7.58361e-09	1.03884e-07
Prupe.8G219200	255.814	2.11569	0.193144	5.7765	7.62721e-09	1.04409e-07
Prupe.1G430300	8181.2	3.75887	0.477869	5.77329	7.77394e-09	1.06344e-07
Prupe.1G457000	200.991	2.26957	0.219944	5.77228	7.8208e-09	1.06911e-07
Prupe.2G313100	2185.84	2.12399	0.194753	5.77137	7.86309e-09	1.07415e-07
Prupe.4G077100	2200	1.99701	0.172763	5.77101	7.87988e-09	1.07496e-07
Prupe.5G221900	314.028	-2.18054	0.204564	-5.77101	7.87968e-09	1.07496e-07
Prupe.5G008200	120.819	-3.30668	0.399742	-5.77041	7.90778e-09	1.07803e-07
Prupe.3G251100	910.315	-3.02028	0.350127	-5.77014	7.92073e-09	1.07905e-07
Prupe.3G269400	1154.86	-2.99252	0.34544	-5.76806	8.01906e-09	1.09169e-07
Prupe.2G197200	98.2697	-3.16993	0.376283	-5.76676	8.08085e-09	1.09935e-07
Prupe.3G268700	145.744	-2.71523	0.297609	-5.76336	8.24555e-09	1.12022e-07
Prupe.5G164700	42.941	-4.7196	0.645383	-5.7634	8.2436e-09	1.12022e-07
Prupe.3G256000	24.4155	-5.03321	0.699852	-5.76294	8.2659e-09	1.12173e-07
Prupe.4G090100	815.622	-2.06462	0.184737	-5.7629	8.26803e-09	1.12173e-07
Prupe.1G248400	1043.53	2.85185	0.321389	5.76201	8.31193e-09	1.12692e-07
Prupe.8G230900	54.2265	3.7991	0.485922	5.76038	8.39228e-09	1.13703e-07
Prupe.3G278900	858.77	2.49979	0.260393	5.75972	8.42534e-09	1.14068e-07
Prupe.4G271300	338.436	2.39193	0.241671	5.75961	8.43071e-09	1.14068e-07
Prupe.7G267800	1586.69	1.84307	0.146452	5.75662	8.58167e-09	1.16031e-07
Prupe.2G056600	46.7969	-8.1303	1.24046	-5.74811	9.02455e-09	1.21853e-07
Prupe.8G001200	2525.22	-3.70875	0.471236	-5.74817	9.02149e-09	1.21853e-07
Prupe.6G011600	195.243	-2.46332	0.254643	-5.74655	9.1084e-09	1.22901e-07
Prupe.4G067400	125.5	-4.56253	0.620174	-5.7444	9.22499e-09	1.2439e-07
Prupe.7G060700	101.27	-3.82374	0.49176	-5.74211	9.35039e-09	1.25995e-07
Prupe.4G030800	936.171	-1.90793	0.158124	-5.74189	9.36258e-09	1.26073e-07
Prupe.2G152600	133.061	-3.63766	0.45972	-5.73755	9.60586e-09	1.29262e-07
Prupe.3G126500	161.041	-3.15868	0.376575	-5.7324	9.90208e-09	1.33157e-07
Prupe.2G154600	925.907	2.02229	0.178374	5.73118	9.97359e-09	1.34028e-07
Prupe.6G225400	442.744	-2.51524	0.264628	-5.72593	1.02871e-08	1.38147e-07
Prupe.5G144000	56.8744	-2.77688	0.310371	-5.72502	1.03422e-08	1.38792e-07
Prupe.6G052000	324.27	-2.03933	0.181567	-5.72423	1.03905e-08	1.39347e-07
Prupe.4G125700	465.318	-3.83131	0.494661	-5.72373	1.0421e-08	1.39661e-07
Prupe.1G356400	107336	2.11699	0.195193	5.7225	1.04969e-08	1.40583e-07
Prupe.6G211500	85.4076	-3.98166	0.521274	-5.71995	1.06557e-08	1.42613e-07
Prupe.6G091800	28.0863	-3.41301	0.421959	-5.71859	1.07413e-08	1.43662e-07
Prupe.1G506300	22.8626	-7.25354	1.09424	-5.71495	1.09737e-08	1.46671e-07
Prupe.8G071100	369.197	-2.11802	0.195671	-5.71377	1.10498e-08	1.47588e-07
Prupe.4G252000	39.1266	-8.03624	1.2317	-5.71265	1.11231e-08	1.48468e-07
Prupe.5G040400	155.285	2.56539	0.274091	5.71121	1.12174e-08	1.49625e-07
Prupe.1G411800	671.918	-1.85798	0.150244	-5.71059	1.12586e-08	1.50074e-07
Prupe.3G261600	121.366	-3.31413	0.405449	-5.70757	1.146e-08	1.52656e-07
Prupe.3G002300	79.0933	4.38024	0.592417	5.70584	1.15769e-08	1.5411e-07
Prupe.3G251300	19.5872	-6.24564	0.919395	-5.70554	1.15976e-08	1.54281e-07
Prupe.1G026300	61.5233	-2.31641	0.230744	-5.70508	1.1629e-08	1.54595e-07
Prupe.1G425200	1506.29	-1.95377	0.167269	-5.70201	1.18401e-08	1.5713e-07
Prupe.3G102900	355.719	-7.16828	1.08177	-5.70201	1.18406e-08	1.5713e-07
Prupe.6G252000	315.76	-2.25275	0.219706	-5.70192	1.18464e-08	1.5713e-07
Prupe.7G116000	116.716	-2.3824	0.242447	-5.70185	1.18514e-08	1.5713e-07
Prupe.3G229400	117.932	-7.51587	1.14332	-5.69907	1.20464e-08	1.59608e-07
Prupe.1G353100	170.845	-4.10184	0.544492	-5.69675	1.22113e-08	1.61685e-07
Prupe.6G079000	483.469	-3.73545	0.480303	-5.69525	1.2319e-08	1.63002e-07
Prupe.6G249200	96.2478	-3.47576	0.434886	-5.69291	1.24895e-08	1.65148e-07
Prupe.6G075100	6139.73	3.28966	0.402264	5.69192	1.25616e-08	1.6599e-07
Prupe.6G060000	4260.54	1.9908	0.174144	5.68952	1.27398e-08	1.68233e-07
Prupe.5G219900	35.3633	-7.18994	1.08809	-5.68881	1.27925e-08	1.68817e-07
Prupe.1G275600	137.735	-2.36145	0.239553	-5.6833	1.32122e-08	1.74239e-07
Prupe.2G017800	4780.24	2.47799	0.260155	5.6812	1.33752e-08	1.76271e-07
Prupe.5G075600	397.111	-4.47235	0.611364	-5.67968	1.34947e-08	1.77729e-07
Prupe.8G064700	6435.03	1.78244	0.137794	5.67835	1.35997e-08	1.78992e-07
Prupe.2G141800	15.2309	-8.7758	1.36968	-5.6771	1.37001e-08	1.80194e-07
Prupe.8G234900	94.9713	-2.74901	0.308311	-5.67289	1.40412e-08	1.84557e-07
Prupe.4G250700	1171.64	-3.83043	0.498972	-5.67253	1.40706e-08	1.84822e-07
Prupe.2G086500	64.9593	-3.5991	0.458271	-5.67152	1.41532e-08	1.85783e-07
Prupe.4G136800	197.626	-3.02595	0.357312	-5.66999	1.42808e-08	1.87334e-07
Prupe.3G098900	25.9757	-5.13642	0.729733	-5.6684	1.44138e-08	1.88953e-07
Prupe.6G059000	803.692	2.49648	0.264102	5.66632	1.45901e-08	1.91138e-07
Prupe.1G332200	1370.04	2.41509	0.249843	5.66393	1.47942e-08	1.93684e-07
Prupe.7G192800	2840.07	10.0595	1.59992	5.66247	1.49207e-08	1.9521e-07
Prupe.8G190400	1504.01	-2.5855	0.280207	-5.65832	1.52866e-08	1.99865e-07
Prupe.6G318000	37.1181	-4.84815	0.680222	-5.65719	1.53873e-08	2.0105e-07
Prupe.2G084900	106.49	8.71708	1.36434	5.65629	1.54683e-08	2.01976e-07
Prupe.5G112800	10.6487	-8.52584	1.33096	-5.65445	1.56347e-08	2.04013e-07
Prupe.7G211600	657.218	2.79119	0.316934	5.6516	1.58958e-08	2.07284e-07
Prupe.1G375300	259.672	2.58411	0.280302	5.65144	1.59113e-08	2.0735e-07
Prupe.6G209500	230.908	-2.61446	0.285741	-5.65007	1.60381e-08	2.08865e-07
Prupe.3G245000	224.305	-2.57689	0.279178	-5.64832	1.62026e-08	2.10868e-07
Prupe.6G080600	449.366	-3.55214	0.452067	-5.64548	1.64716e-08	2.14229e-07
Prupe.7G190800	177.81	-2.15113	0.203909	-5.64532	1.6487e-08	2.14288e-07
Prupe.1G283500	1132.78	2.3973	0.247568	5.64411	1.66035e-08	2.15661e-07
Prupe.6G047800	23.7159	-7.97935	1.23701	-5.64211	1.67979e-08	2.18043e-07
Prupe.8G185900	86.4773	-3.3611	0.418537	-5.64131	1.68758e-08	2.18911e-07
Prupe.2G212900	1027.18	-2.59555	0.282975	-5.63848	1.71556e-08	2.22395e-07
Prupe.6G364400	257.79	-2.18079	0.209519	-5.63571	1.74337e-08	2.25851e-07
Prupe.8G081300	43.4327	9.58258	1.52299	5.63536	1.74692e-08	2.26163e-07
Prupe.6G283500	114.989	3.26938	0.402828	5.63363	1.76451e-08	2.28292e-07
Prupe.6G152500	176.653	-2.20661	0.214226	-5.63243	1.77691e-08	2.29745e-07
Prupe.4G066600	23.4872	-8.04272	1.25247	-5.62305	1.8761e-08	2.42413e-07
Prupe.4G260000	15.7377	-8.4122	1.31889	-5.62001	1.90947e-08	2.46563e-07
Prupe.1G369500	59.0125	-2.79943	0.320245	-5.61893	1.92145e-08	2.47949e-07
Prupe.3G021000	1196.03	2.39089	0.2476	5.6175	1.9374e-08	2.49844e-07
Prupe.7G073200	89.9492	-2.22506	0.218096	-5.61707	1.94225e-08	2.50306e-07
Prupe.2G025800	36.2469	-3.598	0.462584	-5.61627	1.95126e-08	2.51305e-07
Prupe.4G023400	1210.12	1.9704	0.17279	5.61604	1.95383e-08	2.51472e-07
Prupe.1G508800	559.648	2.15081	0.204941	5.61533	1.96191e-08	2.52348e-07
Prupe.1G120700	4939.14	2.47161	0.262177	5.61304	1.98806e-08	2.55545e-07
Prupe.6G153000	228.914	-2.21623	0.216716	-5.61208	1.99909e-08	2.56797e-07
Prupe.4G263700	26.058	-4.56407	0.635441	-5.60882	2.03715e-08	2.61346e-07
Prupe.6G066800	44.6392	-3.59321	0.462337	-5.60892	2.03591e-08	2.61346e-07
Prupe.1G392800	409.792	-1.62807	0.111997	-5.60789	2.04803e-08	2.62571e-07
Prupe.1G238400	1286.82	-2.12783	0.201169	-5.60635	2.06633e-08	2.64747e-07
Prupe.6G309700	118.58	-3.19234	0.391136	-5.60507	2.0817e-08	2.66544e-07
Prupe.2G294400	610.432	4.41336	0.609349	5.60164	2.12333e-08	2.71698e-07
Prupe.2G144000	65.0243	-3.22421	0.397091	-5.60125	2.1281e-08	2.72134e-07
Prupe.7G047900	489.634	-2.13951	0.20355	-5.59821	2.16579e-08	2.76774e-07
Prupe.1G011700	117.38	-4.36947	0.601975	-5.59735	2.17648e-08	2.7796e-07
Prupe.6G013400	103.183	-4.00124	0.536293	-5.59626	2.19025e-08	2.79539e-07
Prupe.7G205500	53.7444	-3.8956	0.517601	-5.59427	2.21557e-08	2.82589e-07
Prupe.6G007700	43.9975	-7.75432	1.2086	-5.58857	2.28948e-08	2.91827e-07
Prupe.I002900	617.278	4.4436	0.616444	5.58623	2.32051e-08	2.95593e-07
Prupe.3G207800	161.476	7.93777	1.24202	5.58587	2.32534e-08	2.96018e-07
Prupe.3G294400	274.935	2.46056	0.261502	5.58528	2.33326e-08	2.96835e-07
Prupe.1G173200	22.071	8.61353	1.36326	5.58481	2.33954e-08	2.97443e-07
Prupe.8G243100	113.079	4.7148	0.665189	5.58458	2.34262e-08	2.97643e-07
Prupe.1G541100	612.149	-1.84468	0.151264	-5.58413	2.34873e-08	2.98229e-07
Prupe.5G007600	733.791	-2.02594	0.183757	-5.58317	2.36177e-08	2.99692e-07
Prupe.8G028300	977.035	2.02909	0.184499	5.57775	2.4365e-08	3.08977e-07
Prupe.4G119100	142.812	-2.49847	0.26871	-5.57654	2.45346e-08	3.10928e-07
Prupe.1G343600	384.631	3.00408	0.359715	5.57129	2.52861e-08	3.20247e-07
Prupe.6G212500	219.626	-4.38007	0.607018	-5.56832	2.57208e-08	3.25545e-07
Prupe.6G186000	160.385	-7.8989	1.23902	-5.56805	2.57607e-08	3.25841e-07
Prupe.1G488000	214.304	-3.08234	0.374013	-5.56755	2.58342e-08	3.26563e-07
Prupe.1G265200	5332.61	1.83764	0.150546	5.564	2.63657e-08	3.33069e-07
Prupe.6G235800	76.0569	-2.78555	0.321009	-5.56229	2.66261e-08	3.36144e-07
Prupe.1G289100	223.832	-2.0446	0.187896	-5.55943	2.70651e-08	3.41469e-07
Prupe.4G076600	91.0434	4.03432	0.545855	5.55884	2.71578e-08	3.42419e-07
Prupe.4G231400	211.431	-2.29789	0.233514	-5.55807	2.72771e-08	3.43705e-07
Prupe.3G309900	23.4506	-8.24248	1.3037	-5.55532	2.771e-08	3.48939e-07
Prupe.1G118700	15066.4	2.24712	0.224934	5.54439	2.94984e-08	3.71222e-07
Prupe.4G103400	51.2722	-3.38566	0.430342	-5.54365	2.96232e-08	3.72557e-07
Prupe.8G196000	547.028	-2.09591	0.197699	-5.54333	2.96765e-08	3.7299e-07
Prupe.7G256300	78.134	-2.90837	0.344382	-5.54142	3.00025e-08	3.76849e-07
Prupe.2G182900	273.382	-2.46446	0.264374	-5.53933	3.03623e-08	3.81126e-07
Prupe.7G192900	293.018	3.05608	0.371267	5.538	3.05946e-08	3.83798e-07
Prupe.1G253700	410.593	-2.94325	0.350965	-5.53688	3.07905e-08	3.86011e-07
Prupe.4G165200	484.808	1.76563	0.138286	5.5366	3.08395e-08	3.86381e-07
Prupe.3G267600	85.8325	-4.58777	0.648518	-5.53225	3.16142e-08	3.95837e-07
Prupe.2G083000	22.1958	8.15454	1.29341	5.53152	3.17469e-08	3.97248e-07
Prupe.2G185100	473.098	-3.99345	0.541296	-5.53015	3.19956e-08	4.00106e-07
Prupe.7G235800	55.1721	-3.61434	0.472781	-5.52969	3.20796e-08	4.00903e-07
Prupe.3G039700	3300.06	1.90398	0.163488	5.5293	3.21503e-08	4.01534e-07
Prupe.6G018700	279.69	-4.73049	0.675448	-5.52298	3.33293e-08	4.15997e-07
Prupe.2G164400	12696.8	2.44852	0.262283	5.52276	3.33719e-08	4.16169e-07
Prupe.4G243900	79.5536	2.98875	0.360106	5.52269	3.33851e-08	4.16169e-07
Prupe.3G288000	69.0428	-2.72743	0.312808	-5.52233	3.3453e-08	4.16752e-07
Prupe.6G313700	177.503	-2.22513	0.221865	-5.52198	3.35208e-08	4.17335e-07
Prupe.1G282800	243.2	-2.43932	0.26072	-5.52057	3.37904e-08	4.20427e-07
Prupe.6G282100	222.254	-3.3769	0.430573	-5.52031	3.384e-08	4.20781e-07
Prupe.1G056800	18.0722	-4.08698	0.559217	-5.52018	3.38653e-08	4.20831e-07
Prupe.6G037800	282.819	-2.78876	0.324054	-5.51995	3.39094e-08	4.21114e-07
Prupe.3G184300	28.5659	-5.26415	0.772881	-5.51721	3.44417e-08	4.27456e-07
Prupe.3G170300	309.876	-2.95562	0.354504	-5.5165	3.45826e-08	4.28937e-07
Prupe.2G033900	418.372	-2.21977	0.221154	-5.51546	3.47859e-08	4.31189e-07
Prupe.4G012100	551.726	1.90256	0.163684	5.51403	3.50708e-08	4.34448e-07
Prupe.7G213000	59.3416	-3.37441	0.430794	-5.5117	3.55382e-08	4.39963e-07
Prupe.3G285100	155.267	-2.42303	0.258233	-5.51066	3.57491e-08	4.42297e-07
Prupe.6G018000	469.917	-2.09047	0.197918	-5.50968	3.59484e-08	4.44485e-07
Prupe.6G275200	19.756	4.21297	0.583185	5.50935	3.60168e-08	4.45054e-07
Prupe.6G216800	1213.44	1.79182	0.143811	5.506	3.67079e-08	4.53311e-07
Prupe.1G141700	807.216	4.98614	0.724404	5.50265	3.74114e-08	4.61555e-07
Prupe.4G269600	48.251	-3.3123	0.420219	-5.5026	3.74221e-08	4.61555e-07
Prupe.4G277000	17.2474	-8.13651	1.29725	-5.50127	3.77075e-08	4.64785e-07
Prupe.8G018700	93.3536	-7.67851	1.21417	-5.50048	3.78753e-08	4.66563e-07
Prupe.5G235500	1284.6	-3.5755	0.468321	-5.49942	3.81036e-08	4.69084e-07
Prupe.4G057000	1220.38	1.84957	0.1545	5.49882	3.82336e-08	4.70392e-07
Prupe.2G272500	317.4	3.64113	0.480347	5.49838	3.83292e-08	4.71275e-07
Prupe.4G248000	1106.25	2.25945	0.229117	5.49698	3.86352e-08	4.74743e-07
Prupe.7G227100	488.253	4.19058	0.580607	5.49525	3.90152e-08	4.79115e-07
Prupe.1G233600	350.598	2.9873	0.361788	5.49301	3.95145e-08	4.84946e-07
Prupe.6G109200	78.2952	3.69389	0.490496	5.49218	3.97011e-08	4.86935e-07
Prupe.7G088100	31.8818	-3.44291	0.44486	-5.49141	3.98743e-08	4.88757e-07
Prupe.5G002900	27.0932	-3.84326	0.517777	-5.49128	3.99022e-08	4.88796e-07
Prupe.2G230300	95.7482	3.74467	0.499955	5.48983	4.02318e-08	4.92528e-07
Prupe.3G183800	18.2015	-7.70992	1.22257	-5.48839	4.0561e-08	4.96252e-07
Prupe.8G216400	466.636	2.17112	0.213607	5.48258	4.19164e-08	5.12519e-07
Prupe.3G257100	40.6632	-3.0602	0.375943	-5.48008	4.25138e-08	5.19503e-07
Prupe.3G032300	44882.6	1.86183	0.157277	5.47967	4.26112e-08	5.20372e-07
Prupe.4G048800	4927.14	-5.24731	0.775294	-5.47832	4.29371e-08	5.24029e-07
Prupe.6G334500	19.8164	-4.0162	0.55087	-5.47533	4.36685e-08	5.32627e-07
Prupe.8G080200	65.1576	5.09987	0.748864	5.47479	4.38038e-08	5.33948e-07
Prupe.1G066500	74.9585	-2.73309	0.316961	-5.46785	4.55517e-08	5.54084e-07
Prupe.3G223300	255.674	-2.20938	0.221172	-5.46807	4.54961e-08	5.54084e-07
Prupe.4G272400	256.335	-4.8593	0.705824	-5.46779	4.5567e-08	5.54084e-07
Prupe.5G022600	9253.76	2.57463	0.287982	5.46779	4.55676e-08	5.54084e-07
Prupe.5G211600	24.7644	5.2033	0.768954	5.46626	4.59636e-08	5.58557e-07
Prupe.1G243500	3403.72	2.328	0.243033	5.46428	4.64802e-08	5.64141e-07
Prupe.7G222700	102.049	-4.55357	0.650323	-5.46432	4.64688e-08	5.64141e-07
Prupe.1G587300	1119.13	1.49105	0.0898754	5.46371	4.66272e-08	5.6558e-07
Prupe.1G364000	23.4046	5.83184	0.884531	5.4626	4.69218e-08	5.68805e-07
Prupe.1G146900	148.803	-2.16287	0.212938	-5.4611	4.73206e-08	5.73289e-07
Prupe.5G101500	27.523	-5.51173	0.826376	-5.45966	4.77055e-08	5.77599e-07
Prupe.2G281400	80.5157	-3.99171	0.54823	-5.45703	4.84168e-08	5.85852e-07
Prupe.2G097700	19.9773	-3.96549	0.543523	-5.45604	4.8686e-08	5.8875e-07
Prupe.8G155300	87.6014	-7.82892	1.25166	-5.45591	4.87225e-08	5.88832e-07
Prupe.8G004900	168.259	2.38905	0.254618	5.45542	4.88576e-08	5.90105e-07
Prupe.8G144100	23.8839	-4.99222	0.732121	-5.45295	4.95401e-08	5.97983e-07
Prupe.7G238600	477.614	1.76971	0.141266	5.44868	5.07456e-08	6.12161e-07
Prupe.1G401100	67.3743	-3.74755	0.504408	-5.44708	5.12029e-08	6.17302e-07
Prupe.2G054900	125.637	-3.35144	0.43174	-5.44643	5.13904e-08	6.19186e-07
Prupe.3G258200	1132.21	2.69929	0.312049	5.44558	5.16367e-08	6.21775e-07
Prupe.6G065100	298.27	3.38989	0.43899	5.44407	5.20777e-08	6.26704e-07
Prupe.7G185200	1983.22	3.26182	0.41554	5.44309	5.23646e-08	6.29774e-07
Prupe.4G279800	304.729	-2.39736	0.257038	-5.43638	5.43724e-08	6.53525e-07
Prupe.1G430100	57.3114	-4.29212	0.605755	-5.43474	5.48759e-08	6.59176e-07
Prupe.6G177100	206.476	2.74149	0.320479	5.43403	5.50951e-08	6.61409e-07
Prupe.1G344400	73.5092	-3.00368	0.368869	-5.43197	5.57359e-08	6.68696e-07
Prupe.6G065400	511.371	3.94541	0.542658	5.42774	5.70716e-08	6.84306e-07
Prupe.1G585100	69.4268	-3.15711	0.397448	-5.4274	5.71795e-08	6.85185e-07
Prupe.6G135000	1132.02	2.47484	0.271856	5.4251	5.79216e-08	6.9324e-07
Prupe.7G209800	63.1784	-3.11346	0.389569	-5.42512	5.79168e-08	6.9324e-07
Prupe.5G073600	256.182	-3.02428	0.373239	-5.42356	5.84225e-08	6.98812e-07
Prupe.3G115900	13.594	4.62609	0.668602	5.42339	5.84781e-08	6.99055e-07
Prupe.5G218200	2174.66	1.77612	0.143113	5.4231	5.85744e-08	6.99783e-07
Prupe.8G121400	488.771	2.93526	0.356963	5.42147	5.91113e-08	7.05772e-07
Prupe.4G014500	47.7752	-5.02695	0.743061	-5.41941	5.97966e-08	7.13525e-07
Prupe.5G027700	58.4612	-3.68951	0.496533	-5.41658	6.07509e-08	7.24476e-07
Prupe.1G085200	27.3809	-8.57243	1.40085	-5.40561	6.45868e-08	7.69756e-07
Prupe.4G234200	27.6699	-3.85126	0.527608	-5.40412	6.51289e-08	7.75751e-07
Prupe.8G079200	214.634	3.62844	0.4864	5.40387	6.5218e-08	7.76345e-07
Prupe.1G229500	834.049	1.96528	0.178662	5.40282	6.56026e-08	7.80454e-07
Prupe.6G253600	34.3161	-7.57522	1.21704	-5.40262	6.56727e-08	7.80819e-07
Prupe.1G429600	40.2582	5.84978	0.897844	5.40158	6.6056e-08	7.84906e-07
Prupe.3G168800	174.936	-3.27755	0.421756	-5.40016	6.65812e-08	7.90671e-07
Prupe.6G044000	381.318	-5.06518	0.753581	-5.39448	6.87209e-08	8.15592e-07
Prupe.6G277200	334.524	-2.14103	0.21163	-5.39161	6.98291e-08	8.28249e-07
Prupe.2G306300	2776.65	2.15357	0.213968	5.39133	6.99377e-08	8.29041e-07
Prupe.6G261200	64.2185	3.01503	0.373865	5.38972	7.05664e-08	8.35993e-07
Prupe.1G336500	567.089	2.05538	0.196002	5.38452	7.26367e-08	8.60004e-07
Prupe.8G231200	493.55	2.26764	0.235543	5.3818	7.37438e-08	8.72591e-07
Prupe.8G131300	82.8963	-4.96806	0.737403	-5.38112	7.40223e-08	8.75364e-07
Prupe.1G526200	1078.34	1.95004	0.176569	5.38059	7.42421e-08	8.77439e-07
Prupe.2G211800	1106.07	-2.87952	0.349369	-5.37976	7.45842e-08	8.80956e-07
Prupe.1G148700	127.844	-3.15056	0.399918	-5.3775	7.55267e-08	8.91557e-07
Prupe.1G373600	677.905	2.17069	0.217734	5.37667	7.5874e-08	8.95123e-07
Prupe.2G205900	67.1734	-4.01134	0.560147	-5.37598	7.61665e-08	8.9804e-07
Prupe.2G295100	137.2	-2.37933	0.256677	-5.37379	7.71001e-08	9.08506e-07
Prupe.7G026500	887.662	1.94268	0.175528	5.37057	7.84863e-08	9.2429e-07
Prupe.8G050600	2461.83	2.66958	0.311061	5.36736	7.98992e-08	9.4037e-07
Prupe.5G115800	134.117	-2.35654	0.252864	-5.36471	8.10815e-08	9.53719e-07
Prupe.6G162100	1108.35	2.57512	0.293636	5.3642	8.13082e-08	9.55818e-07
Prupe.1G410900	81.0973	-2.56206	0.29132	-5.36201	8.22999e-08	9.66902e-07
Prupe.1G235600	37.7626	-3.72196	0.507671	-5.36166	8.24616e-08	9.68227e-07
Prupe.5G113900	195.232	-2.65125	0.307988	-5.3614	8.25794e-08	9.69035e-07
Prupe.8G216200	77.0423	-3.59204	0.483492	-5.36109	8.2723e-08	9.70147e-07
Prupe.1G167100	243.448	-3.10252	0.392246	-5.36022	8.31207e-08	9.74233e-07
Prupe.4G237700	283.254	2.42413	0.265773	5.35842	8.39511e-08	9.83207e-07
Prupe.8G134900	429.907	-3.10874	0.393542	-5.35835	8.39856e-08	9.83207e-07
Prupe.3G041500	64.6139	-3.051	0.38282	-5.3576	8.43332e-08	9.86694e-07
Prupe.5G174200	21.5372	-7.875	1.28331	-5.35723	8.45071e-08	9.88145e-07
Prupe.6G279300	56.8672	-4.38214	0.631363	-5.35689	8.46662e-08	9.89421e-07
Prupe.2G204900	19.5235	-8.0662	1.32	-5.3532	8.64128e-08	1.00924e-06
Prupe.2G131800	27.8919	-8.57815	1.41675	-5.34897	8.84548e-08	1.03248e-06
Prupe.8G026400	27.3729	-3.6801	0.501083	-5.34861	8.86308e-08	1.03392e-06
Prupe.2G193100	344.82	2.97047	0.368632	5.34536	9.02357e-08	1.05202e-06
Prupe.6G233700	6549.93	1.85714	0.160362	5.34504	9.03985e-08	1.0533e-06
Prupe.3G228300	183.091	3.13512	0.399495	5.34454	9.06474e-08	1.05558e-06
Prupe.7G064600	836.03	-2.25007	0.233988	-5.34247	9.16887e-08	1.06708e-06
Prupe.8G110400	796.569	3.26768	0.424569	5.34114	9.23642e-08	1.07431e-06
Prupe.8G218300	100.662	-7.74213	1.26253	-5.34017	9.28578e-08	1.07942e-06
Prupe.4G107500	475.512	-1.85716	0.16058	-5.33789	9.40319e-08	1.09242e-06
Prupe.5G241800	565.721	-2.1426	0.214094	-5.3369	9.45503e-08	1.0978e-06
Prupe.6G248200	34.9675	5.04116	0.757628	5.33397	9.60885e-08	1.11501e-06
Prupe.5G027500	547.013	2.31363	0.24631	5.33324	9.64763e-08	1.11885e-06
Prupe.1G119700	120.063	-2.94453	0.364707	-5.33175	9.72714e-08	1.12741e-06
Prupe.6G334600	438.567	2.77814	0.333512	5.33157	9.73694e-08	1.12789e-06
Prupe.7G109600	88.0559	2.58607	0.297906	5.32404	1.01489e-07	1.17492e-06
Prupe.1G449700	64.9094	-3.12805	0.399856	-5.32204	1.02612e-07	1.18723e-06
Prupe.1G355700	7.58361	8.14844	1.34391	5.31915	1.04255e-07	1.20554e-06
Prupe.6G244200	4071.74	-1.79065	0.14867	-5.31817	1.04816e-07	1.21131e-06
Prupe.4G248400	189.076	2.03119	0.194007	5.31519	1.06544e-07	1.23057e-06
Prupe.3G287500	2918.08	1.99306	0.186869	5.31421	1.0712e-07	1.2365e-06
Prupe.4G044700	168.883	-4.43699	0.647273	-5.30995	1.09655e-07	1.26503e-06
Prupe.1G210500	161.819	-3.39843	0.451709	-5.30969	1.09814e-07	1.26612e-06
Prupe.3G262300	782.445	1.96786	0.182288	5.30953	1.09911e-07	1.2665e-06
Prupe.6G358500	129.82	3.58509	0.486889	5.3094	1.09986e-07	1.26662e-06
Prupe.4G234100	28.9855	-4.45366	0.650813	-5.30669	1.11636e-07	1.28488e-06
Prupe.1G006300	374.448	-1.92929	0.175144	-5.30587	1.1214e-07	1.28993e-06
Prupe.6G182200	4756.24	-2.68232	0.317259	-5.30266	1.14127e-07	1.31203e-06
Prupe.6G021900	897.74	3.23072	0.420698	5.30243	1.1427e-07	1.31292e-06
Prupe.6G012400	1536.04	1.93846	0.177033	5.30104	1.15142e-07	1.32217e-06
Prupe.6G029400	2180.8	2.01974	0.192421	5.2995	1.16123e-07	1.33265e-06
Prupe.1G351100	351.905	3.21191	0.417467	5.2984	1.16825e-07	1.33973e-06
Prupe.8G192000	37.2577	-7.02332	1.13684	-5.29832	1.16875e-07	1.33973e-06
Prupe.2G022500	309.315	1.97554	0.184142	5.29773	1.17251e-07	1.34327e-06
Prupe.1G368300	741.137	2.40353	0.265077	5.29482	1.19134e-07	1.36405e-06
Prupe.1G074400	117.062	-5.77417	0.901816	-5.29396	1.19699e-07	1.36973e-06
Prupe.2G315200	53.8264	-3.83301	0.535395	-5.29144	1.21358e-07	1.38791e-06
Prupe.2G293900	1629.96	2.65469	0.312736	5.29101	1.21645e-07	1.39039e-06
Prupe.3G229000	298.447	-3.55687	0.483388	-5.28948	1.22665e-07	1.40124e-06
Prupe.1G061100	3801.54	1.57486	0.108727	5.28719	1.24207e-07	1.41804e-06
Prupe.6G313400	1109.11	-3.11501	0.400071	-5.28658	1.24625e-07	1.42198e-06
Prupe.3G281500	178.218	-2.70564	0.322773	-5.28433	1.26164e-07	1.43872e-06
Prupe.6G050100	26.9068	-4.57252	0.676171	-5.28346	1.26767e-07	1.44476e-06
Prupe.1G049600	261.622	-4.70463	0.701938	-5.27772	1.30801e-07	1.48902e-06
Prupe.4G071500	356.689	-4.14444	0.595791	-5.27775	1.30778e-07	1.48902e-06
Prupe.8G060200	129.191	2.37215	0.260069	5.27612	1.31947e-07	1.50121e-06
Prupe.6G240500	27.7484	-5.28469	0.81258	-5.27294	1.34253e-07	1.52657e-06
Prupe.2G107600	164.214	3.50837	0.475882	5.27099	1.35687e-07	1.54199e-06
Prupe.2G229000	110.553	-3.29888	0.436167	-5.27066	1.35937e-07	1.54395e-06
Prupe.2G295000	249.546	3.81041	0.533278	5.27008	1.36368e-07	1.54795e-06
Prupe.7G012700	187.429	2.04486	0.198478	5.26439	1.40658e-07	1.59574e-06
Prupe.6G076900	1796.61	1.85745	0.162931	5.26265	1.41994e-07	1.60997e-06
Prupe.5G104500	131.55	-3.0594	0.39135	-5.26228	1.42279e-07	1.61228e-06
Prupe.7G229100	244.896	-5.10208	0.779906	-5.25971	1.44284e-07	1.63406e-06
Prupe.3G218700	274.814	-3.87729	0.547466	-5.25565	1.47499e-07	1.66952e-06
Prupe.6G324400	227.936	-4.91935	0.745792	-5.25528	1.47797e-07	1.67194e-06
Prupe.6G345900	55.2518	2.719	0.327313	5.25186	1.5057e-07	1.70233e-06
Prupe.7G193500	10.0619	-8.02458	1.33799	-5.25009	1.52021e-07	1.71776e-06
Prupe.2G164900	32.205	-7.19064	1.17961	-5.24802	1.53743e-07	1.73623e-06
Prupe.5G044400	23.7749	-5.30108	0.819652	-5.24744	1.54226e-07	1.74069e-06
Prupe.7G190400	340.471	3.42368	0.461906	5.24712	1.54493e-07	1.7427e-06
Prupe.7G068200	17.3092	-5.88174	0.930637	-5.24559	1.55784e-07	1.75627e-06
Prupe.6G039900	29.5881	4.41138	0.650528	5.24402	1.57118e-07	1.7703e-06
Prupe.5G043100	282.857	-3.33849	0.445972	-5.24359	1.57478e-07	1.77335e-06
Prupe.1G410500	161.019	3.96204	0.564916	5.24333	1.57703e-07	1.77487e-06
Prupe.4G105200	41.4156	-4.08718	0.58893	-5.24202	1.58832e-07	1.78657e-06
Prupe.7G140500	307.55	-2.78847	0.341365	-5.23917	1.61299e-07	1.81328e-06
Prupe.6G350800	23.6253	-3.1918	0.418862	-5.23274	1.67012e-07	1.87645e-06
Prupe.8G079500	9.97008	7.82913	1.30513	5.23252	1.67216e-07	1.87767e-06
Prupe.1G282200	78.2227	-4.11462	0.595284	-5.23216	1.67543e-07	1.88028e-06
Prupe.7G231000	410.832	-2.11987	0.214187	-5.22847	1.7092e-07	1.91709e-06
Prupe.7G121000	1305.75	1.70734	0.1353	5.22792	1.71428e-07	1.9217e-06
Prupe.2G159400	1528.98	1.91419	0.174875	5.22768	1.71653e-07	1.92205e-06
Prupe.7G152600	2322.27	1.76765	0.146841	5.22772	1.71617e-07	1.92205e-06
Prupe.8G215700	1704	2.10192	0.210804	5.22722	1.72076e-07	1.9257e-06
Prupe.7G234200	64.3531	2.98906	0.380711	5.22459	1.74541e-07	1.95218e-06
Prupe.6G085300	135.691	2.9803	0.379063	5.22419	1.74924e-07	1.95535e-06
Prupe.4G262400	11.9818	8.57244	1.4496	5.22382	1.75269e-07	1.95811e-06
Prupe.1G548600	340.492	2.79937	0.344702	5.22008	1.78848e-07	1.99697e-06
Prupe.3G012200	25802.4	2.73797	0.332974	5.21955	1.79359e-07	2.00154e-06
Prupe.3G061200	321.035	-2.23353	0.236352	-5.21903	1.79861e-07	2.00601e-06
Prupe.2G125200	191.431	-4.20094	0.613349	-5.2188	1.80087e-07	2.00741e-06
Prupe.8G101600	31.6946	7.63408	1.27141	5.2179	1.80961e-07	2.01601e-06
Prupe.4G274000	618.626	-1.63718	0.122256	-5.21185	1.86968e-07	2.08176e-06
Prupe.1G528800	129.515	-3.99363	0.574472	-5.21111	1.87719e-07	2.08896e-06
Prupe.7G168100	44.8554	-3.20042	0.422388	-5.20949	1.89364e-07	2.10608e-06
Prupe.7G209700	14.4287	-7.99021	1.34191	-5.20914	1.89714e-07	2.10878e-06
Prupe.6G264700	626.465	-3.29703	0.440974	-5.20899	1.8987e-07	2.10934e-06
Prupe.8G203100	177.227	-2.72144	0.330604	-5.20697	1.91946e-07	2.1312e-06
Prupe.4G165500	490.828	-3.23945	0.430369	-5.20356	1.95506e-07	2.16952e-06
Prupe.3G072900	440.591	-2.38869	0.266958	-5.20191	1.97254e-07	2.18769e-06
Prupe.1G151700	1110.58	-3.90354	0.558814	-5.19589	2.03742e-07	2.25838e-06
Prupe.8G190700	21.2532	4.3089	0.637257	5.19241	2.0759e-07	2.29974e-06
Prupe.1G102500	183.885	-2.57444	0.30354	-5.18693	2.13788e-07	2.36708e-06
Prupe.8G122800	58.6874	-4.95159	0.76193	-5.1863	2.14518e-07	2.37384e-06
Prupe.1G184400	21.1805	-5.2642	0.82231	-5.18563	2.15285e-07	2.38099e-06
Prupe.4G178500	23.9207	-7.61282	1.27551	-5.18444	2.16668e-07	2.39496e-06
Prupe.1G308900	32.4997	-4.46267	0.668135	-5.18259	2.18826e-07	2.41747e-06
Prupe.3G077300	35.7805	-3.47055	0.477022	-5.17911	2.22948e-07	2.46162e-06
Prupe.2G026800	185.59	-2.49109	0.28794	-5.17847	2.23718e-07	2.46875e-06
Prupe.1G430200	43.7483	-5.95094	0.95633	-5.17702	2.25461e-07	2.4866e-06
Prupe.3G294000	296.986	1.78546	0.151807	5.17406	2.29065e-07	2.52494e-06
Prupe.4G023200	69.8658	-2.98498	0.383668	-5.17368	2.29523e-07	2.52858e-06
Prupe.7G152700	92.3185	-3.17481	0.420431	-5.17281	2.30601e-07	2.53905e-06
Prupe.5G103700	428.771	-2.11137	0.214872	-5.17226	2.31284e-07	2.54515e-06
Prupe.5G044300	3292.77	-2.75638	0.339762	-5.16946	2.34777e-07	2.58216e-06
Prupe.2G232200	66.1356	-4.24495	0.627892	-5.168	2.36617e-07	2.60095e-06
Prupe.6G116700	216.493	1.91591	0.177243	5.16753	2.37204e-07	2.60595e-06
Prupe.8G185400	752.847	-3.08566	0.404061	-5.16174	2.44668e-07	2.68647e-06
Prupe.6G321400	115.09	-4.00478	0.582383	-5.15946	2.47668e-07	2.7179e-06
Prupe.1G398200	25.5469	-5.63563	0.898497	-5.15931	2.47861e-07	2.71851e-06
Prupe.8G040700	712.23	1.97806	0.189657	5.15698	2.50967e-07	2.75105e-06
Prupe.7G168400	3684.61	1.43218	0.0838429	5.15468	2.5406e-07	2.78342e-06
Prupe.5G034700	952.012	-2.67066	0.324169	-5.15368	2.55425e-07	2.79682e-06
Prupe.2G255500	1520.6	-2.29314	0.251249	-5.14687	2.64875e-07	2.89869e-06
Prupe.7G124500	6.90199	8.21877	1.40275	5.14614	2.65902e-07	2.90833e-06
Prupe.1G358900	2090.41	-3.38255	0.463035	-5.1455	2.66808e-07	2.91663e-06
Prupe.2G012900	57.0078	-2.70495	0.331735	-5.13949	2.75479e-07	3.00976e-06
Prupe.4G177600	982.929	-3.36997	0.461236	-5.1383	2.77237e-07	3.02729e-06
Prupe.8G113400	152.582	-2.16613	0.227221	-5.13214	2.86461e-07	3.12629e-06
Prupe.1G390500	3176.77	1.75987	0.148077	5.13162	2.87262e-07	3.13225e-06
Prupe.3G088400	9.80889	-7.65444	1.29676	-5.13158	2.87323e-07	3.13225e-06
Prupe.5G137400	2731.32	-1.80418	0.156737	-5.13074	2.8861e-07	3.14455e-06
Prupe.1G477600	18.2027	-6.63637	1.09859	-5.13054	2.88918e-07	3.14618e-06
Prupe.7G261000	18.1518	-4.2572	0.634889	-5.13035	2.89201e-07	3.14752e-06
Prupe.1G518900	160.943	-2.04698	0.204164	-5.12815	2.9261e-07	3.18287e-06
Prupe.4G172900	351.733	-1.65404	0.127652	-5.12361	2.99738e-07	3.25862e-06
Prupe.6G125400	33.7408	-10.3977	1.83557	-5.11978	3.05885e-07	3.32362e-06
Prupe.6G273000	653.005	-3.58492	0.505025	-5.1184	3.0813e-07	3.34619e-06
Prupe.2G224400	52.6037	-2.67376	0.327021	-5.11819	3.08479e-07	3.34631e-06
Prupe.3G197600	176.179	-3.13408	0.416953	-5.11829	3.08321e-07	3.34631e-06
Prupe.2G116600	28.7117	-3.90551	0.567795	-5.11719	3.10117e-07	3.36049e-06
Prupe.3G272500	7056.14	2.60826	0.314286	5.11719	3.10126e-07	3.36049e-06
Prupe.1G216100	813.982	-1.58159	0.113683	-5.11588	3.12282e-07	3.382e-06
Prupe.6G019500	17.0534	-7.02434	1.17771	-5.11529	3.13258e-07	3.39071e-06
Prupe.6G163700	36.4018	-4.13406	0.612743	-5.1148	3.14067e-07	3.39762e-06
Prupe.6G360300	40.9381	7.83318	1.33695	5.11103	3.20402e-07	3.46426e-06
Prupe.7G077000	12.9483	-7.39775	1.25197	-5.11014	3.21924e-07	3.47881e-06
Prupe.1G028400	13.2598	-7.69857	1.31088	-5.11	3.22161e-07	3.47948e-06
Prupe.5G208700	128.087	-2.17106	0.229177	-5.10984	3.22433e-07	3.48052e-06
Prupe.3G131700	151.853	-3.67519	0.52381	-5.10718	3.26999e-07	3.52788e-06
Prupe.2G267300	159.95	-1.93954	0.183992	-5.10641	3.28345e-07	3.54048e-06
Prupe.5G131600	26.4314	-7.42281	1.25796	-5.10575	3.29488e-07	3.55087e-06
Prupe.8G239600	201.343	2.49445	0.292725	5.10529	3.3028e-07	3.55747e-06
Prupe.7G097200	6980.76	2.65047	0.32339	5.10367	3.33132e-07	3.58624e-06
Prupe.3G280000	263.979	-1.96505	0.189127	-5.10263	3.34961e-07	3.60397e-06
Prupe.6G171800	1805.58	1.95019	0.186391	5.09784	3.4355e-07	3.69438e-06
Prupe.8G182400	23.557	-4.14215	0.616609	-5.09586	3.4717e-07	3.73127e-06
Prupe.3G271500	1957.82	1.43835	0.0860998	5.09118	3.55838e-07	3.82236e-06
Prupe.4G034900	577.911	2.00379	0.197273	5.08834	3.61206e-07	3.87613e-06
Prupe.4G211300	28.1432	-4.11839	0.612852	-5.08833	3.61235e-07	3.87613e-06
Prupe.7G024900	365.462	-1.78556	0.154452	-5.08615	3.65406e-07	3.91877e-06
Prupe.7G193400	10.2834	-8.21435	1.41969	-5.08162	3.74226e-07	4.01119e-06
Prupe.6G110300	24.3719	-8.5294	1.48199	-5.08059	3.76265e-07	4.03086e-06
Prupe.4G189400	41.771	-2.83495	0.361182	-5.08042	3.76607e-07	4.03234e-06
Prupe.2G181200	6268.15	1.73025	0.143858	5.07621	3.85035e-07	4.12036e-06
Prupe.6G349900	1429.17	2.12424	0.221526	5.07497	3.87555e-07	4.14508e-06
Prupe.8G234700	312.631	-2.07815	0.212518	-5.0732	3.91185e-07	4.18165e-06
Prupe.1G024000	555.614	1.88586	0.174716	5.0703	3.97193e-07	4.24358e-06
Prupe.2G261200	970.722	-2.75994	0.34714	-5.06982	3.98193e-07	4.25198e-06
Prupe.5G081500	883.531	-2.08894	0.214821	-5.06903	3.99844e-07	4.2673e-06
Prupe.2G241200	321.171	-1.89871	0.177311	-5.06857	4.00821e-07	4.27542e-06
Prupe.3G239500	304.777	-2.25878	0.248418	-5.06721	4.03699e-07	4.30381e-06
Prupe.4G273900	4330.66	1.82721	0.163268	5.06656	4.05066e-07	4.31606e-06
Prupe.1G231700	1603.64	-2.05215	0.207683	-5.06615	4.05938e-07	4.32302e-06
Prupe.1G393500	948.389	-2.356	0.26768	-5.06576	4.06774e-07	4.3296e-06
Prupe.4G186900	9.75453	7.73689	1.32992	5.06564	4.07029e-07	4.32998e-06
Prupe.8G002100	531.982	-1.74935	0.148026	-5.06233	4.14169e-07	4.40357e-06
Prupe.8G201200	252.754	-1.96515	0.190725	-5.06046	4.18253e-07	4.44461e-06
Prupe.4G235300	91.7227	-3.61152	0.516286	-5.05827	4.23079e-07	4.49348e-06
Prupe.7G072600	702.134	2.99881	0.395234	5.05727	4.25291e-07	4.51456e-06
Prupe.1G390800	74.7273	-4.31083	0.654863	-5.05575	4.28702e-07	4.54833e-06
Prupe.1G134800	117.654	-2.7815	0.352382	-5.05559	4.29065e-07	4.54975e-06
Prupe.1G132500	490.699	-2.04144	0.206018	-5.0551	4.30165e-07	4.55896e-06
Prupe.3G248800	421.617	-1.80059	0.158411	-5.05387	4.32948e-07	4.58601e-06
Prupe.2G287500	20.8217	-4.34253	0.661481	-5.0531	4.34691e-07	4.60201e-06
Prupe.1G431300	181.271	-2.86648	0.369451	-5.05205	4.37102e-07	4.62506e-06
Prupe.6G056300	4122.64	2.19779	0.237208	5.04955	4.42859e-07	4.68347e-06
Prupe.4G053300	1267.26	2.80127	0.357039	5.04502	4.53465e-07	4.79308e-06
Prupe.3G132900	20.4141	-3.96467	0.587867	-5.0431	4.58042e-07	4.83888e-06
Prupe.7G043900	161.139	-2.23818	0.245622	-5.04099	4.63138e-07	4.89011e-06
Prupe.7G238800	80.471	-3.20626	0.437763	-5.03985	4.65895e-07	4.9166e-06
Prupe.2G127500	221.953	-2.39565	0.276989	-5.03863	4.68878e-07	4.94544e-06
Prupe.2G260800	73.2705	-4.82003	0.758394	-5.037	4.72885e-07	4.98505e-06
Prupe.1G492800	54.2327	5.6773	0.928993	5.03481	4.78334e-07	5.0398e-06
Prupe.1G301500	158.71	-3.72551	0.541366	-5.0345	4.79085e-07	5.04504e-06
Prupe.6G060100	108.417	2.63007	0.323815	5.03396	4.80443e-07	5.05665e-06
Prupe.8G156100	52.0231	-7.19323	1.23113	-5.03052	4.89157e-07	5.14563e-06
Prupe.2G197100	23.3422	-4.87099	0.769527	-5.03035	4.89592e-07	5.14748e-06
Prupe.7G077100	816.3	1.80544	0.160249	5.0262	5.00292e-07	5.25718e-06
Prupe.8G271200	501.515	-2.92759	0.383684	-5.02391	5.06289e-07	5.31738e-06
Prupe.3G179600	471.9	2.53618	0.305924	5.02145	5.12836e-07	5.38329e-06
Prupe.4G226100	105.926	-3.82779	0.563167	-5.02123	5.13421e-07	5.38657e-06
Prupe.6G225300	1058.93	-2.64367	0.327595	-5.01738	5.23797e-07	5.49252e-06
Prupe.7G028700	1163.16	1.67283	0.134134	5.0161	5.27305e-07	5.52638e-06
Prupe.1G046000	27.5892	-2.98517	0.395818	-5.01537	5.2931e-07	5.54446e-06
Prupe.6G017800	2047.6	1.52495	0.104674	5.01508	5.30117e-07	5.54998e-06
Prupe.5G222400	388.448	-3.76201	0.55094	-5.01326	5.35145e-07	5.59966e-06
Prupe.7G209100	277.484	-2.99353	0.397786	-5.01158	5.39856e-07	5.64597e-06
Prupe.3G110000	42.8156	-3.43305	0.48553	-5.01113	5.41109e-07	5.65609e-06
Prupe.7G103600	246.727	-2.39299	0.277997	-5.0108	5.42035e-07	5.66278e-06
Prupe.6G127500	25.1064	-4.51305	0.70169	-5.00655	5.54143e-07	5.78623e-06
Prupe.8G176800	33.0268	-4.23956	0.64726	-5.00504	5.58519e-07	5.82884e-06
Prupe.1G151400	860.582	-1.55571	0.11107	-5.00323	5.63788e-07	5.88073e-06
Prupe.1G440700	873.904	2.11195	0.222253	5.00309	5.64172e-07	5.88164e-06
Prupe.1G334500	157.785	-3.23288	0.446312	-5.00295	5.64604e-07	5.88305e-06
Prupe.8G085100	1263.53	-3.27631	0.455021	-5.00264	5.65499e-07	5.88927e-06
Prupe.8G163900	1631.65	-2.55248	0.310387	-5.00176	5.68094e-07	5.91319e-06
Prupe.8G270300	1035.43	1.78451	0.156878	5.00075	5.71088e-07	5.94123e-06
Prupe.4G026100	170.271	-2.8424	0.368557	-4.99896	5.76409e-07	5.99344e-06
Prupe.6G029000	128.191	-3.83801	0.567982	-4.99666	5.83325e-07	6.06217e-06
Prupe.1G056300	452.177	-2.65425	0.331213	-4.99451	5.89852e-07	6.12679e-06
Prupe.6G213400	15.5612	-8.08005	1.41838	-4.99165	5.98671e-07	6.21513e-06
Prupe.6G340300	485.418	-2.18482	0.237419	-4.9904	6.0255e-07	6.25212e-06
Prupe.2G301700	167.62	-3.40214	0.481434	-4.98955	6.05209e-07	6.27643e-06
Prupe.1G004900	434.377	1.94414	0.189289	4.98784	6.10566e-07	6.32867e-06
Prupe.2G323500	162.292	-3.62767	0.526968	-4.98639	6.15193e-07	6.3733e-06
Prupe.8G243500	272.905	-2.10214	0.221184	-4.98292	6.26314e-07	6.48512e-06
Prupe.2G311700	2213.97	2.81956	0.365198	4.98241	6.27978e-07	6.49894e-06
Prupe.1G522600	807.103	2.211	0.24307	4.98213	6.28897e-07	6.50469e-06
Prupe.1G531600	188.693	3.90872	0.583841	4.98204	6.2919e-07	6.50469e-06
Prupe.7G119300	50.0057	3.5594	0.513792	4.9814	6.31273e-07	6.52283e-06
Prupe.3G033500	70.5142	-3.67832	0.537693	-4.98114	6.32104e-07	6.52801e-06
Prupe.2G223900	68.6314	2.89061	0.379561	4.98103	6.32452e-07	6.5282e-06
Prupe.4G056200	306.217	7.17317	1.23947	4.98048	6.34259e-07	6.54344e-06
Prupe.2G279700	7989.59	5.08554	0.820336	4.98032	6.34788e-07	6.54549e-06
Prupe.1G334000	1025.69	2.1449	0.229898	4.98002	6.35777e-07	6.55228e-06
Prupe.1G119800	75.7887	-3.69584	0.541458	-4.97886	6.39608e-07	6.58833e-06
Prupe.3G219000	19.2635	4.14891	0.632694	4.97699	6.45818e-07	6.64884e-06
Prupe.3G039400	28.3554	-7.09986	1.22661	-4.97292	6.5951e-07	6.78627e-06
Prupe.3G280900	179.589	-2.2309	0.247575	-4.97181	6.63318e-07	6.82191e-06
Prupe.3G113500	228.86	2.55523	0.312901	4.97034	6.68349e-07	6.87009e-06
Prupe.8G177900	56.842	-2.50192	0.302186	-4.97017	6.68958e-07	6.87278e-06
Prupe.8G028000	137.597	7.0195	1.21115	4.97006	6.6931e-07	6.87283e-06
Prupe.4G032000	36.6164	-7.16927	1.24175	-4.96823	6.75669e-07	6.93454e-06
Prupe.6G040000	1628.5	3.15411	0.433751	4.96623	6.82663e-07	7.00269e-06
Prupe.2G207200	1311.1	5.59686	0.926207	4.96311	6.93749e-07	7.11272e-06
Prupe.4G052000	39.2724	-7.12103	1.23353	-4.96219	6.97028e-07	7.14265e-06
Prupe.7G097600	238.006	-3.59889	0.523932	-4.96035	7.03652e-07	7.20679e-06
Prupe.1G552800	24.9237	-7.289	1.2681	-4.95938	7.07193e-07	7.23932e-06
Prupe.6G108400	9.62108	7.71755	1.35461	4.95902	7.08504e-07	7.24899e-06
Prupe.4G085000	2516.33	1.85639	0.173031	4.94937	7.44558e-07	7.61394e-06
Prupe.2G263600	14349.5	4.27884	0.6625	4.9492	7.4521e-07	7.61668e-06
Prupe.3G192200	29.9531	-3.74365	0.554471	-4.94823	7.48899e-07	7.65043e-06
Prupe.2G071100	753.617	2.53503	0.310235	4.94797	7.49933e-07	7.65705e-06
Prupe.1G069300	84.2606	3.07559	0.419534	4.94736	7.52263e-07	7.67688e-06
Prupe.1G042100	56.8927	-2.65267	0.334181	-4.94543	7.59774e-07	7.74555e-06
Prupe.7G261300	37186.6	2.01492	0.205221	4.94551	7.59467e-07	7.74555e-06
Prupe.3G004400	1342.76	1.97315	0.196809	4.94463	7.62882e-07	7.77324e-06
Prupe.2G052200	13.6742	-7.25289	1.26528	-4.94192	7.73563e-07	7.87801e-06
Prupe.5G222800	157.277	-3.86338	0.580286	-4.93444	8.03819e-07	8.18193e-06
Prupe.4G098000	13.9631	6.76826	1.16901	4.93432	8.04316e-07	8.18279e-06
Prupe.6G187400	420.453	-2.38401	0.280544	-4.93332	8.08445e-07	8.22057e-06
Prupe.1G137500	384.907	1.90885	0.184243	4.93289	8.10216e-07	8.23435e-06
Prupe.1G488500	385.572	-1.87495	0.177433	-4.93118	8.17344e-07	8.30254e-06
Prupe.1G436200	342.673	-3.99338	0.607107	-4.93056	8.1995e-07	8.32474e-06
Prupe.6G189800	91.1865	-3.95739	0.600308	-4.92646	8.37335e-07	8.49689e-06
Prupe.4G160500	412.835	-2.34055	0.27219	-4.92505	8.43378e-07	8.55383e-06
Prupe.6G120100	25.2059	3.7813	0.56477	4.92466	8.45055e-07	8.56645e-06
Prupe.1G204100	17.6003	3.46572	0.500773	4.92383	8.48659e-07	8.59859e-06
Prupe.1G522700	36.5593	3.53645	0.515202	4.92323	8.51291e-07	8.62085e-06
Prupe.8G162700	184.595	-1.94527	0.192028	-4.92258	8.54088e-07	8.64475e-06
Prupe.6G191000	102.707	-2.15982	0.235734	-4.92002	8.65339e-07	8.74969e-06
Prupe.6G296800	271.253	-2.01088	0.205459	-4.9201	8.65008e-07	8.74969e-06
Prupe.2G170100	195.083	-3.38351	0.484624	-4.91826	8.73179e-07	8.82445e-06
Prupe.6G016200	288.146	-2.81358	0.3689	-4.9162	8.824e-07	8.9131e-06
Prupe.7G178000	354.421	-3.07516	0.422287	-4.91409	8.91949e-07	9.00495e-06
Prupe.4G027100	100.843	-2.06983	0.2178	-4.912	9.01529e-07	9.09704e-06
Prupe.1G183800	119.041	-2.20315	0.245012	-4.91057	9.08129e-07	9.15897e-06
Prupe.6G047000	61.2157	2.77497	0.361586	4.90884	9.16179e-07	9.23546e-06
Prupe.4G206300	28.9554	-6.91234	1.20483	-4.90722	9.23773e-07	9.30728e-06
Prupe.4G088700	224.621	-1.78123	0.159375	-4.90185	9.49376e-07	9.56036e-06
Prupe.4G000100	22.1809	-3.38918	0.487458	-4.90129	9.52079e-07	9.58271e-06
Prupe.8G066900	1001.23	2.13235	0.231353	4.89449	9.85623e-07	9.9153e-06
Prupe.6G177800	24.0689	-7.92249	1.41452	-4.89389	9.88625e-07	9.94045e-06
Prupe.5G112200	24.1392	-4.24765	0.663632	-4.89376	9.89298e-07	9.94217e-06
Prupe.6G286900	9.16122	-7.57943	1.34543	-4.89019	1.0074e-06	1.01189e-05
Prupe.3G247400	535.112	1.91077	0.186256	4.8899	1.00888e-06	1.01287e-05
Prupe.1G416700	141.578	6.65152	1.15584	4.88953	1.01079e-06	1.01427e-05
Prupe.1G449200	116.515	-3.90201	0.593578	-4.88902	1.0134e-06	1.01637e-05
Prupe.7G242000	238.318	7.1761	1.2634	4.88846	1.01625e-06	1.01872e-05
Prupe.7G146200	26.1685	-4.17984	0.650816	-4.88593	1.0294e-06	1.03138e-05
Prupe.3G217600	154.763	-4.55469	0.727636	-4.88525	1.03296e-06	1.03442e-05
Prupe.6G291400	204.207	2.11798	0.228864	4.8849	1.03481e-06	1.03575e-05
Prupe.7G087300	13.5985	6.62145	1.15108	4.88362	1.04155e-06	1.04197e-05
Prupe.6G321200	651.368	-2.56131	0.319755	-4.88283	1.04571e-06	1.04561e-05
Prupe.8G189600	1627.42	1.6847	0.140254	4.88188	1.05081e-06	1.05017e-05
Prupe.4G079800	307.32	-3.51746	0.516609	-4.87304	1.09892e-06	1.0977e-05
Prupe.6G058100	99.4754	-2.60269	0.328954	-4.87209	1.10426e-06	1.10247e-05
Prupe.2G209000	425.173	2.43328	0.294447	4.8677	1.12902e-06	1.12663e-05
Prupe.5G235800	97.0299	-2.61198	0.331233	-4.86662	1.13525e-06	1.13228e-05
Prupe.7G017900	43.8817	-4.84011	0.78909	-4.8665	1.13591e-06	1.13236e-05
Prupe.7G124200	161.048	4.22074	0.662444	4.8619	1.16262e-06	1.15841e-05
Prupe.7G128600	246.164	2.32239	0.272017	4.86143	1.16539e-06	1.16058e-05
Prupe.1G124200	99.6797	-7.14187	1.26358	-4.8607	1.1697e-06	1.16429e-05
Prupe.2G146200	102.223	-2.45272	0.298885	-4.86045	1.17119e-06	1.16519e-05
Prupe.1G114600	1292.2	2.18406	0.243702	4.85866	1.18182e-06	1.17518e-05
Prupe.3G075300	2677.14	2.32326	0.272417	4.8575	1.1888e-06	1.18152e-05
Prupe.8G114800	13.5143	-5.44177	0.915198	-4.85335	1.21396e-06	1.20593e-05
Prupe.2G021900	129.245	-2.57665	0.324867	-4.85322	1.21472e-06	1.20607e-05
Prupe.2G204700	100.659	-4.30771	0.681736	-4.85189	1.22291e-06	1.2136e-05
Prupe.2G233300	650.453	-1.55489	0.114369	-4.85173	1.22387e-06	1.21394e-05
Prupe.2G172400	157.691	2.50582	0.31043	4.85076	1.22989e-06	1.2193e-05
[truncated: 2,243 more rows]

## Sheet: Table S3
DEGs Earlygold T2 vs T3							gseKEGG Earlygold T2 vs T3												GSEA Earlygold T2 vs T3
Gene	baseMean	log2FoldChange	lfcSE	stat	pvalue	padj	ID	Description	setSize	enrichmentScore	NES	pvalue	p.adjust	qvalue	rank	leading_edge	core_enrichment_entrezgene	core_enrichment_gene_ID	ID	Description	setSize	enrichmentScore	NES	pvalue	p.adjust	qvalue	rank	leading_edge	core_enrichment
Prupe.6G064700	11995	-7.23024	0.226725	-27.4793	3.1067e-166	6.15376e-162	pper04141	Protein processing in endoplasmic reticulum	5	0.697643979057592	1.76681	0.0189102347048654	0.291388780494915	0.266717419217314	236	tags=100%, list=31%, signal=70%	18785260/18779493/18783030/18791687/18783634	Prupe.2G301300/Prupe.4G084000/Prupe.3G201400/Prupe.1G228900/Prupe.3G102300	GO:0006260	DNA replication	27	0.620546	2.95127	3.92882e-08	6.9933e-06	5.1695e-06	1028	tags=100%, list=39%, signal=62%	Prupe.1G273100/Prupe.8G164900/Prupe.8G199700/Prupe.2G112200/Prupe.6G059500/Prupe.5G205700/Prupe.4G121000/Prupe.1G211500/Prupe.8G272000/Prupe.1G461400/Prupe.2G235900/Prupe.2G249700/Prupe.8G088400/Prupe.6G063300/Prupe.6G037500/Prupe.7G252700/Prupe.6G159900/Prupe.1G438300/Prupe.4G078300/Prupe.5G117700/Prupe.1G319900/Prupe.1G389600/Prupe.8G037800/Prupe.2G202300/Prupe.1G223400/Prupe.3G081400/Prupe.1G4…
Prupe.3G245100	2568.75	-5.1741	0.160152	-26.0634	9.49259e-150	9.40146e-146	pper00400	Phenylalanine, tyrosine and tryptophan biosynthesis	6	0.62778505897772	1,70165150686684,	0.0293934434585308	0.291388780494915	0.266717419217314	290	tags=100%, list=38%, signal=63%	18792295/18783081/18786763/18778538/18774550/18778115	Prupe.1G281400/Prupe.3G092000/Prupe.2G251100/Prupe.4G019500/Prupe.6G191200/Prupe.5G055000	GO:0005576	extracellular region	77	0.405916	2.5995	8.9678e-08	7.98134e-06	5.89987e-06	316	tags=39%, list=12%, signal=35%	Prupe.3G144000/Prupe.4G261900/Prupe.6G267700/Prupe.3G171500/Prupe.7G050900/Prupe.3G148300/Prupe.6G141100/Prupe.1G255100/Prupe.4G262200/Prupe.3G172000/Prupe.1G303500/Prupe.3G171800/Prupe.5G133600/Prupe.3G171700/Prupe.7G016500/Prupe.3G171600/Prupe.7G259000/Prupe.3G143900/Prupe.6G213400/Prupe.2G035100/Prupe.3G287200/Prupe.8G153800/Prupe.3G002500/Prupe.8G024400/Prupe.5G094200/Prupe.5G151400/Prupe.2G3…
Prupe.6G237000	2475.3	-8.80334	0.322219	-24.2175	1.45601e-129	9.61355e-126	pper03030	DNA replication	5	0.653141361256544	1.65411	0.0380072322384672	0.291388780494915	0.266717419217314	270	tags=100%, list=35%, signal=65%	18777785/18780236/18788747/18772008/18792293	Prupe.5G205700/Prupe.4G121000/Prupe.1G211500/Prupe.6G063300/Prupe.1G223400	GO:0005694	chromosome	21	0.654947	2.8687	4.73873e-07	2.81165e-05	2.07839e-05	866	tags=95%, list=32%, signal=65%	Prupe.6G322000/Prupe.6G250100/Prupe.8G250000/Prupe.2G232200/Prupe.2G232000/Prupe.7G042500/Prupe.2G112200/Prupe.8G007100/Prupe.7G028400/Prupe.3G017700/Prupe.7G088000/Prupe.6G315300/Prupe.6G037500/Prupe.5G134000/Prupe.3G288900/Prupe.1G226200/Prupe.5G165300/Prupe.3G267300/Prupe.7G166400/Prupe.3G213700
Prupe.1G475800	5214.92	-7.11706	0.254647	-24.0217	1.64912e-127	8.16646e-124													GO:0009451	RNA modification	31	0.556755	2.76596	6.38627e-07	2.84189e-05	2.10075e-05	787	tags=81%, list=30%, signal=57%	Prupe.6G310100/Prupe.1G486300/Prupe.2G288700/Prupe.7G235800/Prupe.7G242300/Prupe.7G239300/Prupe.2G284600/Prupe.7G064700/Prupe.1G267400/Prupe.8G000500/Prupe.5G139600/Prupe.1G211300/Prupe.1G015600/Prupe.1G001600/Prupe.2G097100/Prupe.7G103500/Prupe.1G539500/Prupe.8G188000/Prupe.3G272900/Prupe.2G020600/Prupe.2G259700/Prupe.1G051400/Prupe.3G261400/Prupe.5G165600/Prupe.5G211400
Prupe.2G043600	5994.76	-6.45885	0.243975	-22.3746	6.95946e-111	2.75706e-107													GO:0009607	response to biotic stimulus	14	0.699735	2.63046	5.58409e-06	0.000198794	0.00014695	321	tags=71%, list=12%, signal=63%	Prupe.6G141100/Prupe.1G127200/Prupe.1G128300/Prupe.1G128500/Prupe.8G153800/Prupe.1G128200/Prupe.1G127300/Prupe.1G127600/Prupe.1G128400/Prupe.1G127500
Prupe.7G002200	4143.38	-3.48023	0.114977	-21.5714	3.33258e-103	1.1002e-99													GO:0003697	single-stranded DNA binding	15	0.66717	2.57512	1.37002e-05	0.000406438	0.000300442	897	tags=100%, list=34%, signal=67%	Prupe.8G164900/Prupe.8G199700/Prupe.6G066800/Prupe.4G019000/Prupe.4G121000/Prupe.1G211500/Prupe.8G272000/Prupe.1G461400/Prupe.8G088400/Prupe.7G052200/Prupe.7G252700/Prupe.6G313300/Prupe.4G078300/Prupe.1G389600/Prupe.8G267900
Prupe.7G267800	1586.69	-4.2454	0.152975	-21.2152	6.90611e-100	1.95423e-96													GO:0030527	structural constituent of chromatin	12	0.695439	2.49713	5.87374e-05	0.0012225	0.00090368	820	tags=100%, list=31%, signal=70%	Prupe.6G322000/Prupe.6G021100/Prupe.6G250100/Prupe.8G250000/Prupe.2G232200/Prupe.4G054300/Prupe.2G232000/Prupe.6G021700/Prupe.7G028400/Prupe.6G016200/Prupe.5G134000/Prupe.7G166400
Prupe.4G191500	3792.98	-6.19852	0.264732	-19.6369	7.4769e-86	1.85128e-82													GO:0006952	defense response	74	0.357479	2.24333	5.17212e-05	0.0012225	0.00090368	321	tags=32%, list=12%, signal=29%	Prupe.3G144000/Prupe.4G149900/Prupe.7G050900/Prupe.1G204700/Prupe.2G157400/Prupe.3G148300/Prupe.6G141100/Prupe.8G023800/Prupe.1G334800/Prupe.2G157300/Prupe.1G127200/Prupe.1G128300/Prupe.1G128500/Prupe.3G143900/Prupe.5G094200/Prupe.1G128200/Prupe.8G008900/Prupe.1G127300/Prupe.6G343900/Prupe.3G144100/Prupe.1G162200/Prupe.1G127600/Prupe.1G128400/Prupe.1G127500
Prupe.3G244700	10351.4	-10.9785	0.51073	-19.5377	5.24781e-85	1.15499e-81													GO:0005975	carbohydrate metabolic process	80	0.339916	2.19019	6.18117e-05	0.0012225	0.00090368	576	tags=41%, list=22%, signal=33%	Prupe.4G261900/Prupe.2G301000/Prupe.3G171500/Prupe.1G204700/Prupe.1G255100/Prupe.4G262200/Prupe.3G172000/Prupe.4G255600/Prupe.3G171800/Prupe.3G171700/Prupe.2G191400/Prupe.3G171600/Prupe.7G259000/Prupe.3G287200/Prupe.3G002500/Prupe.2G305200/Prupe.7G178500/Prupe.7G080500/Prupe.1G080600/Prupe.1G080500/Prupe.7G105400/Prupe.8G174900/Prupe.1G123100/Prupe.1G088900/Prupe.3G050200/Prupe.1G391300/Prupe.7G1…
Prupe.8G101500	21920.8	-5.54874	0.244248	-18.6235	2.0728e-77	4.10581e-74													GO:0006281	DNA repair	21	0.558049	2.44428	9.57507e-05	0.00158074	0.00116849	701	tags=76%, list=26%, signal=57%	Prupe.5G142300/Prupe.7G076100/Prupe.6G119100/Prupe.4G287200/Prupe.6G066800/Prupe.4G087500/Prupe.2G112200/Prupe.5G205700/Prupe.8G218500/Prupe.5G211000/Prupe.1G461400/Prupe.5G081200/Prupe.6G321300/Prupe.6G037500/Prupe.7G052200/Prupe.1G259900
Prupe.5G058300	2513.87	-2.78471	0.0969785	-18.4032	1.23869e-75	2.23055e-72													GO:0009737	response to abscisic acid	15	-0.636063	-2.29817	9.76859e-05	0.00158074	0.00116849	353	tags=53%, list=13%, signal=47%	Prupe.1G411600/Prupe.7G161200/Prupe.8G058100/Prupe.8G091000/Prupe.8G258500/Prupe.7G161100/Prupe.2G294400/Prupe.7G161000
Prupe.6G238500	2760.42	-3.76774	0.161414	-17.1469	6.63239e-66	1.09479e-62													GO:0003682	chromatin binding	16	0.605423	2.3969	0.000224583	0.00266506	0.00197003	595	tags=69%, list=22%, signal=54%	Prupe.6G322000/Prupe.5G142300/Prupe.2G007300/Prupe.6G011600/Prupe.2G263500/Prupe.8G199700/Prupe.6G167500/Prupe.3G034000/Prupe.8G043800/Prupe.5G211000/Prupe.3G268700
Prupe.8G158800	7690.91	-4.48858	0.205093	-17.0097	6.95534e-65	1.05978e-61													GO:0046982	protein heterodimerization activity	15	0.609601	2.35292	0.00021346	0.00266506	0.00197003	738	tags=87%, list=28%, signal=63%	Prupe.6G322000/Prupe.5G142300/Prupe.6G021100/Prupe.6G250100/Prupe.8G250000/Prupe.2G232200/Prupe.4G054300/Prupe.2G232000/Prupe.6G021700/Prupe.7G028400/Prupe.6G016200/Prupe.5G134000/Prupe.1G226700
Prupe.6G309400	31954.4	-6.21769	0.312159	-16.7148	1.02206e-62	1.44607e-59													GO:0000727	double-strand break repair via break-induced replication	10	0.702825	2.33501	0.000222032	0.00266506	0.00197003	799	tags=100%, list=30%, signal=70%	Prupe.8G199700/Prupe.5G058600/Prupe.4G121000/Prupe.1G211500/Prupe.8G272000/Prupe.2G235900/Prupe.8G088400/Prupe.7G252700/Prupe.4G078300/Prupe.2G028500
Prupe.5G069400	2176.53	-5.24578	0.257694	-16.4761	5.45242e-61	7.20011e-58													GO:0000786	nucleosome	13	0.624032	2.30894	0.000201106	0.00266506	0.00197003	571	tags=77%, list=21%, signal=61%	Prupe.6G322000/Prupe.6G021100/Prupe.6G250100/Prupe.8G250000/Prupe.2G232200/Prupe.4G054300/Prupe.2G232000/Prupe.6G021700/Prupe.7G028400/Prupe.6G016200
Prupe.1G093900	2683.21	-5.64793	0.289835	-16.0365	7.1083e-58	8.80008e-55													GO:0006270	DNA replication initiation	12	0.6487	2.3293	0.000276357	0.00289362	0.00213899	944	tags=100%, list=35%, signal=65%	Prupe.1G273100/Prupe.8G164900/Prupe.8G199700/Prupe.6G059500/Prupe.4G121000/Prupe.1G211500/Prupe.8G272000/Prupe.8G088400/Prupe.7G252700/Prupe.4G078300/Prupe.1G319900/Prupe.1G223400
Prupe.2G131300	1606.59	-3.77831	0.17607	-15.7796	4.2999e-56	5.01015e-53													GO:0008152	metabolic process	59	0.36036	2.08892	0.000265236	0.00289362	0.00213899	231	tags=25%, list=9%, signal=24%	Prupe.4G261900/Prupe.2G301000/Prupe.3G171500/Prupe.1G255100/Prupe.4G262200/Prupe.3G172000/Prupe.4G255600/Prupe.3G171800/Prupe.3G171700/Prupe.2G191400/Prupe.3G171600/Prupe.3G287200/Prupe.3G002500/Prupe.7G216700/Prupe.2G305200
Prupe.1G475100	889.031	-7.38114	0.41237	-15.4743	5.17349e-54	5.69314e-51													GO:0010411	xyloglucan metabolic process	10	0.690108	2.29276	0.000344256	0.00317736	0.00234872	106	tags=60%, list=4%, signal=58%	Prupe.3G171500/Prupe.1G255100/Prupe.3G172000/Prupe.3G171800/Prupe.3G171700/Prupe.3G171600
Prupe.3G158900	12219.8	-7.57257	0.434783	-15.1169	1.25296e-51	1.30625e-48													GO:0044042	glucan metabolic process	10	0.687447	2.28392	0.000374857	0.00317736	0.00234872	106	tags=60%, list=4%, signal=58%	Prupe.3G171500/Prupe.1G255100/Prupe.3G172000/Prupe.3G171800/Prupe.3G171700/Prupe.3G171600
Prupe.1G230800	2804.51	-4.42657	0.229597	-14.9243	2.29006e-50	2.26807e-47													GO:0006974	cellular response to DNA damage stimulus	17	0.558787	2.27859	0.000361063	0.00317736	0.00234872	799	tags=76%, list=30%, signal=54%	Prupe.5G142300/Prupe.7G076100/Prupe.4G287200/Prupe.4G087500/Prupe.2G112200/Prupe.6G051900/Prupe.7G228900/Prupe.8G218500/Prupe.1G401600/Prupe.5G081200/Prupe.7G052200/Prupe.1G259900/Prupe.2G028500
Prupe.1G322400	657.241	5.85383	0.326088	14.885	4.12312e-50	3.88908e-47													GO:0071555	cell wall organization	29	0.463222	2.23694	0.000351045	0.00317736	0.00234872	197	tags=41%, list=7%, signal=39%	Prupe.4G261900/Prupe.3G171500/Prupe.1G255100/Prupe.4G262200/Prupe.3G172000/Prupe.3G171800/Prupe.3G171700/Prupe.3G171600/Prupe.1G033700/Prupe.3G287200/Prupe.3G002500/Prupe.3G276500
Prupe.8G258500	1390.26	-6.08939	0.347631	-14.6402	1.55559e-48	1.40059e-45													GO:0010427	abscisic acid binding	11	0.655855	2.25122	0.000398034	0.00322046	0.00238059	321	tags=73%, list=12%, signal=64%	Prupe.1G127200/Prupe.1G128300/Prupe.1G128500/Prupe.1G128200/Prupe.1G127300/Prupe.1G127600/Prupe.1G128400/Prupe.1G127500
Prupe.2G301000	2631.88	8.3715	0.515049	14.3122	1.83579e-46	1.58101e-43													GO:0000724	double-strand break repair via homologous recombination	10	0.681743	2.26497	0.000436057	0.0033747	0.0024946	667	tags=90%, list=25%, signal=68%	Prupe.4G287200/Prupe.6G066800/Prupe.4G087500/Prupe.5G205700/Prupe.8G218500/Prupe.1G461400/Prupe.3G268700/Prupe.6G315300/Prupe.6G037500
Prupe.6G120000	123.423	-4.91728	0.27489	-14.2503	4.46131e-46	3.68207e-43													GO:0005739	mitochondrion	51	0.354896	2.02132	0.000748644	0.00555244	0.00410441	1063	tags=78%, list=40%, signal=48%	Prupe.1G007300/Prupe.1G105800/Prupe.7G148300/Prupe.3G232000/Prupe.1G056300/Prupe.1G423200/Prupe.6G215900/Prupe.6G310400/Prupe.5G012500/Prupe.6G038800/Prupe.3G201400/Prupe.1G334400/Prupe.6G279900/Prupe.1G539500/Prupe.6G330700/Prupe.6G313300/Prupe.3G243500/Prupe.1G479100/Prupe.1G333400/Prupe.1G061900/Prupe.3G302800/Prupe.3G211700/Prupe.2G108800/Prupe.8G086000/Prupe.1G504900/Prupe.5G233700/Prupe.8G0…
Prupe.5G148300	3851.83	-7.77953	0.481249	-14.0874	4.54283e-45	3.59938e-42													GO:0005618	cell wall	18	0.534857	2.18338	0.000850712	0.00605707	0.00447743	106	tags=39%, list=4%, signal=38%	Prupe.3G171500/Prupe.1G255100/Prupe.3G172000/Prupe.7G192800/Prupe.3G171800/Prupe.3G171700/Prupe.3G171600
Prupe.6G310900	184.771	6.02858	0.359473	13.9888	1.82548e-44	1.39073e-41													GO:0004864	protein phosphatase inhibitor activity	13	0.585807	2.16751	0.000983947	0.00648676	0.00479506	321	tags=62%, list=12%, signal=54%	Prupe.1G127200/Prupe.1G128300/Prupe.1G128500/Prupe.1G128200/Prupe.1G127300/Prupe.1G127600/Prupe.1G128400/Prupe.1G127500
Prupe.6G011600	195.243	4.5065	0.251137	13.9625	2.64126e-44	1.93771e-41													GO:0004553	hydrolase activity, hydrolyzing O-glycosyl compounds	45	0.378894	2.06487	0.000953234	0.00648676	0.00479506	575	tags=47%, list=22%, signal=37%	Prupe.4G261900/Prupe.3G171500/Prupe.1G255100/Prupe.4G262200/Prupe.3G172000/Prupe.4G255600/Prupe.3G171800/Prupe.3G171700/Prupe.3G171600/Prupe.3G287200/Prupe.3G002500/Prupe.2G305200/Prupe.7G080500/Prupe.7G105400/Prupe.1G123100/Prupe.1G088900/Prupe.3G050200/Prupe.7G163100/Prupe.4G222100/Prupe.8G005900/Prupe.4G164000
Prupe.5G070300	569.23	-3.62085	0.191296	-13.7005	1.0088e-42	7.13653e-40													GO:0048046	apoplast	22	0.493588	2.22575	0.00118464	0.00753092	0.00556692	148	tags=41%, list=6%, signal=39%	Prupe.6G267700/Prupe.3G171500/Prupe.1G255100/Prupe.3G172000/Prupe.3G171800/Prupe.3G171700/Prupe.3G171600/Prupe.1G520700/Prupe.1G520800
Prupe.4G274600	119.202	-5.62141	0.339341	-13.6187	3.09836e-42	2.11629e-39													GO:0016798	hydrolase activity, acting on glycosyl bonds	53	0.357793	2.06935	0.00124491	0.00764115	0.0056484	164	tags=25%, list=6%, signal=23%	Prupe.4G261900/Prupe.2G301000/Prupe.3G171500/Prupe.1G255100/Prupe.4G262200/Prupe.3G172000/Prupe.4G255600/Prupe.3G171800/Prupe.3G171700/Prupe.2G191400/Prupe.3G171600/Prupe.3G287200/Prupe.3G002500
Prupe.2G200400	3851.82	-5.75299	0.352458	-13.4853	1.90967e-41	1.26089e-38													GO:0003723	RNA binding	72	0.309196	1.91844	0.00203592	0.0120798	0.00892946	1105	tags=72%, list=41%, signal=43%	Prupe.6G310100/Prupe.5G135900/Prupe.1G486300/Prupe.2G288700/Prupe.7G235800/Prupe.7G242300/Prupe.7G239300/Prupe.5G049100/Prupe.1G572400/Prupe.2G112200/Prupe.1G409000/Prupe.2G284600/Prupe.1G426900/Prupe.7G064700/Prupe.1G267400/Prupe.8G000500/Prupe.6G345600/Prupe.5G139600/Prupe.1G211300/Prupe.1G015600/Prupe.1G001600/Prupe.2G097100/Prupe.7G103500/Prupe.7G166500/Prupe.1G539500/Prupe.8G188000/Prupe.3G2…
Prupe.3G081200	158.516	-5.11319	0.305276	-13.4737	2.23509e-41	1.42815e-38													GO:0007049	cell cycle	17	0.512638	2.0904	0.00229337	0.0131684	0.00973416	1001	tags=88%, list=38%, signal=55%	Prupe.8G199700/Prupe.6G229300/Prupe.7G042500/Prupe.4G121000/Prupe.8G137700/Prupe.6G150100/Prupe.8G272000/Prupe.3G017700/Prupe.1G320100/Prupe.7G252700/Prupe.2G028500/Prupe.4G220400/Prupe.3G213700/Prupe.8G225500/Prupe.1G035400
Prupe.2G189400	2773.68	-5.89358	0.365406	-13.3922	6.71667e-41	4.15762e-38													GO:0035251	UDP-glucosyltransferase activity	16	-0.512139	-1.88912	0.00580352	0.0322821	0.0238631	745	tags=69%, list=28%, signal=50%	Prupe.I001100/Prupe.5G022600/Prupe.7G124400/Prupe.4G173700/Prupe.2G101800/Prupe.6G050000/Prupe.3G184400/Prupe.6G050200/Prupe.3G282700/Prupe.8G129700/Prupe.7G124500
Prupe.8G033000	206.878	-6.83661	0.436355	-13.3758	8.37274e-41	5.02567e-38
Prupe.7G260800	726.802	-3.44118	0.184789	-13.2107	7.6147e-40	4.43624e-37
Prupe.3G292400	4926.27	-2.55378	0.120242	-12.9221	3.37737e-38	1.9114e-35
Prupe.7G161100	38643.3	-7.18463	0.489649	-12.6307	1.42935e-36	7.86463e-34
Prupe.1G255100	363.229	6.89917	0.468543	12.5905	2.38298e-36	1.27573e-33
Prupe.3G289900	17448.8	-3.82127	0.224501	-12.5668	3.21325e-36	1.67495e-33
Prupe.1G255500	574.826	3.42626	0.193227	12.5565	3.6612e-36	1.85951e-33
Prupe.1G464900	493.421	-3.55252	0.205176	-12.4407	1.57168e-35	7.74627e-33
Prupe.8G011500	537.41	-5.29572	0.345341	-12.4391	1.60338e-35	7.74627e-33
Prupe.5G080800	604.559	3.96985	0.239294	12.4109	2.28029e-35	1.07543e-32
Prupe.3G288600	567.318	-5.59424	0.372498	-12.3336	5.97382e-35	2.69834e-32
Prupe.6G040100	3947.5	-3.28684	0.18542	-12.3333	5.99389e-35	2.69834e-32
Prupe.8G165600	27809.4	-3.86563	0.234151	-12.2384	1.93912e-34	8.53557e-32
Prupe.5G038800	792.015	2.48262	0.121714	12.1811	3.91907e-34	1.68759e-31
Prupe.2G213600	11815.3	-4.11197	0.257229	-12.098	1.08161e-33	4.55839e-31
Prupe.4G047400	3709.94	-3.00173	0.165556	-12.0909	1.17972e-33	4.86829e-31
Prupe.1G384500	657.361	3.47715	0.206077	12.0205	2.77212e-33	1.12061e-30
Prupe.7G103700	772.82	-5.12746	0.34635	-11.917	9.64997e-33	3.82293e-30
Prupe.7G217400	176.042	5.52612	0.380488	11.8956	1.24774e-32	4.84611e-30
Prupe.1G430300	8181.2	-6.70892	0.482281	-11.8373	2.50258e-32	9.53292e-30
Prupe.4G034500	5440.01	-3.5215	0.213726	-11.7978	4.00621e-32	1.49727e-29
Prupe.8G097300	2262.51	-3.5851	0.219761	-11.7633	6.03539e-32	2.21387e-29
Prupe.5G049100	280.579	3.79531	0.238977	11.697	1.32105e-31	4.75772e-29
Prupe.1G282500	6068.36	-3.97557	0.254462	-11.6936	1.3748e-31	4.86287e-29
Prupe.5G074500	92.517	-5.53445	0.388064	-11.6848	1.52427e-31	5.29699e-29
Prupe.4G186800	19976.9	-3.93571	0.251518	-11.672	1.77259e-31	6.05369e-29
Prupe.5G210200	443.749	-5.89657	0.420286	-11.6506	2.27885e-31	7.65077e-29
Prupe.3G209900	103710	5.01203	0.344716	11.6387	2.62101e-31	8.65283e-29
Prupe.1G580300	797.361	-4.9206	0.337481	-11.6172	3.36821e-31	1.09373e-28
Prupe.1G269800	321.382	-6.78179	0.500692	-11.5476	7.59171e-31	2.42543e-28
Prupe.6G061500	984.493	2.95022	0.170675	11.4265	3.0813e-30	9.68801e-28
Prupe.1G053800	31917.9	-2.90741	0.167517	-11.3864	4.89011e-30	1.51349e-27
Prupe.4G198000	102.002	-5.07805	0.364919	-11.1752	5.39135e-29	1.64295e-26
Prupe.5G121200	2611.91	-2.60586	0.144041	-11.1486	7.27032e-29	2.18198e-26
Prupe.6G092900	10898.5	-3.49474	0.224941	-11.0906	1.39313e-28	4.11869e-26
Prupe.3G011300	1165.97	-4.20744	0.291067	-11.0196	3.07413e-28	8.95476e-26
Prupe.1G524500	653.284	-6.29809	0.482108	-10.9894	4.29648e-28	1.2334e-25
Prupe.7G248900	994.898	-5.70349	0.430247	-10.9321	8.09809e-28	2.29153e-25
Prupe.7G170700	146.047	-7.05057	0.554572	-10.9103	1.0287e-27	2.86994e-25
Prupe.2G263500	269.245	3.94021	0.271801	10.8175	2.84467e-27	7.82601e-25
Prupe.4G008500	3834.83	-2.15451	0.107323	-10.7573	5.47642e-27	1.48599e-24
Prupe.1G044300	684.219	4.0143	0.281593	10.7045	9.6973e-27	2.59573e-24
Prupe.5G185900	17081	-2.48909	0.139672	-10.6614	1.54303e-26	4.07524e-24
Prupe.5G241000	4719.48	-3.10398	0.197907	-10.6311	2.1349e-26	5.56422e-24
Prupe.5G229500	196.367	-5.0408	0.38272	-10.5581	4.65861e-26	1.19841e-23
Prupe.3G031300	568.379	-3.92124	0.278029	-10.507	8.02385e-26	2.03765e-23
Prupe.1G027000	1707.09	-3.49494	0.237539	-10.5033	8.34146e-26	2.09149e-23
Prupe.1G472300	272.599	7.45124	0.615931	10.474	1.13768e-25	2.81689e-23
Prupe.5G090000	2618.81	-6.74446	0.551675	-10.4128	2.16824e-25	5.30228e-23
Prupe.6G226100	2650.88	8.18311	0.692088	10.3789	3.0933e-25	7.47221e-23
Prupe.7G225800	774.427	-3.55454	0.246713	-10.3543	3.99984e-25	9.54563e-23
Prupe.5G040400	155.285	-4.55358	0.344097	-10.3273	5.30576e-25	1.22205e-22
Prupe.5G185200	5155.69	-3.54409	0.246334	-10.3278	5.27635e-25	1.22205e-22
Prupe.7G247400	252.043	-4.04012	0.294352	-10.3282	5.25416e-25	1.22205e-22
Prupe.8G145000	631.038	-4.40249	0.330175	-10.3051	6.6812e-25	1.52116e-22
Prupe.1G572800	7973.64	3.90911	0.283601	10.2577	1.09229e-24	2.45864e-22
Prupe.6G283500	114.989	-5.85445	0.476574	-10.1862	2.2862e-24	5.0882e-22
Prupe.3G283200	904.988	-2.97051	0.194268	-10.1433	3.55007e-24	7.81331e-22
Prupe.1G482200	1322.22	-2.83211	0.180745	-10.1365	3.80614e-24	8.28485e-22
Prupe.6G300100	744.174	-5.10818	0.405826	-10.123	4.36739e-24	9.40319e-22
Prupe.3G002500	85.678	4.97766	0.393218	10.1157	4.70812e-24	1.00278e-21
Prupe.3G093600	484.029	-3.85061	0.281926	-10.1112	4.92641e-24	1.03811e-21
Prupe.4G274700	1226.74	-2.75368	0.173548	-10.1049	5.25676e-24	1.09606e-21
Prupe.1G494300	2152.57	2.82974	0.181131	10.1018	5.42519e-24	1.1194e-21
Prupe.3G030600	1187.11	4.12357	0.310596	10.0567	8.58479e-24	1.75307e-21
Prupe.2G288700	323.275	4.35822	0.335915	9.99723	1.56722e-23	3.16771e-21
Prupe.1G128200	578.36	4.68668	0.369127	9.98756	1.72785e-23	3.43158e-21
Prupe.6G236200	891.22	-2.85611	0.185847	-9.9873	1.73242e-23	3.43158e-21
Prupe.5G021000	777.344	2.57122	0.157964	9.94668	2.60749e-23	5.11378e-21
Prupe.3G004400	1342.76	-2.9999	0.201317	-9.93408	2.95889e-23	5.74605e-21
Prupe.4G157600	233	5.96835	0.502896	9.87948	5.10949e-23	9.8261e-21
Prupe.2G247500	1987.67	-3.84162	0.287744	-9.87553	5.31523e-23	1.01235e-20
Prupe.6G141100	6660.75	7.14369	0.622533	9.86886	5.68079e-23	1.07167e-20
Prupe.7G165700	800.284	-3.49631	0.253083	-9.86357	5.98807e-23	1.11898e-20
Prupe.1G354900	4860.14	-5.5981	0.467604	-9.83331	8.09124e-23	1.49786e-20
Prupe.8G258700	1029.31	-3.06225	0.21097	-9.77509	1.44036e-22	2.64173e-20
Prupe.2G306100	825.073	-3.49656	0.255557	-9.76912	1.52771e-22	2.77622e-20
Prupe.1G104900	2752.9	-6.40525	0.554961	-9.73987	2.03807e-22	3.67e-20
Prupe.4G012500	670.228	-3.02677	0.208196	-9.73491	2.14013e-22	3.81907e-20
Prupe.1G286200	1366.03	-2.82257	0.187637	-9.71325	2.64757e-22	4.68241e-20
Prupe.4G116300	163.311	-4.824	0.394832	-9.68513	3.48761e-22	6.11351e-20
Prupe.1G177400	2354.7	-2.38203	0.142784	-9.67919	3.69645e-22	6.3669e-20
Prupe.1G432000	3166.39	-3.07001	0.213852	-9.67964	3.67995e-22	6.3669e-20
Prupe.4G088000	398.845	4.89531	0.403638	9.65051	4.89123e-22	8.28081e-20
Prupe.4G192700	1097.81	-3.42311	0.251081	-9.6507	4.882e-22	8.28081e-20
Prupe.7G183000	2256.27	-4.73258	0.387193	-9.6401	5.41328e-22	9.08697e-20
Prupe.7G161000	486.065	-8.61639	0.79034	-9.63685	5.58784e-22	9.30117e-20
Prupe.1G332000	2170.89	6.02532	0.524053	9.58934	8.86501e-22	1.46332e-19
Prupe.1G023200	174.518	6.64998	0.589427	9.58555	9.19632e-22	1.50546e-19
Prupe.1G105800	4156.28	4.85242	0.402709	9.56626	1.10848e-21	1.79974e-19
Prupe.1G322200	1463.79	3.27428	0.238298	9.54382	1.37668e-21	2.21701e-19
Prupe.1G389200	4320.79	-1.94756	0.0994163	-9.53125	1.55398e-21	2.48235e-19
Prupe.6G343800	17252.9	-3.78322	0.292084	-9.52885	1.59041e-21	2.52023e-19
Prupe.2G193100	344.82	-4.88762	0.410075	-9.48028	2.53599e-21	3.98674e-19
Prupe.5G193500	327.249	-3.11739	0.22452	-9.43075	4.07167e-21	6.35052e-19
Prupe.8G270600	280.185	-4.27389	0.347477	-9.42189	4.43026e-21	6.85583e-19
Prupe.8G018100	292.789	5.28905	0.45605	9.40479	5.21356e-21	8.00544e-19
Prupe.3G192900	278.083	-5.434	0.473996	-9.3545	8.39954e-21	1.27983e-18
Prupe.1G299500	27923	-3.11103	0.226032	-9.33949	9.67973e-21	1.46363e-18
Prupe.7G255400	671.687	-6.97931	0.641793	-9.31658	1.20151e-20	1.80299e-18
Prupe.1G294800	591.403	-4.04107	0.326463	-9.31522	1.21701e-20	1.81252e-18
Prupe.7G189400	482.191	-3.88642	0.309959	-9.31226	1.25137e-20	1.84979e-18
Prupe.6G119100	292.871	4.53393	0.379803	9.30464	1.34451e-20	1.97275e-18
Prupe.3G303900	961.506	-3.59064	0.279178	-9.27953	1.70231e-20	2.47936e-18
Prupe.1G526200	1078.34	-2.65446	0.178569	-9.26508	1.9494e-20	2.81851e-18
Prupe.6G260900	3623.25	-1.9926	0.107713	-9.21518	3.10751e-20	4.4604e-18
Prupe.6G008400	119.125	-6.21747	0.566863	-9.20411	3.44514e-20	4.90945e-18
Prupe.1G388600	2286.84	-4.23782	0.353598	-9.15678	5.34713e-20	7.56543e-18
Prupe.4G035700	3769.64	-3.87657	0.314418	-9.14886	5.75351e-20	8.08266e-18
Prupe.7G076200	356.36	3.08337	0.228006	9.13736	6.39982e-20	8.9273e-18
Prupe.6G008300	489.157	-3.36843	0.25956	-9.12477	7.18908e-20	9.95814e-18
Prupe.8G005000	254.727	-3.20398	0.241619	-9.12173	7.39367e-20	1.01704e-17
Prupe.1G038800	857.702	-5.38942	0.481831	-9.10988	8.24758e-20	1.12668e-17
Prupe.3G226900	2268.88	-2.60747	0.176588	-9.10298	8.78881e-20	1.19239e-17
Prupe.6G101900	1814.04	-3.76837	0.305085	-9.0741	1.14621e-19	1.54449e-17
Prupe.1G502900	141.722	3.51121	0.278247	9.02513	1.79481e-19	2.40214e-17
Prupe.3G246600	4061.02	-2.78747	0.19929	-8.96916	2.98772e-19	3.97187e-17
Prupe.7G076500	14858.2	4.16256	0.353192	8.95423	3.42128e-19	4.51791e-17
Prupe.1G329300	2133.57	-3.68235	0.30024	-8.93402	4.10792e-19	5.38872e-17
Prupe.1G493100	4599.14	-2.30428	0.146352	-8.91196	5.01394e-19	6.53395e-17
Prupe.2G149600	259.878	-3.88954	0.326224	-8.85753	8.18059e-19	1.05909e-16
Prupe.6G056800	82.0847	5.83619	0.546276	8.85303	8.5175e-19	1.09555e-16
Prupe.1G211000	3033.73	-3.62497	0.29664	-8.84902	8.82897e-19	1.12829e-16
Prupe.5G089800	169.299	-4.89429	0.440282	-8.845	9.15317e-19	1.16222e-16
Prupe.2G294400	610.432	-7.89385	0.780076	-8.83741	9.79637e-19	1.23597e-16
Prupe.5G235300	949.161	2.34271	0.152048	8.83087	1.03868e-18	1.30217e-16
Prupe.1G409000	444.854	2.93027	0.220017	8.77327	1.73544e-18	2.16198e-16
Prupe.5G218500	211.116	-4.85173	0.439156	-8.77077	1.77453e-18	2.19687e-16
Prupe.6G229300	153.116	3.53082	0.28905	8.75565	2.02938e-18	2.49677e-16
Prupe.6G102300	1782.03	-3.05034	0.234563	-8.74113	2.30799e-18	2.82201e-16
Prupe.3G294400	274.935	-3.35994	0.270026	-8.73969	2.33754e-18	2.84061e-16
Prupe.2G295000	249.546	4.58085	0.410474	8.72371	2.69224e-18	3.2517e-16
Prupe.4G148800	1083.33	-3.40188	0.275556	-8.71649	2.86959e-18	3.4449e-16
Prupe.3G137800	4028.73	-2.09331	0.125469	-8.71379	2.93876e-18	3.50668e-16
Prupe.2G247300	72024.7	-3.02097	0.233034	-8.67242	4.23044e-18	5.01776e-16
Prupe.7G231100	1074.81	-3.02063	0.233238	-8.66341	4.57865e-18	5.39845e-16
Prupe.5G105400	1371.84	-3.52219	0.291425	-8.65468	4.94279e-18	5.7933e-16
Prupe.8G172900	4515.75	5.45449	0.516038	8.63209	6.02397e-18	7.01898e-16
Prupe.1G309300	1501.07	-5.15433	0.481485	-8.62818	6.23377e-18	7.22096e-16
Prupe.1G426400	1966.06	-2.61388	0.187348	-8.61432	7.03565e-18	8.10245e-16
Prupe.4G069100	767.287	-2.30699	0.151772	-8.61155	7.20807e-18	8.25303e-16
Prupe.8G214400	1117.31	5.77668	0.55477	8.61019	7.29367e-18	8.30305e-16
Prupe.3G048600	170.222	-4.88602	0.451718	-8.60275	7.78306e-18	8.80954e-16
Prupe.5G101000	294.523	-2.77997	0.206987	-8.59942	8.01172e-18	9.01682e-16
Prupe.1G127300	393.223	4.43833	0.399988	8.59607	8.24906e-18	9.23149e-16
Prupe.3G143400	192.404	-5.97481	0.579698	-8.58172	9.34622e-18	1.04006e-15
Prupe.2G294800	525.076	-2.31474	0.153374	-8.57215	1.0157e-17	1.12396e-15
Prupe.8G153800	817.141	4.97885	0.464479	8.56625	1.06906e-17	1.17644e-15
Prupe.1G267700	1236.18	-2.48352	0.173299	-8.56048	1.12401e-17	1.23008e-15
Prupe.7G220100	1760.98	-4.02404	0.355273	-8.51188	1.71129e-17	1.86248e-15
Prupe.5G018200	7385.67	2.59991	0.188046	8.50807	1.76847e-17	1.9142e-15
Prupe.2G184100	2021.1	2.93251	0.227632	8.48963	2.07292e-17	2.23154e-15
Prupe.1G513200	320.058	-6.04353	0.594717	-8.48055	2.24135e-17	2.39982e-15
Prupe.6G022600	1383.69	-2.55134	0.183139	-8.47085	2.43599e-17	2.5942e-15
Prupe.6G252600	4047.83	-2.24679	0.147994	-8.42464	3.61855e-17	3.83296e-15
Prupe.2G098700	940.025	4.23426	0.384395	8.41392	3.96539e-17	4.1559e-15
Prupe.5G135900	113.4	4.6431	0.432953	8.41453	3.94471e-17	4.1559e-15
Prupe.4G120600	1300.55	-4.22349	0.383154	-8.41305	3.99481e-17	4.1647e-15
Prupe.1G101700	646.314	3.10754	0.250535	8.41214	4.02602e-17	4.17526e-15
Prupe.4G049600	3838.86	-4.84559	0.458566	-8.38612	5.02463e-17	5.18374e-15
Prupe.2G303400	519.693	5.52201	0.540368	8.3684	5.84081e-17	5.99455e-15
Prupe.4G255600	504.35	6.08885	0.609085	8.35491	6.54828e-17	6.68599e-15
Prupe.3G232000	214.443	3.31389	0.277216	8.34689	7.00839e-17	7.11909e-15
Prupe.1G229500	834.049	-2.51365	0.18183	-8.32451	8.46749e-17	8.55735e-15
Prupe.6G346700	2084.95	-2.68176	0.202604	-8.30074	1.03462e-16	1.04029e-14
Prupe.1G273100	66.9339	4.4082	0.410824	8.29602	1.07659e-16	1.07702e-14
Prupe.1G281400	126.183	3.38643	0.288216	8.28002	1.2315e-16	1.22581e-14
Prupe.4G087500	62.8333	3.83158	0.342661	8.26349	1.41477e-16	1.40119e-14
Prupe.2G240300	359.772	-6.77208	0.699534	-8.25133	1.56645e-16	1.5437e-14
Prupe.7G242000	238.318	4.77099	0.457387	8.24465	1.65645e-16	1.62431e-14
Prupe.5G229400	425.461	-3.4522	0.297816	-8.23394	1.81158e-16	1.76767e-14
Prupe.6G026300	73.8169	5.29192	0.522173	8.21935	2.0461e-16	1.98672e-14
Prupe.1G007300	547.849	9.26343	1.00757	8.20134	2.37719e-16	2.28579e-14
Prupe.6G007500	638.968	-5.22621	0.515292	-8.20158	2.37246e-16	2.28579e-14
Prupe.1G511600	267.694	-3.68355	0.327438	-8.19562	2.49313e-16	2.3857e-14
Prupe.8G160200	4894.65	-4.69193	0.450693	-8.19168	2.576e-16	2.45315e-14
Prupe.4G121000	218.45	3.13682	0.260898	8.19026	2.60672e-16	2.47053e-14
Prupe.2G245400	640.421	-2.51487	0.185363	-8.17249	3.02101e-16	2.83603e-14
Prupe.7G245600	708.082	-2.37253	0.167936	-8.17292	3.01011e-16	2.83603e-14
Prupe.6G064500	105.967	-8.0562	0.863591	-8.17077	3.06434e-16	2.86314e-14
Prupe.1G098900	220.733	-4.90037	0.480332	-8.12015	4.65617e-16	4.33002e-14
Prupe.3G155900	988.995	-3.97206	0.366423	-8.11101	5.02026e-16	4.64679e-14
Prupe.4G279600	1258.87	4.01889	0.372346	8.10775	5.1567e-16	4.75088e-14
Prupe.3G276500	347.129	4.72013	0.459096	8.10317	5.35435e-16	4.91013e-14
Prupe.1G289200	1860.46	2.81181	0.223766	8.0969	5.63768e-16	5.14613e-14
Prupe.4G118300	213.519	4.27395	0.404396	8.0959	5.68423e-16	5.16483e-14
Prupe.2G178200	2604.78	-3.25732	0.279712	-8.07017	7.01994e-16	6.34936e-14
Prupe.8G269700	157.007	2.5501	0.192152	8.06707	7.20068e-16	6.48323e-14
Prupe.2G254500	1692.74	3.2141	0.274728	8.05924	7.67706e-16	6.88087e-14
Prupe.8G160100	738.286	-7.71221	0.835082	-8.03779	9.14759e-16	8.12535e-14
Prupe.8G185500	324.014	2.6032	0.199445	8.03832	9.10787e-16	8.12535e-14
Prupe.2G251400	319.162	-3.26381	0.281709	-8.03602	9.2806e-16	8.2067e-14
Prupe.8G270500	126.054	3.32231	0.289072	8.03366	9.46072e-16	8.3288e-14
Prupe.1G503100	305.731	-4.50179	0.436321	-8.02573	1.00926e-15	8.84575e-14
Prupe.4G237800	480.973	-2.81912	0.226944	-8.01572	1.09498e-15	9.55479e-14
Prupe.8G260500	1402.29	-2.49854	0.187377	-7.99747	1.27004e-15	1.10338e-13
Prupe.3G127700	1019.8	-4.42164	0.428221	-7.99036	1.34541e-15	1.16375e-13
Prupe.8G238200	270.575	2.50757	0.189119	7.97157	1.56669e-15	1.34926e-13
Prupe.1G422800	127.138	4.81659	0.478906	7.96938	1.59475e-15	1.36748e-13
Prupe.1G299600	6646.11	-2.90389	0.239134	-7.96158	1.69854e-15	1.4502e-13
Prupe.3G072900	440.591	-7.10105	0.767782	-7.94633	1.92123e-15	1.6333e-13
Prupe.7G131800	1085.41	3.36898	0.298599	7.93365	2.12803e-15	1.80137e-13
Prupe.7G113300	1163.98	7.91004	0.872427	7.92049	2.36584e-15	1.99415e-13
Prupe.2G305200	839.797	4.45182	0.436285	7.91184	2.53606e-15	2.12857e-13
Prupe.8G109700	6504.51	-2.73681	0.219842	-7.90027	2.78294e-15	2.32593e-13
Prupe.6G051900	621.647	3.19902	0.278413	7.89841	2.82491e-15	2.35108e-13
Prupe.7G021400	163.8	-3.09249	0.26501	-7.89591	2.88203e-15	2.38859e-13
Prupe.1G488700	1316.92	2.11548	0.141294	7.89474	2.90925e-15	2.4011e-13
Prupe.7G153800	253.766	-5.96056	0.629104	-7.88512	3.14224e-15	2.58263e-13
Prupe.4G220800	10964.2	-3.04847	0.260099	-7.87575	3.38714e-15	2.77242e-13
Prupe.3G222400	349.822	-3.70662	0.343769	-7.87335	3.45256e-15	2.81433e-13
Prupe.7G239700	537.798	-4.19297	0.405961	-7.86521	3.68465e-15	2.99121e-13
Prupe.2G156500	577.462	2.73323	0.221033	7.84148	4.45263e-15	3.59991e-13
Prupe.2G327800	491.842	-2.37035	0.174816	-7.83884	4.54728e-15	3.66149e-13
Prupe.4G189500	173.608	-4.04223	0.3882	-7.83676	4.62321e-15	3.70756e-13
Prupe.1G153100	1233.94	-2.51451	0.193963	-7.80823	5.79955e-15	4.62151e-13
Prupe.6G064300	76.8124	-5.80544	0.61545	-7.80802	5.80955e-15	4.62151e-13
Prupe.8G248400	297.897	2.7255	0.221596	7.7867	6.87805e-15	5.44962e-13
Prupe.5G101400	7850.32	-4.53444	0.455585	-7.75802	8.62655e-15	6.80776e-13
Prupe.2G182800	3674.08	-2.42205	0.183433	-7.7524	9.01703e-15	7.08767e-13
Prupe.2G023200	243.81	5.70054	0.607969	7.73155	1.06247e-14	8.31832e-13
Prupe.6G143800	955.434	-2.94278	0.251382	-7.72838	1.08928e-14	8.49465e-13
Prupe.1G374300	244.893	2.28169	0.16589	7.72611	1.10883e-14	8.61321e-13
Prupe.2G233200	413.103	-2.65488	0.214307	-7.72201	1.14506e-14	8.85991e-13
Prupe.1G079100	174.008	-3.64506	0.343053	-7.71036	1.25462e-14	9.59518e-13
Prupe.4G259400	736.55	5.15179	0.538461	7.71047	1.25353e-14	9.59518e-13
Prupe.7G067100	447.837	-4.7291	0.483641	-7.71047	1.25359e-14	9.59518e-13
Prupe.3G019100	249.179	5.90493	0.636243	7.70921	1.26604e-14	9.64525e-13
Prupe.4G007300	123.171	5.67059	0.606285	7.70363	1.32257e-14	1.00373e-12
Prupe.3G098100	462.695	5.40383	0.572377	7.69393	1.42681e-14	1.07872e-12
Prupe.6G275700	525.941	-2.69532	0.220906	-7.67441	1.66184e-14	1.25162e-12
Prupe.5G015000	419.438	3.23911	0.292047	7.66696	1.76125e-14	1.32147e-12
Prupe.3G148300	68.6369	7.6653	0.870346	7.65821	1.88536e-14	1.40925e-12
Prupe.2G271000	306.792	-5.42743	0.579382	-7.64164	2.14473e-14	1.59136e-12
Prupe.3G206800	448.823	-2.3488	0.176507	-7.64162	2.14505e-14	1.59136e-12
Prupe.2G198500	1621.32	-2.81138	0.237473	-7.62772	2.38936e-14	1.76085e-12
Prupe.7G220600	8500.44	-3.39475	0.313958	-7.62762	2.39129e-14	1.76085e-12
Prupe.2G178800	14367.9	-2.18369	0.155243	-7.62477	2.44475e-14	1.79354e-12
Prupe.7G178500	707.324	4.36847	0.442212	7.61733	2.58973e-14	1.89289e-12
Prupe.1G334400	269.875	2.41139	0.185468	7.60985	2.74415e-14	1.99839e-12
Prupe.1G520800	1259.4	5.16943	0.548157	7.60628	2.82103e-14	2.04685e-12
Prupe.6G152500	176.653	2.62271	0.213375	7.60496	2.84986e-14	2.06022e-12
Prupe.2G309100	846.813	-2.87343	0.246819	-7.59029	3.19178e-14	2.29068e-12
Prupe.5G148800	80.1871	-5.23008	0.557286	-7.59049	3.18689e-14	2.29068e-12
Prupe.5G074300	949.898	-2.61548	0.212881	-7.58864	3.23284e-14	2.31177e-12
Prupe.7G086200	43.1826	4.27069	0.432274	7.56625	3.84163e-14	2.73723e-12
Prupe.3G021100	1057.17	-11.2274	1.3548	-7.54906	4.38402e-14	3.1125e-12
Prupe.1G331900	1053.99	3.23037	0.295638	7.54425	4.54905e-14	3.21813e-12
Prupe.3G269400	1154.86	3.60184	0.345004	7.54148	4.64672e-14	3.27553e-12
Prupe.6G279900	177.434	2.37305	0.182098	7.54017	4.69358e-14	3.29683e-12
Prupe.8G012600	465.765	-4.22247	0.427568	-7.53674	4.81871e-14	3.37275e-12
Prupe.5G197100	2596.2	-2.3436	0.178586	-7.52354	5.33108e-14	3.71824e-12
Prupe.4G063700	653.111	-3.0677	0.275334	-7.5098	5.92199e-14	4.11589e-12
Prupe.1G013100	583.698	-3.28763	0.305269	-7.49382	6.68949e-14	4.63306e-12
Prupe.3G310600	581.999	-3.89099	0.385827	-7.49296	6.73367e-14	4.64741e-12
Prupe.1G338100	2448.32	-1.88146	0.117654	-7.49199	6.78384e-14	4.66578e-12
Prupe.1G155600	380.908	-3.28943	0.305729	-7.48843	6.97048e-14	4.77756e-12
Prupe.4G023200	69.8658	3.84766	0.380406	7.48585	7.10835e-14	4.85525e-12
Prupe.6G251600	107.338	5.8869	0.652868	7.48527	7.13982e-14	4.85999e-12
Prupe.1G098800	121.76	-7.21153	0.832411	-7.4621	8.51549e-14	5.77653e-12
Prupe.1G512200	419.801	-5.65826	0.624362	-7.46084	8.59756e-14	5.81231e-12
Prupe.3G143900	293.081	5.33964	0.582173	7.45421	9.04074e-14	6.09112e-12
Prupe.5G062300	2399.19	-3.20611	0.296179	-7.44854	9.43761e-14	6.33696e-12
Prupe.1G408700	75.7004	-4.09463	0.41586	-7.4415	9.95478e-14	6.66163e-12
Prupe.1G256100	600.416	-4.05178	0.410503	-7.43424	1.05169e-13	7.01412e-12
Prupe.3G281900	1073.85	-3.10179	0.282904	-7.42935	1.0913e-13	7.25387e-12
Prupe.2G019800	143.699	4.55951	0.479908	7.41708	1.19734e-13	7.93207e-12
Prupe.3G144000	261.117	11.5144	1.41872	7.41121	1.25155e-13	8.26359e-12
Prupe.5G108900	1670.9	-3.17369	0.293581	-7.40407	1.3207e-13	8.69118e-12
Prupe.2G182100	189.377	-2.28448	0.173582	-7.39988	1.36311e-13	8.94058e-12
Prupe.4G041700	244.24	-6.52496	0.747038	-7.39582	1.40536e-13	9.18723e-12
Prupe.2G261200	970.722	-3.86393	0.387627	-7.38839	1.48623e-13	9.68394e-12
Prupe.1G357100	2337.64	3.66166	0.3604	7.38529	1.52116e-13	9.81473e-12
Prupe.2G001900	320.755	-4.11882	0.422291	-7.38549	1.51896e-13	9.81473e-12
Prupe.3G315300	139.431	-4.08363	0.417512	-7.38572	1.51633e-13	9.81473e-12
Prupe.1G544600	40.5343	-3.56251	0.347127	-7.38206	1.55861e-13	1.00041e-11
Prupe.4G142600	901.202	-2.45267	0.196788	-7.38189	1.56061e-13	1.00041e-11
Prupe.1G288000	1701.36	-2.43423	0.194482	-7.37461	1.64822e-13	1.05165e-11
Prupe.7G116900	286.154	-3.30224	0.312195	-7.37438	1.65116e-13	1.05165e-11
Prupe.1G245100	1263.3	-3.94199	0.399303	-7.36781	1.73456e-13	1.10122e-11
Prupe.1G111900	3883.34	3.34655	0.31882	7.3601	1.83767e-13	1.16296e-11
Prupe.7G220500	1005.75	-3.77376	0.377333	-7.35095	1.96808e-13	1.24152e-11
Prupe.6G353100	69.996	-3.52047	0.342919	-7.35005	1.98126e-13	1.24586e-11
Prupe.4G083500	2631.84	-2.91169	0.260645	-7.33444	2.22645e-13	1.39562e-11
Prupe.2G156900	204.498	4.19461	0.435911	7.32857	2.32619e-13	1.45354e-11
Prupe.5G035200	106.093	2.40042	0.191193	7.32463	2.39563e-13	1.49222e-11
Prupe.1G319400	383.569	-2.50092	0.20544	-7.30589	2.75431e-13	1.71026e-11
Prupe.5G022600	9253.76	-3.10335	0.288328	-7.29498	2.98696e-13	1.84893e-11
Prupe.2G032500	227.359	2.74135	0.239178	7.28056	3.32434e-13	2.05135e-11
Prupe.6G064600	70.8601	-9.08041	1.11095	-7.27341	3.50532e-13	2.15631e-11
Prupe.6G059600	993.755	-4.07655	0.423119	-7.27112	3.56528e-13	2.18641e-11
Prupe.5G194600	1257.27	-3.19676	0.302363	-7.26529	3.72241e-13	2.27573e-11
Prupe.1G416500	10984.7	-3.67719	0.368543	-7.26425	3.751e-13	2.28615e-11
Prupe.1G450700	247.324	-3.77127	0.382418	-7.2467	4.27044e-13	2.59475e-11
Prupe.3G077500	105.696	-4.22438	0.44506	-7.24484	4.3296e-13	2.62265e-11
Prupe.1G495400	2093.05	-2.2503	0.172701	-7.23971	4.49652e-13	2.71546e-11
Prupe.6G021100	197.939	4.70827	0.512305	7.2384	4.54018e-13	2.73349e-11
Prupe.6G185200	118.82	5.76351	0.658663	7.23209	4.75625e-13	2.85491e-11
Prupe.7G196600	229.315	-4.60578	0.499187	-7.2233	5.07394e-13	3.03639e-11
Prupe.3G069100	42.623	3.42696	0.336029	7.22248	5.10487e-13	3.0457e-11
Prupe.8G004900	168.259	-2.86394	0.258911	-7.19916	6.05865e-13	3.6039e-11
Prupe.2G267600	720.354	4.52055	0.48947	7.19259	6.35753e-13	3.77036e-11
Prupe.7G219900	1565.41	2.55059	0.215929	7.18102	6.9193e-13	4.09127e-11
Prupe.1G230700	86.1025	-4.32088	0.462506	-7.18019	6.96143e-13	4.10393e-11
Prupe.8G173100	69.5501	5.02121	0.560108	7.17934	7.00464e-13	4.11715e-11
Prupe.5G089700	643.109	-2.56562	0.218497	-7.16541	7.75567e-13	4.5451e-11
Prupe.2G242800	162.253	-4.46078	0.48337	-7.15969	8.08614e-13	4.72479e-11
Prupe.2G191200	501.174	-3.32945	0.325394	-7.15885	8.13574e-13	4.73298e-11
Prupe.7G147800	373.03	-3.36946	0.330992	-7.15864	8.14795e-13	4.73298e-11
Prupe.I004500	982.46	-2.38991	0.194621	-7.14162	9.2238e-13	5.34225e-11
Prupe.6G106900	2124.37	2.44528	0.202435	7.1395	9.36738e-13	5.40959e-11
Prupe.6G018500	535.608	1.97699	0.136969	7.13289	9.82848e-13	5.65938e-11
Prupe.1G379700	1820.11	-2.28387	0.180027	-7.13154	9.92494e-13	5.69836e-11
Prupe.6G055900	159.435	-3.40212	0.337014	-7.12766	1.02092e-12	5.84462e-11
Prupe.5G244800	4330.88	-2.60662	0.22671	-7.08664	1.37409e-12	7.84378e-11
Prupe.1G127600	1802.36	3.87993	0.406544	7.08394	1.40116e-12	7.97532e-11
Prupe.6G063000	1702.78	-3.43803	0.344185	-7.08347	1.40585e-12	7.97912e-11
Prupe.7G087200	1725.17	-3.35232	0.332345	-7.07793	1.46328e-12	8.28132e-11
Prupe.8G127500	335.128	4.18926	0.450728	7.07579	1.48599e-12	8.38592e-11
Prupe.8G005100	368.222	-3.80909	0.397161	-7.07293	1.51696e-12	8.52665e-11
Prupe.8G240700	48.6532	4.10975	0.439685	7.07269	1.51954e-12	8.52665e-11
Prupe.5G216600	348.904	3.16029	0.305575	7.06959	1.5539e-12	8.69481e-11
Prupe.8G027700	67.9387	-5.8201	0.68209	-7.06666	1.58708e-12	8.85548e-11
Prupe.5G153100	562.596	1.95103	0.134715	7.05956	1.67028e-12	9.29353e-11
Prupe.7G009800	34403.5	-2.95038	0.276624	-7.05065	1.78078e-12	9.88056e-11
Prupe.6G322000	103.388	6.66733	0.804247	7.04675	1.83145e-12	1.01333e-10
Prupe.3G233900	114.721	-6.2677	0.748262	-7.03991	1.9236e-12	1.06136e-10
Prupe.5G132700	4157.53	-2.63805	0.232821	-7.03568	1.98285e-12	1.09101e-10
Prupe.8G218500	104.421	3.13324	0.303572	7.02714	2.10804e-12	1.15668e-10
Prupe.7G239300	44.0839	3.85796	0.407048	7.02119	2.19991e-12	1.20375e-10
Prupe.6G241900	318.219	-3.31429	0.330106	-7.01075	2.37043e-12	1.29349e-10
Prupe.2G295100	137.2	2.78626	0.255434	6.99304	2.68993e-12	1.4638e-10
Prupe.5G080500	841.695	2.14519	0.163944	6.98525	2.84356e-12	1.53894e-10
Prupe.8G196800	1862.93	-2.96669	0.281539	-6.98548	2.83893e-12	1.53894e-10
Prupe.4G137300	183.066	3.04657	0.293081	6.98296	2.89019e-12	1.55991e-10
Prupe.4G050800	24222	-2.70487	0.244207	-6.98126	2.92544e-12	1.57465e-10
Prupe.2G102000	32.9065	-3.21654	0.318181	-6.96628	3.25441e-12	1.74698e-10
Prupe.4G158800	31.6924	3.34169	0.336309	6.96291	3.33306e-12	1.78398e-10
Prupe.6G052000	324.27	2.26309	0.181412	6.96256	3.34135e-12	1.78398e-10
Prupe.1G572200	1531.33	-3.94725	0.423476	-6.95968	3.41057e-12	1.81604e-10
Prupe.1G310300	265.691	2.39807	0.200974	6.95649	3.48855e-12	1.85258e-10
Prupe.7G152300	177.764	-7.54541	0.941474	-6.95229	3.59397e-12	1.90346e-10
Prupe.1G038000	1772.72	-3.98678	0.42997	-6.94648	3.74501e-12	1.9729e-10
Prupe.4G030900	136.87	-3.41592	0.347775	-6.94679	3.73696e-12	1.9729e-10
Prupe.4G261900	1895.15	10.032	1.30066	6.94417	3.80682e-12	2.00014e-10
Prupe.1G359900	192.25	4.06464	0.4416	6.93987	3.92472e-12	2.05664e-10
Prupe.1G127500	100.056	3.8313	0.408274	6.93482	4.06746e-12	2.12581e-10
Prupe.1G282800	243.2	-4.50101	0.505024	-6.93237	4.13839e-12	2.15719e-10
Prupe.1G050900	10906.1	-4.6104	0.520844	-6.93182	4.15457e-12	2.15994e-10
Prupe.7G140700	319.455	-3.44022	0.352073	-6.93099	4.17917e-12	2.16704e-10
Prupe.7G125200	1498.18	2.21559	0.175633	6.92116	4.47972e-12	2.31682e-10
Prupe.1G056300	452.177	3.2876	0.330642	6.91865	4.55976e-12	2.34776e-10
Prupe.1G334000	1025.69	-2.59645	0.230749	-6.91854	4.56324e-12	2.34776e-10
Prupe.6G302400	1086.52	-2.86634	0.27035	-6.90339	5.07743e-12	2.60554e-10
Prupe.1G042300	114.533	3.75242	0.398861	6.90071	5.17415e-12	2.64831e-10
Prupe.6G291500	2903.17	-5.12942	0.598513	-6.89948	5.2194e-12	2.66458e-10
Prupe.2G236100	504.586	-1.97443	0.141361	-6.8932	5.45514e-12	2.77777e-10
Prupe.1G089400	1003.66	-2.14534	0.166355	-6.88493	5.78155e-12	2.93643e-10
Prupe.6G072800	3027.29	-2.88025	0.273338	-6.87886	6.03341e-12	3.05076e-10
Prupe.6G305800	58.6875	4.14891	0.457798	6.8784	6.05286e-12	3.05076e-10
Prupe.6G310300	28587.5	3.19923	0.319718	6.87866	6.04194e-12	3.05076e-10
Prupe.6G268800	339.622	2.58413	0.230717	6.86611	6.59774e-12	3.31695e-10
Prupe.8G147800	525.812	5.81853	0.702316	6.86092	6.8418e-12	3.43095e-10
Prupe.1G261100	374.014	4.83485	0.559297	6.85656	7.05404e-12	3.52845e-10
Prupe.3G292800	2816.77	-3.27334	0.33178	-6.85194	7.28573e-12	3.63516e-10
Prupe.7G235800	55.1721	4.21834	0.469761	6.85101	7.33283e-12	3.64947e-10
Prupe.5G088100	1306.47	-2.50266	0.21942	-6.84832	7.4722e-12	3.70951e-10
Prupe.2G196000	207.334	-4.5612	0.520891	-6.83675	8.10114e-12	4.01169e-10
Prupe.1G166200	72.8361	-4.8166	0.559163	-6.82555	8.75872e-12	4.3265e-10
Prupe.3G125100	50.0993	4.02866	0.44392	6.82253	8.94532e-12	4.40768e-10
Prupe.1G441200	833.423	-3.68581	0.394457	-6.80888	9.83617e-12	4.83461e-10
Prupe.7G148200	583.25	2.63956	0.240832	6.80788	9.90455e-12	4.85617e-10
Prupe.2G266000	515.088	3.55021	0.37525	6.79604	1.07537e-11	5.25947e-10
Prupe.5G164800	339.38	2.07478	0.158537	6.77939	1.20682e-11	5.88786e-10
Prupe.1G020600	113.448	-4.18092	0.469598	-6.77371	1.25518e-11	6.10873e-10
Prupe.8G270300	1035.43	2.01643	0.150149	6.76948	1.2925e-11	6.27497e-10
Prupe.5G055000	799.527	1.72498	0.107511	6.74325	1.54882e-11	7.50098e-10
Prupe.1G363200	2132.17	-2.08258	0.160736	-6.73517	1.63735e-11	7.9104e-10
Prupe.3G177100	69.6716	4.72906	0.553961	6.73163	1.67777e-11	8.08595e-10
Prupe.6G063300	434.632	2.42128	0.211371	6.72412	1.76655e-11	8.49314e-10
Prupe.5G148500	7384.61	-3.98174	0.443657	-6.72082	1.80701e-11	8.66663e-10
Prupe.5G239100	91.8915	-3.89836	0.431924	-6.71034	1.94176e-11	9.29045e-10
Prupe.1G411600	1938.06	-4.20642	0.478135	-6.7061	1.999e-11	9.54127e-10
Prupe.2G303200	82.02	-4.01196	0.449424	-6.70182	2.05842e-11	9.80127e-10
Prupe.1G488000	214.304	-5.06703	0.607309	-6.6968	2.13027e-11	1.01191e-09
Prupe.6G317600	1392.49	-2.10635	0.165418	-6.68822	2.25907e-11	1.07052e-09
Prupe.4G044100	9994.15	-2.39682	0.208889	-6.6869	2.27945e-11	1.0776e-09
Prupe.7G066300	275.453	3.33213	0.348814	6.68588	2.29533e-11	1.08252e-09
Prupe.4G225800	4551.84	-5.23739	0.634043	-6.68312	2.33901e-11	1.09846e-09
Prupe.6G323100	627.843	-2.73019	0.258892	-6.68305	2.34022e-11	1.09846e-09
Prupe.7G167100	153.744	3.2882	0.342777	6.67549	2.46415e-11	1.1539e-09
Prupe.7G163100	910.141	3.09185	0.313389	6.67493	2.47349e-11	1.15554e-09
Prupe.6G261600	67.5116	3.81047	0.422226	6.65633	2.80747e-11	1.30848e-09
Prupe.8G018700	93.3536	9.07022	1.21322	6.65191	2.89312e-11	1.34523e-09
Prupe.3G211600	3207.45	-4.16173	0.475705	-6.64641	3.0032e-11	1.39315e-09
Prupe.2G317000	110.084	3.77425	0.417623	6.64294	3.07477e-11	1.42301e-09
Prupe.1G430400	1258.48	4.58322	0.539504	6.64169	3.10109e-11	1.43185e-09
Prupe.3G173100	519.62	2.93366	0.291351	6.63688	3.20402e-11	1.47395e-09
Prupe.3G194200	45.0734	6.59761	0.843429	6.63673	3.20715e-11	1.47395e-09
Prupe.3G289200	786.445	-2.5187	0.228873	-6.63558	3.23228e-11	1.48206e-09
Prupe.3G026800	548.357	4.00721	0.453367	6.63307	3.28781e-11	1.50404e-09
Prupe.1G344000	130.404	-5.35225	0.657102	-6.62341	3.51016e-11	1.60206e-09
Prupe.8G157500	90.9598	-6.63843	0.851645	-6.62063	3.57667e-11	1.62866e-09
Prupe.4G009600	1641.29	-2.20231	0.181692	-6.61729	3.65839e-11	1.66205e-09
Prupe.3G268000	500.414	-4.37175	0.509927	-6.61222	3.78603e-11	1.71219e-09
Prupe.4G124100	2171.21	-3.99384	0.452763	-6.61238	3.78191e-11	1.71219e-09
Prupe.1G406800	781.993	2.4224	0.215191	6.60998	3.8438e-11	1.73435e-09
Prupe.2G301300	89.5975	3.59333	0.392482	6.6075	3.90858e-11	1.75957e-09
Prupe.8G265300	665.695	2.034	0.156528	6.60583	3.95301e-11	1.77554e-09
Prupe.3G283600	344.829	2.75263	0.26533	6.60547	3.96261e-11	1.77582e-09
Prupe.2G238800	1609.42	-6.89933	0.89344	-6.60294	4.03075e-11	1.80228e-09
Prupe.6G310400	166.137	3.09706	0.317643	6.60194	4.058e-11	1.81038e-09
Prupe.6G280800	12117	2.9794	0.30009	6.596	4.22387e-11	1.88014e-09
Prupe.7G054100	184.893	2.46775	0.2226	6.59369	4.29033e-11	1.90545e-09
Prupe.6G050000	900.327	-3.92882	0.444727	-6.58567	4.52852e-11	2.00673e-09
Prupe.6G131600	767.061	-3.54533	0.386857	-6.57952	4.71984e-11	2.08684e-09
Prupe.7G097100	9656.5	-2.15205	0.17512	-6.57862	4.7483e-11	2.09475e-09
Prupe.3G068000	771.955	-2.63598	0.249206	-6.56476	5.21162e-11	2.29404e-09
Prupe.6G185300	740.143	4.46762	0.528463	6.56171	5.31957e-11	2.33637e-09
Prupe.1G038100	3092.92	-4.27818	0.500128	-6.55468	5.57601e-11	2.44105e-09
Prupe.3G159600	1709.77	-2.15821	0.176705	-6.55451	5.58257e-11	2.44105e-09
Prupe.6G001900	656.84	-1.81266	0.124251	-6.54046	6.13316e-11	2.67589e-09
Prupe.6G185400	42.0033	6.54416	0.848356	6.53518	6.35321e-11	2.76581e-09
Prupe.2G284000	1326.86	-2.41259	0.21663	-6.52076	6.99535e-11	3.03868e-09
Prupe.2G251100	277.858	2.2881	0.197777	6.51289	7.37162e-11	3.19512e-09
Prupe.8G126300	414.531	-2.8501	0.284084	-6.51253	7.38954e-11	3.19589e-09
Prupe.2G101900	540.506	-3.03545	0.3126	-6.51137	7.44665e-11	3.21358e-09
Prupe.5G044100	1029.22	-2.37822	0.211816	-6.50667	7.68369e-11	3.30867e-09
Prupe.2G202600	203.964	-3.71269	0.418072	-6.48856	8.66605e-11	3.72358e-09
Prupe.8G250000	158.56	4.30362	0.509726	6.48116	9.10199e-11	3.90243e-09
Prupe.5G172600	780.661	-2.10113	0.170085	-6.47398	9.54558e-11	4.08378e-09
Prupe.5G107400	163.692	-5.04239	0.625345	-6.46426	1.01795e-10	4.34559e-09
Prupe.8G007800	557.42	-6.8963	0.912391	-6.46248	1.03003e-10	4.38772e-09
Prupe.1G190700	24.5403	7.29271	0.973807	6.46197	1.03351e-10	4.39308e-09
Prupe.8G069900	39.7707	3.2666	0.350939	6.4587	1.0561e-10	4.47947e-09
Prupe.2G266100	35.9052	7.14682	0.951967	6.45698	1.06816e-10	4.52097e-09
Prupe.7G138200	1050.74	2.22591	0.189903	6.45544	1.07907e-10	4.55739e-09
Prupe.3G306600	289.211	3.93598	0.454873	6.45451	1.08567e-10	4.57553e-09
Prupe.3G174700	4253.21	-5.19656	0.650583	-6.45045	1.11517e-10	4.68985e-09
Prupe.6G053400	386.083	-4.99028	0.619208	-6.44417	1.16238e-10	4.87806e-09
Prupe.2G055700	428.24	2.78012	0.276352	6.44152	1.18286e-10	4.9535e-09
Prupe.8G256300	65.0674	5.65935	0.723683	6.43839	1.20747e-10	5.0459e-09
Prupe.3G012200	25802.4	-3.14362	0.333009	-6.43712	1.21758e-10	5.07744e-09
Prupe.3G280600	466.788	2.36333	0.212099	6.42781	1.29458e-10	5.38719e-09
Prupe.6G061100	696.553	-2.70735	0.265758	-6.42447	1.32329e-10	5.49514e-09
Prupe.1G305500	923.529	-3.87119	0.447023	-6.42291	1.33695e-10	5.54024e-09
Prupe.4G054500	1509.27	-1.74872	0.116652	-6.41839	1.37724e-10	5.69527e-09
Prupe.8G103400	930.138	-1.98197	0.153013	-6.41754	1.38493e-10	5.71516e-09
Prupe.2G272500	317.4	-4.09551	0.482997	-6.40897	1.4651e-10	6.03341e-09
Prupe.4G209900	51.6277	-3.58228	0.403514	-6.39948	1.55912e-10	6.40725e-09
Prupe.5G026200	154.799	-2.6384	0.256157	-6.39607	1.5943e-10	6.53826e-09
Prupe.1G360300	88.5106	4.14508	0.492138	6.39065	1.65179e-10	6.76006e-09
Prupe.4G121700	561.614	-2.24586	0.19498	-6.38965	1.66264e-10	6.79044e-09
Prupe.6G365300	307.42	-2.34803	0.21099	-6.3891	1.6686e-10	6.80073e-09
Prupe.8G196000	547.028	2.26256	0.197719	6.38562	1.70703e-10	6.9431e-09
Prupe.1G305100	2314.48	-3.60496	0.407992	-6.38484	1.71577e-10	6.96433e-09
Prupe.1G087000	83.4825	5.88133	0.764843	6.38214	1.74628e-10	7.07367e-09
Prupe.1G027800	976.802	2.66024	0.260354	6.37685	1.80766e-10	7.30737e-09
Prupe.6G185600	338.357	5.52176	0.709515	6.37303	1.85335e-10	7.4768e-09
Prupe.4G152300	2207.83	-2.20887	0.189708	-6.37226	1.86257e-10	7.49873e-09
Prupe.4G148900	2104.08	-1.75293	0.118224	-6.36867	1.90669e-10	7.66081e-09
Prupe.1G080500	168.397	3.89611	0.454869	6.36691	1.92878e-10	7.73384e-09
Prupe.3G291000	19.3179	5.39642	0.691151	6.36101	2.00426e-10	8.02027e-09
Prupe.1G431100	1370.35	2.95252	0.3072	6.35586	2.07258e-10	8.27694e-09
Prupe.1G341100	895.839	-2.4892	0.234528	-6.34977	2.15634e-10	8.59075e-09
Prupe.3G307000	71.5029	3.16734	0.341339	6.34952	2.15983e-10	8.59075e-09
Prupe.7G042500	77.8775	3.44542	0.385316	6.34652	2.20238e-10	8.74244e-09
Prupe.7G181600	139.99	2.50311	0.236964	6.34318	2.25077e-10	8.91666e-09
Prupe.4G165300	1105.58	-2.19013	0.187732	-6.3395	2.3051e-10	9.11366e-09
Prupe.1G559100	38.7442	6.33256	0.842168	6.33194	2.42101e-10	9.55285e-09
Prupe.5G063900	4253.32	-1.91936	0.145233	-6.33022	2.44812e-10	9.64062e-09
Prupe.7G188300	36.8848	-3.54879	0.40277	-6.32817	2.48091e-10	9.75036e-09
Prupe.6G260800	461.696	-2.91597	0.303276	-6.3176	2.65658e-10	1.04201e-08
Prupe.3G239700	162.183	-4.3452	0.530289	-6.30826	2.82191e-10	1.10467e-08
Prupe.1G211500	195.311	2.96653	0.311755	6.30794	2.82777e-10	1.10478e-08
Prupe.1G069300	84.2606	-3.72116	0.431566	-6.30531	2.87611e-10	1.12146e-08
Prupe.6G267800	226.22	4.55929	0.56463	6.30376	2.90518e-10	1.13056e-08
Prupe.1G287700	240.515	1.97833	0.15525	6.30164	2.94505e-10	1.14384e-08
Prupe.3G012800	12172.3	-2.91257	0.303535	-6.30098	2.95777e-10	1.14653e-08
Prupe.5G221000	844.594	-2.47804	0.234786	-6.29528	3.06846e-10	1.18711e-08
Prupe.2G192100	1202.84	-4.24266	0.51517	-6.29436	3.08673e-10	1.19185e-08
Prupe.5G180000	80.4969	2.261	0.200769	6.28086	3.36713e-10	1.29759e-08
Prupe.7G234200	64.3531	-3.48395	0.39571	-6.27721	3.44709e-10	1.32582e-08
Prupe.3G282600	67.185	-4.68414	0.58732	-6.2728	3.54604e-10	1.36124e-08
Prupe.1G519600	6091.35	2.95772	0.312314	6.26845	3.64656e-10	1.39712e-08
Prupe.6G342800	7420.57	-2.25558	0.200447	-6.26387	3.75533e-10	1.43602e-08
Prupe.7G032300	203.726	2.47112	0.234916	6.26232	3.79285e-10	1.44757e-08
Prupe.4G008300	85.8328	6.79845	0.926237	6.26023	3.84419e-10	1.46434e-08
Prupe.2G167700	105.509	3.09489	0.335867	6.23726	4.453e-10	1.69299e-08
Prupe.7G149700	224.249	4.20108	0.513434	6.23464	4.52814e-10	1.71826e-08
Prupe.1G141100	398.463	2.22082	0.195887	6.23229	4.59674e-10	1.74096e-08
Prupe.7G031500	228.562	-3.0581	0.330459	-6.22802	4.72378e-10	1.78566e-08
Prupe.1G210600	257.005	-2.66707	0.267696	-6.22747	4.74019e-10	1.78845e-08
Prupe.2G300300	1414.09	-2.37601	0.22101	-6.226	4.7848e-10	1.80185e-08
Prupe.2G258300	257.538	-3.13472	0.342909	-6.22532	4.80567e-10	1.80627e-08
Prupe.5G075000	250.309	1.89799	0.144347	6.22107	4.9379e-10	1.85246e-08
Prupe.3G311800	5296.68	-1.86935	0.139902	-6.21403	5.1644e-10	1.93377e-08
Prupe.6G066800	44.6392	3.86673	0.461766	6.20819	5.35975e-10	2.00313e-08
Prupe.1G151100	1102.81	-3.98014	0.480512	-6.20202	5.57435e-10	2.07941e-08
Prupe.2G174100	321.829	-3.79779	0.451607	-6.1952	5.8212e-10	2.16422e-08
Prupe.7G148300	1914.83	3.46701	0.398217	6.19513	5.82355e-10	2.16422e-08
Prupe.1G526700	520.057	2.72948	0.279259	6.19309	5.89948e-10	2.18833e-08
Prupe.7G155700	49.2919	-4.77762	0.610624	-6.18648	6.15222e-10	2.27782e-08
Prupe.1G341500	2357.75	-5.82355	0.780072	-6.18347	6.27075e-10	2.31737e-08
Prupe.3G008900	247.016	-3.119	0.342884	-6.17994	6.41244e-10	2.36532e-08
Prupe.2G013500	486.407	-5.56694	0.740312	-6.16895	6.87454e-10	2.53106e-08
Prupe.6G240800	406.468	1.95561	0.154917	6.16852	6.89324e-10	2.53323e-08
Prupe.7G101400	43.4043	3.83433	0.459665	6.16608	7.00052e-10	2.56789e-08
Prupe.1G336600	1937.43	-2.0277	0.166877	-6.15841	7.34784e-10	2.69032e-08
Prupe.1G339700	1085.63	-4.53491	0.57444	-6.15367	7.57089e-10	2.76687e-08
Prupe.6G116700	216.493	-2.12629	0.183043	-6.15316	7.59541e-10	2.77072e-08
Prupe.8G197500	744.061	-6.34535	0.868899	-6.15187	7.65753e-10	2.78824e-08
Prupe.7G181400	231.934	3.43069	0.395448	6.14667	7.9124e-10	2.87576e-08
Prupe.1G169400	290.184	2.26474	0.205783	6.146	7.94623e-10	2.88276e-08
Prupe.5G067500	164.956	-2.88978	0.307711	-6.1414	8.17981e-10	2.96208e-08
Prupe.1G249700	220.57	-2.55685	0.253748	-6.1354	8.49456e-10	3.07044e-08
Prupe.3G044600	91.6675	3.39019	0.38992	6.12994	8.79097e-10	3.17179e-08
Prupe.7G123600	462.335	-3.73137	0.445834	-6.12642	8.98791e-10	3.23695e-08
Prupe.2G139800	391.954	4.11252	0.508774	6.11768	9.4946e-10	3.41323e-08
Prupe.6G036700	30.3822	-6.92502	0.968875	-6.11536	9.63367e-10	3.45695e-08
Prupe.4G249800	77.6461	-3.69371	0.440596	-6.11379	9.72938e-10	3.48498e-08
Prupe.1G070600	231.243	3.11145	0.345577	6.10993	9.9674e-10	3.56379e-08
Prupe.6G357400	273.525	-2.19627	0.195905	-6.1064	1.019e-09	3.63684e-08
Prupe.2G279700	7989.59	-6.01055	0.820776	-6.10465	1.03026e-09	3.67041e-08
Prupe.6G108800	8816.97	-2.32321	0.216933	-6.09963	1.06317e-09	3.78082e-08
Prupe.6G065100	298.27	-3.67999	0.440405	-6.0853	1.16276e-09	4.1276e-08
Prupe.6G069400	51.0677	3.83486	0.466321	6.0792	1.20785e-09	4.27997e-08
Prupe.2G112200	64.7284	3.4412	0.401783	6.07593	1.23274e-09	4.36036e-08
Prupe.5G125100	1047.25	-3.3779	0.391878	-6.06795	1.29552e-09	4.57428e-08
Prupe.8G205200	25.4052	5.29967	0.709839	6.05725	1.38468e-09	4.88037e-08
Prupe.1G114500	4028.01	3.71876	0.44921	6.05232	1.42775e-09	5.01433e-08
Prupe.6G243400	372.511	-2.76317	0.291309	-6.05258	1.42548e-09	5.01433e-08
Prupe.7G021000	15.5723	-6.63279	0.932026	-6.0436	1.50713e-09	5.28374e-08
Prupe.6G251500	2157.15	1.89544	0.148233	6.04075	1.53395e-09	5.36828e-08
Prupe.3G310500	655.764	2.34141	0.222199	6.03699	1.57019e-09	5.48543e-08
Prupe.2G002300	1873.88	-3.20712	0.365788	-6.03387	1.60082e-09	5.58256e-08
Prupe.6G173300	648.758	-3.22352	0.368742	-6.03003	1.63932e-09	5.70679e-08
Prupe.4G112900	127.469	2.54659	0.25663	6.02653	1.6752e-09	5.82147e-08
Prupe.6G039900	29.5881	-5.18514	0.695162	-6.02039	1.74002e-09	6.03612e-08
Prupe.5G001600	904.46	-2.89013	0.314136	-6.01693	1.77756e-09	6.15557e-08
Prupe.1G019900	61.525	-8.19577	1.19655	-6.01377	1.81257e-09	6.26585e-08
Prupe.3G116300	700.456	-3.42075	0.40256	-6.01338	1.81693e-09	6.27001e-08
Prupe.4G086000	386.672	2.1462	0.190637	6.01248	1.82705e-09	6.29396e-08
Prupe.1G320100	175.184	2.38007	0.229608	6.01054	1.84902e-09	6.34756e-08
Prupe.6G036300	807.298	-2.24384	0.206942	-6.01058	1.84864e-09	6.34756e-08
Prupe.2G233600	121.703	-3.32341	0.386622	-6.00951	1.86089e-09	6.37727e-08
Prupe.2G215300	238.915	-2.77984	0.29622	-6.00851	1.8724e-09	6.4056e-08
Prupe.1G483900	51.0331	-4.0392	0.505945	-6.00698	1.89011e-09	6.45507e-08
Prupe.6G296400	667.943	2.58447	0.264017	6.00139	1.95633e-09	6.6697e-08
Prupe.2G185100	473.098	4.24519	0.541066	5.99776	2.00053e-09	6.80867e-08
Prupe.4G185200	1451.99	-1.72647	0.121143	-5.99682	2.01218e-09	6.8366e-08
Prupe.2G256900	1305.07	-2.55915	0.260181	-5.99257	2.06546e-09	7.00558e-08
Prupe.6G038800	688.98	2.51061	0.25228	5.98781	2.12679e-09	7.20128e-08
Prupe.4G149900	33.1118	10.4269	1.5763	5.98037	2.22626e-09	7.52522e-08
Prupe.7G104600	81.0828	-5.2232	0.70647	-5.97789	2.26048e-09	7.62786e-08
Prupe.6G296500	52.8666	3.0011	0.334989	5.97363	2.32028e-09	7.81636e-08
Prupe.5G129600	263.539	3.94142	0.492554	5.97176	2.34701e-09	7.88811e-08
Prupe.8G224500	1805.88	2.8169	0.304257	5.97159	2.34955e-09	7.88811e-08
Prupe.6G144100	1017.43	-3.45612	0.411566	-5.96775	2.40543e-09	8.06206e-08
Prupe.5G024400	955.587	2.59014	0.26662	5.96408	2.46023e-09	8.2318e-08
Prupe.6G113600	915.235	2.18711	0.19923	5.9585	2.54557e-09	8.50297e-08
Prupe.6G263400	415.989	1.91813	0.154163	5.95561	2.59104e-09	8.6403e-08
Prupe.8G115600	218.732	2.37992	0.231766	5.95396	2.61738e-09	8.71345e-08
Prupe.1G349500	93.8059	-2.92989	0.324432	-5.94852	2.70581e-09	8.97769e-08
Prupe.3G307500	120.016	-2.90473	0.320199	-5.94856	2.70507e-09	8.97769e-08
Prupe.5G110100	1963.43	-2.44885	0.243771	-5.9435	2.78999e-09	9.24148e-08
Prupe.3G078300	692.15	2.81512	0.306232	5.92728	3.07993e-09	1.01849e-07
Prupe.1G243900	1395.33	2.08889	0.183972	5.9188	3.24302e-09	1.07063e-07
Prupe.1G476200	8018.38	-6.66819	0.957891	-5.91736	3.27148e-09	1.07823e-07
Prupe.7G055800	28.0018	4.73826	0.631984	5.91513	3.3162e-09	1.09115e-07
Prupe.1G162200	184.236	3.93885	0.497113	5.91183	3.38323e-09	1.11136e-07
Prupe.7G228900	78.4579	3.18998	0.370598	5.90931	3.43542e-09	1.12664e-07
Prupe.8G043300	318.339	2.06991	0.181135	5.90672	3.48993e-09	1.14262e-07
Prupe.6G032400	4101.23	2.84078	0.312229	5.89562	3.73284e-09	1.22013e-07
Prupe.4G262200	48738.5	6.79902	0.984775	5.88867	3.8931e-09	1.27042e-07
Prupe.3G295000	2448.2	-2.20673	0.205005	-5.88633	3.94877e-09	1.28647e-07
Prupe.4G082200	885.495	2.05343	0.179085	5.8823	4.04594e-09	1.31596e-07
Prupe.I004400	526.517	-3.00966	0.34174	-5.88066	4.08622e-09	1.32688e-07
Prupe.8G215600	2835.18	-1.95458	0.162425	-5.87704	4.17671e-09	1.35405e-07
Prupe.5G135800	193.896	-4.59381	0.611564	-5.87643	4.19211e-09	1.35682e-07
Prupe.6G303500	1234.95	-2.20374	0.204865	-5.87576	4.20916e-09	1.36011e-07
Prupe.6G249300	94.9959	5.00888	0.682526	5.87359	4.26454e-09	1.37576e-07
Prupe.2G230600	25.2539	6.17052	0.882091	5.86166	4.58268e-09	1.476e-07
Prupe.3G229800	445.618	5.05748	0.693961	5.84684	5.01001e-09	1.61101e-07
Prupe.3G058900	25.2106	4.05905	0.523457	5.84394	5.098e-09	1.63665e-07
Prupe.1G366500	662.679	1.9635	0.165091	5.8362	5.34049e-09	1.71172e-07
Prupe.6G185100	429.253	3.39737	0.411499	5.82595	5.679e-09	1.81728e-07
Prupe.2G007300	25.7959	4.80808	0.654849	5.81519	6.05633e-09	1.9349e-07
Prupe.4G042400	144.715	2.73195	0.298119	5.80959	6.26254e-09	1.99756e-07
Prupe.8G060200	129.191	-2.53389	0.264094	-5.80814	6.31699e-09	2.01169e-07
Prupe.3G045400	772.624	2.83245	0.315901	5.80071	6.60349e-09	2.09955e-07
Prupe.2G312300	3302.55	-2.4001	0.241607	-5.79496	6.83374e-09	2.1658e-07
Prupe.3G217200	162.788	3.25789	0.389619	5.79513	6.82687e-09	2.1658e-07
Prupe.1G057600	271.176	-2.65466	0.285635	-5.79291	6.91792e-09	2.18898e-07
Prupe.4G019500	199.224	2.13509	0.196109	5.78804	7.12107e-09	2.24967e-07
Prupe.8G129200	958.121	-2.20734	0.208732	-5.78415	7.2879e-09	2.29871e-07
Prupe.1G074400	117.062	6.21168	0.901123	5.78354	7.31461e-09	2.30003e-07
Prupe.6G040000	1628.5	-3.51061	0.434097	-5.78352	7.31532e-09	2.30003e-07
Prupe.1G225400	212.515	1.91262	0.15787	5.78083	7.43318e-09	2.33338e-07
Prupe.1G322500	472.985	5.26409	0.737696	5.78028	7.45775e-09	2.33739e-07
Prupe.1G336500	567.089	-2.1377	0.196896	-5.77817	7.55194e-09	2.36317e-07
Prupe.4G072300	181.821	-2.8743	0.324452	-5.77683	7.61225e-09	2.37829e-07
Prupe.1G218900	2639.49	-2.63275	0.282879	-5.77189	7.83891e-09	2.44525e-07
Prupe.1G514600	314.647	-3.06484	0.357922	-5.76896	7.9761e-09	2.48413e-07
Prupe.3G264000	86.3657	4.13359	0.544997	5.74975	8.9378e-09	2.77928e-07
Prupe.2G239400	860.632	-2.95764	0.340715	-5.74567	9.15579e-09	2.83898e-07
Prupe.6G118000	440.02	3.54628	0.443169	5.74562	9.15847e-09	2.83898e-07
Prupe.1G336400	182.267	-4.36447	0.585885	-5.74254	9.32653e-09	2.88512e-07
Prupe.6G120100	25.2059	-4.42028	0.595623	-5.74236	9.33644e-09	2.88512e-07
Prupe.5G117200	119.064	2.39832	0.243533	5.74182	9.3665e-09	2.8899e-07
Prupe.6G121800	95.7289	4.74552	0.652931	5.73647	9.66684e-09	2.97793e-07
Prupe.8G173000	1111.29	1.99577	0.173802	5.72933	1.00829e-08	3.10128e-07
Prupe.1G172600	386.751	2.37478	0.240317	5.72071	1.06079e-08	3.25769e-07
Prupe.3G226000	612.478	-4.03395	0.530418	-5.71991	1.06578e-08	3.26795e-07
Prupe.7G103600	246.727	2.58648	0.277972	5.70731	1.14773e-08	3.51378e-07
Prupe.5G070800	754.326	-4.45269	0.605199	-5.70506	1.16303e-08	3.55515e-07
Prupe.5G199300	317.59	2.24353	0.218094	5.70182	1.18536e-08	3.61781e-07
Prupe.1G258700	292.88	-3.17148	0.380889	-5.70108	1.19047e-08	3.62783e-07
Prupe.7G058900	261.429	-3.63159	0.461806	-5.69847	1.20886e-08	3.67821e-07
Prupe.6G056300	4122.64	-2.35321	0.237533	-5.69693	1.2198e-08	3.70581e-07
Prupe.3G253800	480.686	-2.4166	0.248736	-5.69517	1.23247e-08	3.73856e-07
Prupe.7G189200	3807.34	-1.84469	0.148367	-5.69323	1.24658e-08	3.77559e-07
Prupe.2G223700	682.542	-3.19884	0.386306	-5.69196	1.25592e-08	3.79806e-07
Prupe.5G129000	70.1115	4.10413	0.545625	5.68913	1.2769e-08	3.85561e-07
Prupe.1G397600	3150.06	-2.68049	0.295506	-5.68682	1.29424e-08	3.90202e-07
Prupe.8G193900	61.4608	3.55968	0.450419	5.68287	1.32452e-08	3.98725e-07
Prupe.7G161200	2377.95	-4.89311	0.685256	-5.68125	1.33718e-08	4.01924e-07
Prupe.8G197100	851.374	-3.10548	0.370981	-5.67544	1.38329e-08	4.15154e-07
Prupe.3G014900	1494.99	-2.19695	0.211102	-5.66998	1.42816e-08	4.27972e-07
Prupe.1G485200	128.806	3.52182	0.444928	5.66793	1.44534e-08	4.32468e-07
Prupe.2G220100	24.3224	-5.01811	0.711084	-5.65068	1.59815e-08	4.77468e-07
Prupe.6G025100	1067.25	4.08533	0.546077	5.65	1.60448e-08	4.78638e-07
Prupe.8G192700	315.806	-3.72509	0.48241	-5.64892	1.6146e-08	4.80934e-07
Prupe.1G471100	150.041	2.34535	0.238297	5.64568	1.64529e-08	4.8882e-07
Prupe.6G008000	67.2473	-4.48656	0.617571	-5.6456	1.64601e-08	4.8882e-07
Prupe.2G317100	296.095	3.48962	0.441549	5.63837	1.71665e-08	5.09033e-07
Prupe.1G343000	330.142	3.56289	0.454606	5.6376	1.72432e-08	5.10544e-07
Prupe.1G008400	67.227	-3.29741	0.407655	-5.63568	1.7437e-08	5.15509e-07
Prupe.5G164400	108.137	2.00383	0.178377	5.6276	1.82738e-08	5.39445e-07
Prupe.6G292000	700.29	-1.98712	0.17562	-5.62077	1.90106e-08	5.60361e-07
Prupe.5G011400	14160	-3.53698	0.451518	-5.61879	1.92303e-08	5.65995e-07
Prupe.7G270300	41.6231	-3.9128	0.518637	-5.61625	1.95143e-08	5.73501e-07
Prupe.2G280800	5784.72	-2.97572	0.351809	-5.61588	1.95566e-08	5.73893e-07
Prupe.4G247700	21.7419	-4.53189	0.629103	-5.61416	1.97518e-08	5.78764e-07
Prupe.1G448900	507.401	-1.73617	0.13138	-5.60338	2.10209e-08	6.1504e-07
Prupe.1G390800	74.7273	4.66407	0.654568	5.59769	2.17223e-08	6.34625e-07
Prupe.1G488800	257.366	2.07178	0.191711	5.59061	2.26273e-08	6.60091e-07
Prupe.6G357900	234.908	2.10311	0.197606	5.58234	2.37303e-08	6.90748e-07
Prupe.6G365000	191.957	2.0479	0.187722	5.58221	2.3748e-08	6.90748e-07
Prupe.3G092000	457.766	2.42719	0.255803	5.57923	2.41582e-08	7.0165e-07
Prupe.7G246600	228.303	-1.80241	0.14385	-5.57813	2.43118e-08	7.05078e-07
Prupe.1G211300	111.843	2.54356	0.276741	5.57766	2.43781e-08	7.05966e-07
Prupe.6G295500	2488.23	2.27134	0.227973	5.57669	2.45131e-08	7.08841e-07
Prupe.8G065700	39.2416	7.06979	1.08896	5.57393	2.49061e-08	7.19154e-07
Prupe.6G248200	34.9675	-8.48183	1.3429	-5.57142	2.52675e-08	7.28529e-07
Prupe.6G060100	108.417	-2.83045	0.329538	-5.55461	2.78234e-08	8.01056e-07
Prupe.5G121600	374.426	2.33938	0.241334	5.5499	2.8583e-08	8.21731e-07
Prupe.1G494000	108.583	4.21969	0.580482	5.54657	2.91321e-08	8.36303e-07
Prupe.1G413900	689.479	-2.75251	0.316172	-5.5429	2.97505e-08	8.52818e-07
Prupe.1G047700	255.757	-2.88982	0.341136	-5.5398	3.02824e-08	8.66811e-07
Prupe.6G256300	21.5712	-7.75905	1.22273	-5.52784	3.24198e-08	9.26653e-07
Prupe.4G054300	421.557	3.86733	0.518956	5.52519	3.29138e-08	9.39419e-07
Prupe.3G053500	936.926	-2.75018	0.316829	-5.52406	3.31261e-08	9.44118e-07
Prupe.5G140900	96.1859	3.14051	0.387621	5.52217	3.34833e-08	9.52928e-07
Prupe.1G401600	110.394	2.63958	0.297158	5.51755	3.43767e-08	9.76948e-07
Prupe.1G520700	346.254	5.34271	0.787506	5.51451	3.49745e-08	9.92513e-07
Prupe.3G252600	1302.7	-2.02301	0.185586	-5.51229	3.5419e-08	1.00369e-06
Prupe.4G019000	97.0902	3.20018	0.399217	5.51124	3.56316e-08	1.00827e-06
Prupe.3G171500	38.0686	8.10207	1.28884	5.51043	3.57959e-08	1.01148e-06
Prupe.6G130100	6228.15	2.23436	0.224529	5.49754	3.85134e-08	1.08672e-06
Prupe.1G587500	148.691	3.1807	0.397122	5.49126	3.99083e-08	1.12447e-06
Prupe.4G131000	76.0989	-2.97514	0.359944	-5.48737	4.07959e-08	1.14785e-06
Prupe.3G063500	3191.79	-5.591	0.837206	-5.48372	4.16484e-08	1.16909e-06
Prupe.5G034100	204.878	-3.16184	0.394235	-5.48363	4.1669e-08	1.16909e-06
Prupe.8G013200	30.3357	-3.98535	0.545349	-5.47421	4.39466e-08	1.23125e-06
Prupe.8G065400	858.892	3.18931	0.400091	5.47203	4.44921e-08	1.24477e-06
Prupe.8G260300	38.8258	-3.5783	0.471219	-5.47155	4.46106e-08	1.24633e-06
Prupe.1G503400	166.674	2.66343	0.304043	5.47104	4.47391e-08	1.24816e-06
Prupe.8G195000	2088.39	-2.30323	0.238266	-5.46964	4.50949e-08	1.25631e-06
Prupe.1G224100	276.13	-2.74658	0.320058	-5.45708	4.84025e-08	1.34657e-06
Prupe.1G301900	24.7063	4.89067	0.713109	5.45593	4.8718e-08	1.35344e-06
Prupe.7G255500	2944.25	-3.11949	0.388617	-5.45393	4.92679e-08	1.36681e-06
Prupe.5G015300	1209.38	2.93957	0.355672	5.45326	4.94543e-08	1.37006e-06
Prupe.6G072500	164.473	2.42359	0.261214	5.44991	5.03943e-08	1.39415e-06
Prupe.6G084100	91.9234	4.12315	0.573572	5.44509	5.17787e-08	1.43045e-06
Prupe.6G092600	341.53	-2.12183	0.206045	-5.44457	5.19303e-08	1.43264e-06
Prupe.3G229500	203.957	5.89273	0.899909	5.43692	5.42082e-08	1.4934e-06
Prupe.8G219100	107.87	3.20464	0.405821	5.43255	5.55535e-08	1.52834e-06
Prupe.2G253100	45.955	-7.76585	1.2456	-5.43182	5.57823e-08	1.5325e-06
Prupe.1G588000	49.3355	-3.52916	0.465642	-5.43156	5.58645e-08	1.53264e-06
Prupe.6G330700	183.121	2.36849	0.252146	5.42739	5.71834e-08	1.56665e-06
Prupe.5G074800	669.325	2.26309	0.232952	5.42211	5.89011e-08	1.61148e-06
Prupe.2G173300	415.418	-2.57571	0.290925	-5.41622	6.08739e-08	1.66316e-06
Prupe.1G156300	426.297	-2.91316	0.35363	-5.41008	6.29969e-08	1.71682e-06
Prupe.5G064100	208.904	-2.90796	0.35267	-5.41004	6.30112e-08	1.71682e-06
Prupe.7G252700	446.615	2.30657	0.241572	5.40861	6.35173e-08	1.72823e-06
Prupe.6G110800	1242.26	2.95796	0.362377	5.40311	6.54961e-08	1.77963e-06
Prupe.3G223000	170.629	-5.30447	0.797156	-5.39978	6.6722e-08	1.81045e-06
Prupe.8G113800	5116.5	-2.31282	0.243148	-5.39929	6.69067e-08	1.81298e-06
Prupe.6G056200	25.5202	-5.34244	0.804481	-5.39782	6.74552e-08	1.82534e-06
Prupe.3G101000	175.675	-2.9067	0.353562	-5.39283	6.93582e-08	1.87428e-06
Prupe.1G350500	86.2662	-4.0566	0.566839	-5.39236	6.95391e-08	1.87661e-06
Prupe.6G244700	1354.45	-2.09929	0.203877	-5.39196	6.96943e-08	1.87824e-06
Prupe.4G120400	1193.25	-4.07092	0.569906	-5.38848	7.10572e-08	1.91237e-06
Prupe.8G225600	163.495	-3.67764	0.496963	-5.38802	7.124e-08	1.91468e-06
Prupe.1G128400	753.833	3.83621	0.526682	5.38505	7.24228e-08	1.94384e-06
Prupe.2G319700	2105.98	-3.59117	0.481238	-5.38438	7.26968e-08	1.94855e-06
Prupe.3G268700	145.744	2.60946	0.299056	5.38181	7.374e-08	1.97384e-06
Prupe.8G058200	185.806	-3.02321	0.376091	-5.37957	7.46642e-08	1.99588e-06
Prupe.6G285100	232.2	3.03979	0.379309	5.37766	7.54598e-08	2.01374e-06
Prupe.8G079200	214.634	-3.62161	0.487516	-5.37748	7.55355e-08	2.01374e-06
Prupe.2G170800	62.1653	4.3008	0.613969	5.37617	7.60874e-08	2.02329e-06
Prupe.3G137000	5157.3	-2.2842	0.23887	-5.37614	7.60979e-08	2.02329e-06
Prupe.3G131200	138.95	2.07004	0.19912	5.37385	7.70743e-08	2.0465e-06
Prupe.2G045900	1029.36	-2.34836	0.251003	-5.37188	7.79187e-08	2.06615e-06
Prupe.8G262600	77.7005	5.63987	0.863773	5.37163	7.80291e-08	2.06631e-06
Prupe.5G071700	237.019	-2.89904	0.353579	-5.3709	7.83436e-08	2.07187e-06
Prupe.8G190700	21.2532	-4.64976	0.67988	-5.36825	7.95062e-08	2.09981e-06
Prupe.7G090800	201.94	4.71406	0.692046	5.36678	8.01539e-08	2.1141e-06
Prupe.8G131800	1716.79	2.65545	0.308751	5.36174	8.24234e-08	2.17107e-06
Prupe.6G249000	23.3967	-6.8225	1.08621	-5.36038	8.30493e-08	2.18465e-06
Prupe.8G098000	9042.41	-1.8423	0.15736	-5.35268	8.66612e-08	2.27664e-06
Prupe.3G291600	949.085	-1.80982	0.151328	-5.35139	8.72801e-08	2.28986e-06
Prupe.I003100	16.6794	8.24991	1.35692	5.34291	9.14687e-08	2.39658e-06
Prupe.5G145700	853.766	-3.82506	0.529451	-5.33583	9.5108e-08	2.48864e-06
Prupe.1G360200	2208.95	-2.76245	0.330655	-5.33017	9.81186e-08	2.56403e-06
Prupe.1G016100	1756.91	-3.70484	0.50809	-5.32355	1.01761e-07	2.65571e-06
Prupe.6G104400	785.645	-2.55956	0.293083	-5.32123	1.03071e-07	2.68634e-06
Prupe.8G066100	507.379	3.55273	0.479998	5.31822	1.04789e-07	2.72754e-06
Prupe.3G201400	932.316	2.48952	0.280167	5.31653	1.05764e-07	2.7493e-06
Prupe.6G078300	461.315	-2.57875	0.297177	-5.31251	1.08126e-07	2.80702e-06
Prupe.6G024000	97.2865	-4.35244	0.631172	-5.31145	1.08756e-07	2.81968e-06
Prupe.5G090100	67.2139	-4.71126	0.699287	-5.30721	1.11316e-07	2.88229e-06
Prupe.1G341000	106.34	-3.59676	0.489594	-5.30391	1.13349e-07	2.93109e-06
Prupe.7G032200	20.512	4.43522	0.647766	5.30318	1.13805e-07	2.93904e-06
Prupe.5G081200	154.371	2.51331	0.285408	5.30227	1.14373e-07	2.94987e-06
Prupe.6G070500	1947.85	-1.54683	0.103161	-5.3007	1.15359e-07	2.97144e-06
Prupe.1G541300	158.951	-3.38328	0.450289	-5.29278	1.20474e-07	3.09915e-06
Prupe.1G379600	1305.06	-2.118	0.211247	-5.29236	1.20749e-07	3.10219e-06
Prupe.3G170300	309.876	-3.41023	0.455652	-5.28963	1.22563e-07	3.14473e-06
Prupe.2G264100	117.894	2.59575	0.302521	5.27482	1.32885e-07	3.40516e-06
Prupe.1G350700	91.9532	4.35127	0.635527	5.27321	1.34059e-07	3.43079e-06
Prupe.1G000500	33.0782	-4.90459	0.741272	-5.26741	1.38359e-07	3.53628e-06
Prupe.2G167900	232.999	2.12285	0.213567	5.25758	1.45963e-07	3.72582e-06
Prupe.4G263900	433.424	-2.33157	0.25405	-5.24138	1.59377e-07	4.06299e-06
Prupe.6G194100	14.3339	8.46031	1.42365	5.24029	1.60324e-07	4.08188e-06
Prupe.7G105200	35.3289	-4.81549	0.728523	-5.23729	1.62951e-07	4.14342e-06
Prupe.3G193600	108.214	5.12071	0.786855	5.23693	1.63266e-07	4.14612e-06
Prupe.2G298800	3639.8	-1.84965	0.162388	-5.23225	1.67463e-07	4.24726e-06
Prupe.3G069700	300.519	-3.38923	0.456738	-5.23107	1.68529e-07	4.26776e-06
Prupe.3G235300	14.875	-5.48072	0.85659	-5.23088	1.68702e-07	4.26776e-06
Prupe.2G134700	191.313	2.13709	0.217411	5.23015	1.69373e-07	4.27925e-06
Prupe.3G026200	1560.2	-3.94342	0.563156	-5.22665	1.72611e-07	4.35552e-06
Prupe.3G167800	249.405	-2.24832	0.239055	-5.22187	1.77125e-07	4.46374e-06
Prupe.3G020600	291.804	-2.1604	0.222279	-5.22049	1.78454e-07	4.4915e-06
Prupe.1G580500	1671.32	-2.35794	0.260215	-5.21854	1.80339e-07	4.5332e-06
Prupe.2G296600	110.139	3.27405	0.435986	5.21588	1.82952e-07	4.59303e-06
Prupe.3G180000	81.0133	2.48002	0.284228	5.20716	1.91754e-07	4.80184e-06
Prupe.8G126900	246.733	2.32761	0.254956	5.2072	1.91711e-07	4.80184e-06
Prupe.1G204100	17.6003	-3.77114	0.532435	-5.20465	1.94358e-07	4.86092e-06
Prupe.1G294700	307.234	-2.52412	0.292874	-5.20401	1.95033e-07	4.87163e-06
Prupe.1G107900	76.1445	2.71859	0.330364	5.2021	1.97052e-07	4.91589e-06
Prupe.7G096100	74.5087	-4.64405	0.700581	-5.20147	1.9772e-07	4.92634e-06
Prupe.1G426900	145.933	2.78938	0.34404	5.20107	1.98146e-07	4.93076e-06
Prupe.6G067400	5634.74	-2.46871	0.28255	-5.19803	2.0141e-07	5.00567e-06
Prupe.2G303100	369.232	-7.71357	1.29213	-5.19575	2.03895e-07	5.05798e-06
Prupe.5G173100	67.3265	-3.82353	0.543443	-5.19563	2.04025e-07	5.05798e-06
Prupe.6G199700	229.591	-3.66381	0.512916	-5.19346	2.0642e-07	5.11095e-06
Prupe.3G231400	1226.41	-2.25378	0.241767	-5.18589	2.14986e-07	5.31641e-06
Prupe.1G544000	146.807	2.25555	0.242147	5.18505	2.15954e-07	5.32824e-06
Prupe.I001800	154.999	-3.21149	0.426516	-5.18501	2.16002e-07	5.32824e-06
Prupe.7G268300	392.057	-2.3777	0.26589	-5.18148	2.20126e-07	5.42322e-06
Prupe.6G152900	136.221	2.32278	0.255348	5.1803	2.21531e-07	5.45105e-06
Prupe.8G030200	501.593	-2.22488	0.23655	-5.17809	2.24165e-07	5.50901e-06
Prupe.1G548600	340.492	2.65405	0.319611	5.1752	2.27668e-07	5.58435e-06
Prupe.6G009900	1012.1	-4.01679	0.582943	-5.1751	2.27795e-07	5.58435e-06
Prupe.7G121300	763.61	-1.63703	0.123106	-5.17467	2.28314e-07	5.59016e-06
Prupe.4G042000	1449.23	-2.49352	0.288789	-5.17165	2.32033e-07	5.67421e-06
Prupe.4G197200	156.334	-2.80029	0.348325	-5.16843	2.36063e-07	5.76565e-06
Prupe.4G013800	401.677	-2.67619	0.324359	-5.16772	2.36966e-07	5.77839e-06
Prupe.6G344800	522.755	2.39189	0.269351	5.16756	2.37169e-07	5.77839e-06
Prupe.2G194300	211.687	-3.36381	0.457493	-5.16687	2.38047e-07	5.79267e-06
Prupe.1G299100	320.905	2.03271	0.199905	5.166	2.39154e-07	5.81246e-06
Prupe.2G227000	147.009	2.56372	0.302909	5.16235	2.43868e-07	5.91978e-06
Prupe.7G226900	129.804	2.25561	0.243289	5.16099	2.45649e-07	5.95571e-06
Prupe.1G518300	60.2513	2.61912	0.31393	5.1576	2.50139e-07	6.05716e-06
Prupe.3G012600	5886.14	-3.05055	0.397655	-5.15661	2.51467e-07	6.08187e-06
Prupe.1G448300	176.856	2.03742	0.201495	5.1486	2.6244e-07	6.33952e-06
Prupe.1G244200	114.797	3.85593	0.555613	5.14014	2.7453e-07	6.6235e-06
Prupe.2G045500	131.573	-3.45503	0.477818	-5.13801	2.77662e-07	6.69092e-06
Prupe.3G228300	183.091	2.71307	0.333462	5.13723	2.78812e-07	6.71047e-06
Prupe.3G032100	11.472	-8.27022	1.41593	-5.13459	2.82767e-07	6.79738e-06
Prupe.2G156000	39.7542	-3.90296	0.565492	-5.13351	2.84384e-07	6.82798e-06
Prupe.7G149000	1583.4	-1.97076	0.189343	-5.127	2.94401e-07	7.05992e-06
Prupe.3G024700	37.9936	7.34431	1.23766	5.12603	2.95908e-07	7.08748e-06
Prupe.1G390900	471.374	2.88353	0.367636	5.12337	3.00126e-07	7.17982e-06
Prupe.6G028000	2261.29	-2.33358	0.260329	-5.12269	3.012e-07	7.19683e-06
Prupe.1G447400	185.01	2.81288	0.354191	5.11837	3.08194e-07	7.3374e-06
Prupe.3G264600	320.816	2.79115	0.349945	5.11837	3.08186e-07	7.3374e-06
Prupe.5G123500	1424.21	-7.46574	1.26313	-5.11881	3.07474e-07	7.3374e-06
Prupe.3G272200	370.997	4.11942	0.609854	5.11503	3.13688e-07	7.45028e-06
Prupe.5G064800	95.0065	3.64291	0.516679	5.11519	3.13427e-07	7.45028e-06
Prupe.3G250200	27.7004	9.04908	1.57427	5.11288	3.17279e-07	7.52653e-06
Prupe.5G124400	61.2445	-4.22586	0.631241	-5.11034	3.21584e-07	7.61954e-06
Prupe.1G260000	487.983	2.00634	0.196938	5.10993	3.22275e-07	7.62678e-06
Prupe.7G233500	89.1064	2.84952	0.362188	5.10653	3.28131e-07	7.7561e-06
Prupe.4G014100	48.0156	-3.58498	0.506393	-5.10469	3.31339e-07	7.8133e-06
Prupe.7G197300	129.142	-2.77756	0.348214	-5.10481	3.31127e-07	7.8133e-06
Prupe.1G204700	13.7101	7.74837	1.32235	5.10331	3.33765e-07	7.86113e-06
Prupe.6G013400	103.183	-7.6002	1.29387	-5.10112	3.37651e-07	7.94322e-06
Prupe.7G234800	1099.51	2.73678	0.340511	5.10053	3.38708e-07	7.95863e-06
Prupe.8G079500	9.97008	-7.65618	1.30515	-5.09995	3.39749e-07	7.97365e-06
Prupe.3G050200	8332.04	3.13822	0.41941	5.09818	3.42943e-07	8.03908e-06
Prupe.1G165300	121.311	-2.96587	0.385645	-5.09763	3.43938e-07	8.05286e-06
Prupe.5G099500	505.279	-2.39101	0.273057	-5.09422	3.50173e-07	8.18917e-06
Prupe.1G121600	65.5401	-2.50324	0.295155	-5.09306	3.52322e-07	8.22971e-06
Prupe.1G035800	237.212	2.04501	0.205208	5.09245	3.53457e-07	8.2465e-06
Prupe.8G257300	134.423	-3.12016	0.416871	-5.08588	3.65928e-07	8.52742e-06
Prupe.2G039900	1730.01	-3.26727	0.445863	-5.08513	3.67374e-07	8.55106e-06
Prupe.1G289100	223.832	1.95812	0.188587	5.08052	3.76411e-07	8.75112e-06
Prupe.5G152700	69.128	7.5737	1.29401	5.08011	3.77212e-07	8.75945e-06
Prupe.1G341600	143.772	-6.78468	1.13945	-5.07673	3.83987e-07	8.90634e-06
Prupe.1G212400	2439.27	-2.57154	0.309684	-5.07466	3.88185e-07	8.99318e-06
Prupe.7G079100	659.558	-5.97515	0.981133	-5.07082	3.96099e-07	9.1658e-06
Prupe.2G279600	123.266	-4.41924	0.674665	-5.06806	4.01889e-07	9.27811e-06
Prupe.7G206300	103.578	-2.8347	0.362003	-5.0682	4.01603e-07	9.27811e-06
Prupe.7G254700	2258.06	-1.91044	0.179696	-5.06654	4.0511e-07	9.34158e-06
Prupe.3G175000	551.333	-2.89247	0.373578	-5.06581	4.06674e-07	9.36673e-06
Prupe.5G092600	528.419	-2.52416	0.300903	-5.0653	4.07755e-07	9.38073e-06
Prupe.4G014200	19.7563	-7.2451	1.23319	-5.06419	4.10137e-07	9.42458e-06
Prupe.4G162700	34.1146	-3.91448	0.575571	-5.06363	4.11348e-07	9.43054e-06
Prupe.5G051000	10055.1	-2.45637	0.287611	-5.06369	4.11226e-07	9.43054e-06
Prupe.7G095600	1292.33	-3.25736	0.446331	-5.0576	4.2457e-07	9.7224e-06
Prupe.4G030700	198.969	2.34575	0.266098	5.05736	4.25109e-07	9.7235e-06
Prupe.3G201900	603.12	-2.18786	0.234938	-5.05606	4.27997e-07	9.77828e-06
Prupe.1G314500	21.5448	-5.34227	0.85998	-5.04926	4.43513e-07	1.01211e-05
Prupe.3G062800	119.85	-4.27188	0.648306	-5.04681	4.49246e-07	1.02401e-05
Prupe.8G142900	21.2704	8.33167	1.45293	5.04613	4.5085e-07	1.02649e-05
Prupe.7G255800	156.236	-2.56729	0.310791	-5.04292	4.58485e-07	1.04267e-05
Prupe.5G008000	46.5096	-4.23512	0.64172	-5.04133	4.62313e-07	1.05017e-05
Prupe.1G456300	355.45	2.98612	0.393999	5.04094	4.63246e-07	1.05108e-05
Prupe.6G273000	653.005	-3.74762	0.545659	-5.03541	4.76828e-07	1.08066e-05
Prupe.3G286300	52.0121	-7.16126	1.22379	-5.03458	4.78893e-07	1.0841e-05
Prupe.1G097100	21.3227	5.2249	0.840157	5.0287	4.93811e-07	1.1166e-05
Prupe.1G222000	1984.81	-2.57924	0.314227	-5.02581	5.01309e-07	1.13226e-05
Prupe.6G247400	431.534	-3.39588	0.477188	-5.02083	5.14484e-07	1.16069e-05
Prupe.3G144100	215.099	4.12363	0.622399	5.01869	5.20249e-07	1.17236e-05
Prupe.2G157400	49.1929	7.68872	1.3346	5.01179	5.39264e-07	1.21383e-05
Prupe.3G311600	304.428	3.55958	0.511101	5.00797	5.50078e-07	1.23677e-05
Prupe.2G171200	6611.81	-2.63306	0.326425	-5.00287	5.64841e-07	1.26852e-05
Prupe.1G136700	1776.51	-1.76403	0.152732	-5.00246	5.66027e-07	1.26975e-05
Prupe.3G301500	1543.67	-2.36068	0.272253	-4.99787	5.79676e-07	1.29889e-05
Prupe.1G504900	217.371	2.07526	0.215165	4.99736	5.81204e-07	1.30085e-05
Prupe.5G221500	137.032	-2.71837	0.344029	-4.99484	5.88839e-07	1.31645e-05
Prupe.2G017500	189.126	1.95043	0.190373	4.99248	5.96078e-07	1.33113e-05
Prupe.2G100800	106.166	-3.70568	0.542031	-4.99174	5.98379e-07	1.33476e-05
Prupe.1G020000	24.8999	-4.63316	0.72809	-4.98999	6.03823e-07	1.34539e-05
Prupe.2G321100	1520.62	-2.78672	0.358257	-4.98727	6.12396e-07	1.36296e-05
Prupe.1G363300	97.5537	-3.55039	0.511484	-4.98626	6.15581e-07	1.36851e-05
Prupe.6G024200	193.653	1.92696	0.185943	4.98519	6.19008e-07	1.37459e-05
Prupe.4G189300	43.4146	-4.06819	0.615527	-4.98466	6.20723e-07	1.37685e-05
Prupe.6G360300	40.9381	-7.66027	1.33696	-4.98165	6.30458e-07	1.39688e-05
Prupe.6G052400	706.259	2.55218	0.311763	4.97871	6.40097e-07	1.41665e-05
Prupe.1G076900	382.002	2.1821	0.237715	4.97276	6.6007e-07	1.45923e-05
Prupe.3G164200	202.034	4.493	0.702738	4.97055	6.67616e-07	1.47285e-05
Prupe.4G143700	7326.9	-2.82705	0.367577	-4.97052	6.6772e-07	1.47285e-05
Prupe.4G195300	65.2916	2.7605	0.354299	4.96898	6.73053e-07	1.48296e-05
Prupe.1G412400	45.848	3.14119	0.431068	4.96718	6.79344e-07	1.49516e-05
Prupe.1G405900	111.685	-5.66994	0.941026	-4.96261	6.95537e-07	1.5291e-05
Prupe.2G164400	12696.8	-2.30112	0.262286	-4.96067	7.02498e-07	1.54269e-05
Prupe.6G121000	226.278	-4.61697	0.729184	-4.96029	7.03864e-07	1.54398e-05
Prupe.2G254200	20.3513	3.71248	0.546982	4.95898	7.08628e-07	1.55271e-05
Prupe.3G210000	185.898	3.00068	0.403531	4.95793	7.12473e-07	1.55941e-05
Prupe.3G197400	53.957	-4.42024	0.69029	-4.95478	7.24108e-07	1.58313e-05
Prupe.5G135700	294.717	-3.50333	0.505353	-4.95363	7.28402e-07	1.59076e-05
Prupe.6G031500	44.5493	-5.54085	0.916801	-4.95293	7.31036e-07	1.59475e-05
Prupe.5G175800	2792.98	-3.03622	0.41129	-4.95082	7.39011e-07	1.61038e-05
Prupe.1G320400	215.337	2.02349	0.206901	4.94674	7.54684e-07	1.64272e-05
Prupe.1G262700	556.047	-2.9778	0.399881	-4.94597	7.57666e-07	1.6456e-05
Prupe.5G129100	345.218	-3.19082	0.442951	-4.94597	7.57645e-07	1.6456e-05
Prupe.1G320500	134.183	-4.00681	0.608032	-4.94515	7.60868e-07	1.65074e-05
Prupe.2G188300	10.0702	8.09344	1.43493	4.94339	7.67764e-07	1.66388e-05
Prupe.8G174100	12.6901	4.61995	0.732392	4.94265	7.70688e-07	1.66839e-05
Prupe.2G183500	162.296	3.02894	0.410638	4.94095	7.77437e-07	1.68117e-05
Prupe.2G166500	147.469	-2.8761	0.379767	-4.94012	7.80725e-07	1.68644e-05
Prupe.1G253700	410.593	-2.98938	0.402726	-4.93979	7.82079e-07	1.68752e-05
Prupe.6G321300	106.253	2.42156	0.287894	4.93779	7.90141e-07	1.70306e-05
Prupe.1G336200	60.6082	7.6857	1.35439	4.9363	7.96197e-07	1.71425e-05
Prupe.1G477200	4940.91	-4.98877	0.808239	-4.93514	8.0092e-07	1.72232e-05
Prupe.8G137500	74.236	-3.39878	0.486079	-4.93496	8.01687e-07	1.72232e-05
Prupe.1G002800	1957.81	-2.11709	0.226415	-4.93382	8.06368e-07	1.72863e-05
Prupe.6G221200	791.448	-2.10685	0.224338	-4.93385	8.06241e-07	1.72863e-05
Prupe.1G366100	33.172	-3.50579	0.508051	-4.93216	8.13232e-07	1.73958e-05
Prupe.7G151400	16.7484	4.08628	0.625728	4.9323	8.12656e-07	1.73958e-05
Prupe.5G021800	41.5311	-2.79907	0.364784	-4.93189	8.14381e-07	1.74016e-05
Prupe.2G202800	117.898	-3.04653	0.415372	-4.92698	8.35107e-07	1.78252e-05
Prupe.6G038700	1275.19	-1.6521	0.132493	-4.9218	8.57532e-07	1.82842e-05
Prupe.7G176600	119.374	2.37516	0.279499	4.92009	8.65026e-07	1.84241e-05
Prupe.4G191800	204.803	3.8612	0.581999	4.91616	8.82585e-07	1.87578e-05
Prupe.5G130800	46.7767	4.09664	0.629875	4.91628	8.82031e-07	1.87578e-05
Prupe.7G268500	741.897	1.71674	0.1458	4.91591	8.837e-07	1.87613e-05
Prupe.1G322100	2600.7	2.33667	0.271927	4.91557	8.85239e-07	1.87739e-05
Prupe.3G044100	907.031	-1.79376	0.161522	-4.91423	8.91335e-07	1.88829e-05
Prupe.3G292500	13.3614	-5.8296	0.983079	-4.91273	8.98171e-07	1.90074e-05
Prupe.3G229900	160.519	6.31228	1.08141	4.91239	8.99745e-07	1.90204e-05
Prupe.7G141000	7.86444	7.8927	1.40326	4.91191	9.01921e-07	1.90461e-05
Prupe.4G033400	18.6107	5.3242	0.8806	4.91052	9.08338e-07	1.91612e-05
Prupe.5G010400	375.187	-3.0707	0.42188	-4.90827	9.18856e-07	1.93624e-05
Prupe.1G435300	164.137	-5.5462	0.927192	-4.90319	9.42911e-07	1.98272e-05
Prupe.6G204700	478.737	2.85154	0.377613	4.90327	9.42555e-07	1.98272e-05
Prupe.2G258200	7446.95	-1.97704	0.199342	-4.90129	9.52073e-07	1.99986e-05
Prupe.6G042600	1512.62	-2.83567	0.374553	-4.90096	9.53673e-07	2.0011e-05
Prupe.6G321200	651.368	2.56759	0.319912	4.90006	9.58059e-07	2.00817e-05
Prupe.7G169500	147.91	-3.09349	0.42757	-4.89626	9.76799e-07	2.04529e-05
Prupe.8G054600	128.432	3.14933	0.439018	4.89576	9.79274e-07	2.04831e-05
Prupe.2G151800	84.3135	2.61018	0.328963	4.89472	9.84461e-07	2.05698e-05
Prupe.1G522100	485.458	-2.97678	0.403904	-4.89418	9.87157e-07	2.06044e-05
Prupe.8G064100	9083.15	-3.25427	0.460631	-4.89387	9.88706e-07	2.0615e-05
Prupe.4G033500	33.4058	5.09024	0.8361	4.89205	9.97901e-07	2.07849e-05
Prupe.1G333300	349.651	2.35489	0.277058	4.89029	1.00688e-06	2.09499e-05
Prupe.3G243500	2141.11	2.25335	0.256436	4.8876	1.02071e-06	2.12154e-05
Prupe.1G343200	225.645	-2.86076	0.380734	-4.88729	1.02234e-06	2.12269e-05
Prupe.5G205700	117.77	3.18638	0.447458	4.88623	1.02783e-06	2.13187e-05
Prupe.2G052100	365.655	-1.94819	0.194094	-4.8852	1.03323e-06	2.14082e-05
Prupe.3G143600	54.7943	-3.93273	0.600619	-4.88284	1.04569e-06	2.16437e-05
Prupe.1G039600	145.752	-3.47592	0.507148	-4.88204	1.04996e-06	2.16867e-05
Prupe.8G066000	92.3666	4.10148	0.635267	4.88217	1.04924e-06	2.16867e-05
Prupe.2G289500	165.917	4.8921	0.797273	4.88177	1.05138e-06	2.16934e-05
Prupe.1G475300	1116.1	-6.9779	1.22466	-4.88129	1.05396e-06	2.17016e-05
Prupe.4G117900	347.804	2.31155	0.268689	4.8813	1.05386e-06	2.17016e-05
Prupe.6G251700	1266.2	-3.01347	0.412624	-4.87968	1.06258e-06	2.18562e-05
Prupe.1G419600	90.163	3.06987	0.424655	4.87423	1.09236e-06	2.24454e-05
Prupe.2G121500	22.7079	7.84686	1.40487	4.87364	1.09558e-06	2.24884e-05
Prupe.3G307600	27.0192	-4.24658	0.66634	-4.87225	1.10333e-06	2.2624e-05
Prupe.2G232200	66.1356	4.0609	0.628792	4.8679	1.12789e-06	2.31036e-05
Prupe.1G371100	292.058	-2.45918	0.299933	-4.86501	1.14453e-06	2.34203e-05
Prupe.2G193300	212.065	-2.48659	0.305613	-4.86427	1.14878e-06	2.34831e-05
Prupe.1G508400	2357.01	-2.52175	0.312879	-4.86371	1.15204e-06	2.35253e-05
Prupe.5G145500	346.802	-3.59084	0.532851	-4.86221	1.1608e-06	2.36798e-05
Prupe.1G038200	1074.23	-3.21244	0.455276	-4.85957	1.17644e-06	2.39742e-05
Prupe.6G267700	337.736	8.77994	1.60112	4.85906	1.17944e-06	2.40107e-05
Prupe.4G009500	8616.85	-2.54221	0.317478	-4.8577	1.18759e-06	2.41517e-05
Prupe.2G039200	167	2.32076	0.271903	4.85746	1.18901e-06	2.41558e-05
Prupe.5G216100	112.304	-6.37509	1.10698	-4.85565	1.19993e-06	2.43527e-05
Prupe.1G417000	26.1864	2.92447	0.39644	4.85438	1.20761e-06	2.44495e-05
Prupe.1G486800	10995	-2.33946	0.275921	-4.8545	1.2069e-06	2.44495e-05
Prupe.8G174200	10.9277	3.99616	0.617224	4.85425	1.2084e-06	2.44495e-05
Prupe.8G143000	83.4771	3.3782	0.490512	4.84842	1.24451e-06	2.51544e-05
Prupe.1G410500	161.019	3.15358	0.444231	4.84788	1.24786e-06	2.51963e-05
Prupe.1G231600	117.155	-2.92859	0.398149	-4.8439	1.27312e-06	2.56541e-05
Prupe.6G223000	1648.87	-3.65868	0.548869	-4.84392	1.27301e-06	2.56541e-05
Prupe.1G265900	1034.15	-2.00667	0.207834	-4.84363	1.27491e-06	2.5664e-05
Prupe.6G223100	1438.18	-1.94899	0.196003	-4.8417	1.28732e-06	2.58875e-05
Prupe.5G029500	282.745	-3.00971	0.415203	-4.84031	1.29636e-06	2.60428e-05
Prupe.1G140400	190.807	-2.89788	0.392801	-4.83167	1.35392e-06	2.71716e-05
Prupe.3G307800	176.439	-3.21268	0.45815	-4.82961	1.368e-06	2.74265e-05
Prupe.4G285600	268.478	-2.05771	0.21902	-4.82927	1.37032e-06	2.74452e-05
Prupe.8G066300	68.1803	5.44891	0.921299	4.82896	1.3725e-06	2.74611e-05
Prupe.5G038700	26.6294	2.69903	0.351907	4.82807	1.37866e-06	2.75564e-05
Prupe.3G090800	1183.94	-2.47224	0.305002	-4.827	1.38606e-06	2.76765e-05
Prupe.2G178100	8676.25	-2.41106	0.292356	-4.82652	1.38942e-06	2.77156e-05
Prupe.3G222000	25.9351	4.83842	0.796018	4.82203	1.42108e-06	2.83181e-05
Prupe.6G077600	2709.1	-2.13481	0.235348	-4.82183	1.42248e-06	2.83181e-05
Prupe.3G103900	221.819	-3.2719	0.47122	-4.82131	1.42619e-06	2.83635e-05
Prupe.2G211200	1559.85	-2.29951	0.269582	-4.82047	1.43217e-06	2.84538e-05
Prupe.1G305000	300.415	2.2885	0.267396	4.8187	1.44494e-06	2.86787e-05
Prupe.4G004300	33.519	5.30944	0.894683	4.81672	1.45939e-06	2.89364e-05
Prupe.7G120900	32.9354	-3.39202	0.496666	-4.81616	1.46344e-06	2.89878e-05
Prupe.7G049600	28.0575	3.14184	0.444925	4.81392	1.47997e-06	2.92859e-05
Prupe.1G249600	42.4321	-3.61409	0.543056	-4.81367	1.48184e-06	2.92937e-05
Prupe.5G140800	13.9283	4.52783	0.733558	4.8092	1.51537e-06	2.99266e-05
Prupe.6G186100	11.7794	7.12529	1.27388	4.80835	1.52178e-06	3.00234e-05
Prupe.1G066500	74.9585	-6.86013	1.21894	-4.80756	1.5278e-06	3.01121e-05
Prupe.1G080600	67.2426	3.91974	0.60752	4.80599	1.53986e-06	3.03196e-05
Prupe.4G084000	329.175	2.55079	0.322717	4.80542	1.54427e-06	3.03764e-05
Prupe.6G203600	25.8505	-4.34261	0.696068	-4.80213	1.56989e-06	3.08496e-05
Prupe.8G202400	175.945	-4.3706	0.70221	-4.79999	1.58677e-06	3.11505e-05
Prupe.7G203300	183.716	-3.17179	0.452504	-4.7995	1.59061e-06	3.11948e-05
Prupe.5G020000	78.0702	4.89669	0.812991	4.79303	1.64284e-06	3.21873e-05
Prupe.6G021400	73.5846	2.59219	0.33221	4.79273	1.64527e-06	3.22031e-05
Prupe.7G085100	52.0122	-4.15863	0.659165	-4.79186	1.65241e-06	3.23108e-05
Prupe.4G150000	44.8405	4.75302	0.783882	4.78774	1.68674e-06	3.29497e-05
Prupe.7G057100	13.8457	7.85158	1.4319	4.78495	1.7103e-06	3.3377e-05
Prupe.3G017700	130.892	2.5722	0.328646	4.78387	1.7195e-06	3.35235e-05
Prupe.4G055200	460.954	-1.89683	0.187528	-4.78238	1.73229e-06	3.37395e-05
Prupe.4G059600	23.1261	6.16351	1.0804	4.77924	1.75961e-06	3.42381e-05
Prupe.6G256500	367.983	-3.88522	0.603751	-4.77883	1.76317e-06	3.42736e-05
Prupe.1G033700	43.4862	5.35498	0.912756	4.77125	1.8309e-06	3.55242e-05
Prupe.8G235400	42.7715	-3.91142	0.610203	-4.77123	1.83109e-06	3.55242e-05
Prupe.5G016000	132.915	1.95834	0.200884	4.77065	1.83636e-06	3.55916e-05
Prupe.7G054200	1940.29	-1.8858	0.185695	-4.77019	1.84055e-06	3.5638e-05
Prupe.6G278100	2983.63	-2.26581	0.265421	-4.76905	1.85101e-06	3.58055e-05
Prupe.6G248500	505.231	-2.9795	0.415572	-4.7633	1.90448e-06	3.68038e-05
Prupe.3G046200	492.72	2.23806	0.260018	4.76143	1.92225e-06	3.71111e-05
Prupe.3G012400	12624	-2.70642	0.358487	-4.76007	1.9353e-06	3.73265e-05
Prupe.6G195400	143.043	-2.93129	0.405773	-4.75954	1.94034e-06	3.73873e-05
Prupe.4G071500	356.689	3.84116	0.597011	4.75898	1.94571e-06	3.74544e-05
Prupe.2G183400	207.224	1.80621	0.169423	4.75855	1.94989e-06	3.74984e-05
Prupe.7G192800	2840.07	6.15075	1.08271	4.75726	1.96237e-06	3.7702e-05
Prupe.6G037500	116.689	2.4117	0.296827	4.75597	1.97492e-06	3.79063e-05
Prupe.7G171900	251.013	-1.96499	0.202993	-4.7538	1.99631e-06	3.82797e-05
Prupe.3G170900	89.2301	2.39514	0.293701	4.75019	2.03227e-06	3.89315e-05
Prupe.1G338800	328.195	-3.38672	0.502864	-4.74625	2.07227e-06	3.96594e-05
Prupe.3G202500	478.712	3.41672	0.509242	4.74573	2.0776e-06	3.97231e-05
Prupe.2G222000	105.164	-3.38328	0.502716	-4.74082	2.1286e-06	4.06589e-05
Prupe.5G029800	365.456	-3.34233	0.494171	-4.73991	2.13818e-06	4.08025e-05
Prupe.4G052700	1582.81	-3.20536	0.465294	-4.7397	2.14033e-06	4.08043e-05
Prupe.3G184100	66.2529	-4.52917	0.745017	-4.73703	2.16872e-06	4.13057e-05
Prupe.8G214100	29.3675	4.49171	0.73748	4.73465	2.19435e-06	4.17539e-05
Prupe.8G244200	132.77	-4.9984	0.844812	-4.73289	2.2135e-06	4.20777e-05
Prupe.7G165500	16.3672	-3.93495	0.620214	-4.73216	2.22147e-06	4.21887e-05
Prupe.6G315500	563.383	1.83215	0.175876	4.73145	2.22926e-06	4.22961e-05
Prupe.8G189800	327.696	-2.59388	0.336985	-4.72983	2.24712e-06	4.25942e-05
Prupe.8G233100	6334.13	-2.55272	0.328407	-4.72805	2.2669e-06	4.2928e-05
Prupe.7G046000	22.0829	-3.79065	0.590529	-4.72567	2.29354e-06	4.3391e-05
Prupe.4G029200	152.54	1.92417	0.19561	4.72456	2.3061e-06	4.3587e-05
Prupe.4G166000	273.197	4.10306	0.656835	4.72426	2.30951e-06	4.36098e-05
Prupe.2G029500	1595.22	-1.58944	0.124796	-4.72322	2.32137e-06	4.3792e-05
Prupe.8G169700	1917.82	-2.47021	0.311342	-4.72217	2.33337e-06	4.39766e-05
Prupe.6G257400	703.253	1.63991	0.135556	4.72064	2.35109e-06	4.42684e-05
Prupe.1G225000	617.827	1.79619	0.168706	4.71941	2.36531e-06	4.44938e-05
Prupe.1G551800	68.3599	-2.35159	0.28645	-4.7184	2.37701e-06	4.46716e-05
Prupe.5G185700	46.8312	-3.58015	0.547062	-4.71637	2.4009e-06	4.50485e-05
Prupe.8G054700	91.5755	3.15948	0.457875	4.71631	2.40161e-06	4.50485e-05
Prupe.1G432100	77.2868	-6.02644	1.06597	-4.71536	2.4128e-06	4.52155e-05
Prupe.1G375700	1046.32	-5.29125	0.910938	-4.7108	2.46741e-06	4.61951e-05
Prupe.1G137300	34.6088	5.29007	0.910768	4.71039	2.47247e-06	4.62025e-05
Prupe.7G264700	1466.79	-1.37137	0.0788377	-4.71051	2.47099e-06	4.62025e-05
Prupe.2G300200	262.623	-2.58767	0.337182	-4.70863	2.49386e-06	4.65584e-05
Prupe.3G137200	79.3833	2.41061	0.299702	4.70672	2.51738e-06	4.69531e-05
Prupe.1G169300	64.4827	3.48637	0.528483	4.70473	2.54207e-06	4.73516e-05
Prupe.6G315700	1459.07	-1.77551	0.164841	-4.70461	2.54352e-06	4.73516e-05
Prupe.1G329400	1490.11	-1.76254	0.162198	-4.7013	2.58515e-06	4.80813e-05
Prupe.6G063100	435.374	-2.62418	0.345699	-4.69824	2.62415e-06	4.87609e-05
Prupe.1G054600	469.524	-2.34638	0.286699	-4.69613	2.65138e-06	4.92208e-05
Prupe.8G056100	1069.06	2.84205	0.392274	4.69584	2.65515e-06	4.92445e-05
Prupe.6G167500	24.3773	3.72795	0.581024	4.69507	2.66512e-06	4.93832e-05
Prupe.1G127200	73.6224	6.06351	1.07872	4.694	2.67911e-06	4.9596e-05
Prupe.6G071400	675.54	1.82939	0.176703	4.69371	2.68296e-06	4.96209e-05
Prupe.3G210700	2840.35	-2.56726	0.33423	-4.68918	2.74307e-06	5.06853e-05
Prupe.1G128300	54.4962	5.89233	1.04349	4.68842	2.75321e-06	5.08253e-05
Prupe.4G133500	13.3025	7.04274	1.28899	4.68797	2.75929e-06	5.08901e-05
Prupe.2G207400	21.1535	7.36331	1.35799	4.68582	2.78841e-06	5.13795e-05
Prupe.4G180200	42.978	3.21162	0.472597	4.67972	2.87262e-06	5.28475e-05
Prupe.7G050900	6.0435	7.74876	1.44215	4.67967	2.87342e-06	5.28475e-05
Prupe.4G040900	1815.12	-2.08399	0.231726	-4.6779	2.89822e-06	5.32048e-05
Prupe.7G134600	112.792	-3.16754	0.463338	-4.67809	2.89555e-06	5.32048e-05
Prupe.1G223800	137.275	-3.58469	0.552673	-4.67671	2.91511e-06	5.34112e-05
Prupe.1G383300	405.111	-1.92218	0.197194	-4.67654	2.91755e-06	5.34112e-05
Prupe.1G465000	7722.25	-2.80122	0.385138	-4.6768	2.91379e-06	5.34112e-05
Prupe.8G230700	891.688	-1.51204	0.109517	-4.67548	2.93263e-06	5.36376e-05
Prupe.6G216100	366.745	4.94576	0.844038	4.67486	2.94147e-06	5.37497e-05
Prupe.6G192300	475.198	1.82683	0.176876	4.67464	2.94475e-06	5.37599e-05
Prupe.8G193600	11.253	8.65539	1.63793	4.67382	2.95656e-06	5.39258e-05
Prupe.3G168100	2820.73	-2.3245	0.283509	-4.67181	2.98555e-06	5.44046e-05
Prupe.3G169000	592.858	-1.81043	0.173494	-4.67125	2.99369e-06	5.45028e-05
Prupe.6G229200	270.963	-3.99295	0.640971	-4.6694	3.02088e-06	5.49473e-05
Prupe.4G106700	39.6048	-3.80788	0.60146	-4.66844	3.03495e-06	5.50515e-05
Prupe.5G186600	406.379	-2.44802	0.310151	-4.66875	3.03035e-06	5.50515e-05
Prupe.6G181400	166.978	1.76439	0.163736	4.66847	3.03447e-06	5.50515e-05
Prupe.1G324300	302.774	-3.0378	0.436613	-4.66728	3.05214e-06	5.53127e-05
Prupe.8G244600	824.678	-2.58162	0.339112	-4.66399	3.10143e-06	5.61546e-05
Prupe.6G336700	517.331	-2.55974	0.334545	-4.66226	3.12751e-06	5.6575e-05
Prupe.8G112400	53.2165	4.33387	0.715106	4.66207	3.13047e-06	5.6577e-05
Prupe.1G451100	1606.06	-2.35514	0.290754	-4.66077	3.15022e-06	5.68821e-05
Prupe.1G333400	145.367	2.13688	0.24395	4.6603	3.1575e-06	5.69616e-05
Prupe.3G039200	2687.44	2.93243	0.414675	4.66011	3.16042e-06	5.69624e-05
Prupe.6G185000	12.6305	6.23068	1.12256	4.6596	3.16832e-06	5.70528e-05
Prupe.2G242500	493.717	-2.80063	0.386464	-4.65926	3.17355e-06	5.7095e-05
Prupe.6G193400	5563.14	-1.71392	0.153321	-4.6564	3.21782e-06	5.7839e-05
Prupe.2G213000	377.032	-2.03203	0.221789	-4.65318	3.26849e-06	5.86966e-05
Prupe.1G275900	287.237	-2.80013	0.386979	-4.65176	3.29113e-06	5.90495e-05
Prupe.8G202000	55.4141	-3.25655	0.485426	-4.64861	3.34178e-06	5.99041e-05
Prupe.3G158800	81.6694	-3.03826	0.438533	-4.6479	3.35338e-06	6.00576e-05
Prupe.5G057500	390.208	1.84936	0.182854	4.64504	3.40006e-06	6.08387e-05
Prupe.8G257200	130.736	-3.74544	0.591429	-4.64204	3.44982e-06	6.16732e-05
Prupe.2G298000	464.109	2.11947	0.241199	4.64126	3.46288e-06	6.1851e-05
Prupe.4G233300	244.66	-2.17187	0.252537	-4.6404	3.47742e-06	6.20547e-05
Prupe.4G173200	1086.87	-2.68595	0.363405	-4.63931	3.49573e-06	6.22692e-05
Prupe.6G106200	56.6714	2.34141	0.28913	4.63948	3.49294e-06	6.22692e-05
Prupe.5G223600	101.133	4.00423	0.647737	4.63804	3.51721e-06	6.25956e-05
Prupe.1G339600	132.441	-2.9974	0.430877	-4.63566	3.55797e-06	6.32642e-05
Prupe.2G222600	897.596	-3.49254	0.537877	-4.63404	3.58597e-06	6.36478e-05
Prupe.6G199600	21.3713	-5.36458	0.941823	-4.63418	3.58357e-06	6.36478e-05
Prupe.1G438300	122.403	2.21299	0.261956	4.63052	3.64746e-06	6.46812e-05
Prupe.4G205800	102.4	-2.85924	0.401737	-4.62801	3.69203e-06	6.5413e-05
Prupe.8G020300	167.672	1.9839	0.21261	4.6277	3.69741e-06	6.54497e-05
Prupe.7G150400	1030.13	-3.41149	0.52125	-4.62636	3.72151e-06	6.58175e-05
Prupe.1G479100	171.547	2.22385	0.264778	4.62217	3.79748e-06	6.71012e-05
Prupe.6G050300	15.2349	-7.06869	1.31367	-4.61965	3.8438e-06	6.78591e-05
Prupe.1G228900	825.859	2.24651	0.269973	4.61716	3.89024e-06	6.86178e-05
Prupe.2G120900	23.0826	-6.80874	1.25838	-4.61606	3.911e-06	6.89227e-05
Prupe.5G109200	35.206	4.7089	0.803568	4.61555	3.92063e-06	6.9031e-05
Prupe.5G022800	55.4627	-5.26497	0.924998	-4.61079	4.01149e-06	7.0568e-05
Prupe.3G251400	56.768	-3.32455	0.504364	-4.60887	4.04859e-06	7.11574e-05
Prupe.3G176300	85.7946	-4.14731	0.68301	-4.608	4.06562e-06	7.13935e-05
Prupe.6G323000	101.18	-3.85433	0.619526	-4.60728	4.07962e-06	7.15759e-05
Prupe.4G009400	134.709	-4.44003	0.747848	-4.59991	4.22667e-06	7.4031e-05
Prupe.4G027100	100.843	2.00971	0.219507	4.5999	4.22703e-06	7.4031e-05
Prupe.3G248200	110.052	2.06046	0.230767	4.59535	4.32029e-06	7.55974e-05
Prupe.4G257600	29464.2	-2.36563	0.297264	-4.59399	4.34853e-06	7.60245e-05
Prupe.6G310100	34.7483	4.92097	0.853665	4.5931	4.36701e-06	7.62802e-05
Prupe.4G205100	456.19	-3.05763	0.448571	-4.58707	4.49501e-06	7.84468e-05
Prupe.1G320600	21.0913	3.52719	0.551043	4.5862	4.51394e-06	7.87079e-05
Prupe.2G321200	332.567	1.68503	0.149384	4.58572	4.52422e-06	7.88177e-05
Prupe.4G049700	47.3677	-5.98827	1.08785	-4.58544	4.53041e-06	7.88562e-05
Prupe.5G007600	733.791	1.84717	0.184782	4.58468	4.54673e-06	7.90709e-05
Prupe.3G147800	8532.41	-2.53483	0.335086	-4.58039	4.64099e-06	8.06392e-05
Prupe.3G149700	2664.13	2.33734	0.292176	4.57717	4.71312e-06	8.18207e-05
Prupe.2G116800	46.9616	-5.44657	0.97238	-4.57287	4.81095e-06	8.3446e-05
Prupe.6G016200	288.146	2.69007	0.369602	4.57267	4.81542e-06	8.34503e-05
Prupe.1G129300	230.594	-1.88264	0.193063	-4.57176	4.83651e-06	8.37427e-05
Prupe.4G098000	13.9631	-4.41256	0.746917	-4.56886	4.90386e-06	8.48346e-05
Prupe.1G060300	63.7398	2.77839	0.389461	4.56629	4.96427e-06	8.58047e-05
Prupe.8G085400	155.241	-3.16428	0.474117	-4.56487	4.99807e-06	8.63137e-05
Prupe.7G003500	73.7505	2.87603	0.41151	4.55889	5.1425e-06	8.87305e-05
Prupe.5G159900	193.145	-2.20764	0.264924	-4.55843	5.1537e-06	8.88464e-05
Prupe.2G008000	702.443	1.97708	0.214458	4.55603	5.21294e-06	8.97896e-05
Prupe.1G334800	69.8289	6.35918	1.17683	4.55393	5.26538e-06	9.06139e-05
Prupe.7G133200	118.135	-2.64377	0.361192	-4.55094	5.34067e-06	9.17503e-05
Prupe.8G107600	108.282	-2.17454	0.258083	-4.551	5.33917e-06	9.17503e-05
Prupe.6G137500	25.7525	3.55739	0.56211	4.54963	5.37402e-06	9.22432e-05
Prupe.7G113100	211.597	3.31594	0.50912	4.54892	5.3923e-06	9.24768e-05
Prupe.1G329000	138.766	-3.25714	0.496263	-4.54828	5.40865e-06	9.25968e-05
Prupe.7G158900	854.365	-2.82906	0.402137	-4.54836	5.40643e-06	9.25968e-05
Prupe.6G218200	54.1313	3.94988	0.6487	4.54737	5.43206e-06	9.29174e-05
Prupe.8G205000	1801.67	1.92548	0.203538	4.54698	5.44207e-06	9.30083e-05
Prupe.4G127600	91.1588	-4.06313	0.673742	-4.54645	5.45581e-06	9.31627e-05
Prupe.3G276100	207.947	-3.26612	0.498572	-4.54522	5.48775e-06	9.36274e-05
Prupe.1G540600	697.536	-3.33955	0.515412	-4.53918	5.64736e-06	9.62675e-05
Prupe.7G061800	20.6569	-5.90945	1.08217	-4.53666	5.71512e-06	9.73389e-05
Prupe.1G367700	322.113	-2.36291	0.30059	-4.53412	5.78442e-06	9.84346e-05
Prupe.7G163600	21.1758	-4.87955	0.855688	-4.53384	5.7921e-06	9.84806e-05
Prupe.1G316400	759.636	-3.52329	0.55715	-4.52892	5.92856e-06	0.000100542
Prupe.1G329500	3029.16	-2.00009	0.22082	-4.52897	5.92717e-06	0.000100542
Prupe.3G013600	12585.9	4.42418	0.756027	4.52918	5.92135e-06	0.000100542
Prupe.7G095900	41.5298	-4.48996	0.770903	-4.52711	5.97961e-06	0.000101321
Prupe.3G282700	151.934	-4.23655	0.715426	-4.52394	6.06982e-06	0.000102762
Prupe.3G290700	21.2027	-4.90266	0.86301	-4.52215	6.1214e-06	0.000103546
Prupe.3G210100	607.448	2.60085	0.35421	4.5195	6.19848e-06	0.000104761
Prupe.2G262900	419.826	3.57268	0.569302	4.51901	6.21285e-06	0.000104914
Prupe.3G205100	1068.6	2.07111	0.237096	4.51762	6.25394e-06	0.000105518
Prupe.2G173800	46.8551	-3.33187	0.516402	-4.5156	6.31387e-06	0.000106438
Prupe.3G137600	170.147	2.33122	0.294855	4.51481	6.33736e-06	0.000106744
Prupe.1G501900	1300.76	-2.28629	0.284981	-4.51361	6.37337e-06	0.000107206
Prupe.3G245400	68.5988	6.3105	1.17657	4.51353	6.37564e-06	0.000107206
Prupe.4G217500	21.8647	-4.08925	0.684618	-4.51237	6.41074e-06	0.000107705
Prupe.7G062200	560.854	-2.53343	0.339894	-4.5115	6.43698e-06	0.000108054
Prupe.3G049400	667.052	-3.61619	0.579994	-4.51071	6.46106e-06	0.000108275
Prupe.7G216300	18.0137	3.87925	0.638291	4.51088	6.45588e-06	0.000108275
Prupe.1G034300	2879.66	2.5403	0.341569	4.50949	6.49837e-06	0.000108808
Prupe.1G302400	1680.24	-2.7808	0.395095	-4.50728	6.56639e-06	0.000109854
Prupe.6G313300	621.848	2.29298	0.286996	4.50521	6.63077e-06	0.000110837
Prupe.1G438000	18.5719	3.52409	0.561195	4.4977	6.86936e-06	0.000114632
Prupe.8G032400	457.433	2.48219	0.329538	4.49779	6.86632e-06	0.000114632
Prupe.1G532100	74.492	2.20897	0.268874	4.49642	6.9106e-06	0.000115223
Prupe.8G023800	53.2541	6.77774	1.28516	4.49572	6.93343e-06	0.000115507
Prupe.8G199700	19.9377	3.91715	0.649587	4.49077	7.09655e-06	0.000118125
Prupe.1G338300	47.8105	-3.22939	0.497035	-4.48538	7.27833e-06	0.000121049
Prupe.8G241200	33.9907	3.2622	0.504692	4.48233	7.3832e-06	0.00012269
Prupe.5G044700	876.013	-4.09644	0.691478	-4.478	7.53467e-06	0.000125102
Prupe.1G259900	133.763	2.34215	0.300035	4.47329	7.7024e-06	0.000127728
Prupe.8G215100	78.1698	5.26537	0.953538	4.4732	7.7057e-06	0.000127728
Prupe.8G188000	46.8604	2.36387	0.304956	4.47234	7.73679e-06	0.000128136
Prupe.6G286200	716.54	-2.56016	0.348898	-4.47168	7.76074e-06	0.000128425
Prupe.6G102800	780.222	-2.40553	0.314376	-4.47086	7.79052e-06	0.00012881
Prupe.7G077300	2321.92	-2.45195	0.324784	-4.4705	7.8038e-06	0.000128922
Prupe.6G085200	103.281	-3.46144	0.550649	-4.47007	7.81927e-06	0.00012907
Prupe.6G020200	1103	-1.93222	0.208624	-4.46841	7.88048e-06	0.000129972
Prupe.7G209300	1409.52	-1.98889	0.221402	-4.46648	7.9517e-06	0.000131038
Prupe.5G136200	35.1827	-3.41619	0.541295	-4.46373	8.05454e-06	0.000132602
Prupe.6G250100	17.4023	4.51924	0.788433	4.46358	8.06002e-06	0.000132602
Prupe.7G076100	34.6037	4.69313	0.827671	4.46208	8.11685e-06	0.000133426
Prupe.4G114800	637.416	-2.51802	0.340403	-4.45948	8.21601e-06	0.000134944
Prupe.5G215800	108.613	-2.66754	0.37405	-4.45806	8.27047e-06	0.000135614
Prupe.6G270600	225.135	-2.29635	0.290781	-4.45815	8.26705e-06	0.000135614
Prupe.2G318900	1695.37	-2.09736	0.246347	-4.45452	8.40801e-06	0.000137677
Prupe.8G263100	44882.2	-2.25229	0.28113	-4.45447	8.4102e-06	0.000137677
Prupe.1G477800	5308.93	-4.00468	0.674665	-4.45359	8.4446e-06	0.000138126
Prupe.1G475400	321.315	-5.14142	0.930037	-4.45296	8.46948e-06	0.000138419
Prupe.3G235900	25.2061	6.6601	1.27281	4.44695	8.70997e-06	0.000142232
Prupe.2G039300	3533.03	3.35966	0.531681	4.43811	9.07506e-06	0.000148072
Prupe.7G259600	20627.1	-2.1871	0.267737	-4.43382	9.25772e-06	0.000150927
Prupe.2G023700	801.749	-3.28817	0.516164	-4.43303	9.2918e-06	0.000151325
Prupe.2G261800	302.474	2.06705	0.240711	4.4329	9.2974e-06	0.000151325
Prupe.1G145300	324.517	-3.76431	0.623948	-4.43036	9.40758e-06	0.000152993
Prupe.5G161100	3871.45	-2.50993	0.340876	-4.42957	9.44212e-06	0.000153429
Prupe.1G104600	240.402	1.68508	0.154687	4.42881	9.47537e-06	0.000153843
Prupe.8G115400	722.232	-2.78524	0.403259	-4.42705	9.55323e-06	0.00015498
Prupe.1G143100	94.8907	2.74229	0.393706	4.42536	9.62794e-06	0.000155809
Prupe.1G386600	209.352	-4.63648	0.821697	-4.42557	9.61863e-06	0.000155809
Prupe.4G155300	10.5175	5.4123	0.997042	4.42539	9.62702e-06	0.000155809
Prupe.3G019800	70.0425	2.17769	0.266245	4.42332	9.71936e-06	0.00015716
Prupe.2G106400	1456.7	-2.43328	0.324068	-4.42276	9.74471e-06	0.000157408
Prupe.5G232000	436.319	-2.01183	0.228785	-4.42263	9.75056e-06	0.000157408
Prupe.1G299300	1093.56	-2.56798	0.354565	-4.42225	9.76773e-06	0.000157556
Prupe.7G216700	20.9131	4.68221	0.832711	4.42195	9.78122e-06	0.000157646
Prupe.8G144000	201.527	2.93388	0.437747	4.4178	9.97118e-06	0.000160577
Prupe.3G302800	178.652	2.0987	0.248843	4.41524	1.00899e-05	0.000162356
Prupe.2G007700	499.555	1.55601	0.126053	4.41093	1.02929e-05	0.000165488
Prupe.3G153100	597.502	-2.96917	0.446545	-4.40978	1.03473e-05	0.000166229
Prupe.2G232700	36.5166	-3.53877	0.575847	-4.40876	1.03962e-05	0.000166878
Prupe.8G235300	79.3918	-3.20813	0.501015	-4.40731	1.04662e-05	0.000167867
Prupe.2G034600	155.897	2.26344	0.286977	4.40259	1.06965e-05	0.000171398
Prupe.4G193800	452.136	2.95613	0.444345	4.40227	1.07124e-05	0.000171398
Prupe.4G270100	148.347	-2.93443	0.439405	-4.40239	1.07065e-05	0.000171398
Prupe.5G225100	422.879	-1.65626	0.149085	-4.40194	1.07287e-05	0.00017152
Prupe.7G246500	120.221	-3.13749	0.485951	-4.39857	1.08969e-05	0.000174069
Prupe.6G215900	76.7726	3.13879	0.486619	4.3952	1.10673e-05	0.000176648
Prupe.4G111900	109.417	-6.95686	1.35667	-4.39078	1.12944e-05	0.000180128
Prupe.2G237600	514.92	1.83198	0.189597	4.38817	1.14309e-05	0.000182159
Prupe.1G303500	45.5895	6.10438	1.16352	4.387	1.14923e-05	0.00018299
Prupe.7G258300	162.328	1.8847	0.201676	4.38672	1.15075e-05	0.000183085
Prupe.7G243900	78.7635	2.57718	0.359599	4.38594	1.15487e-05	0.000183593
Prupe.5G186200	182.928	-1.84128	0.191883	-4.38431	1.16353e-05	0.000184822
Prupe.3G303600	31.7953	6.5873	1.27678	4.37608	1.20835e-05	0.000191787
Prupe.2G009800	1877.55	-3.67132	0.610841	-4.37319	1.22446e-05	0.000194188
Prupe.6G059000	803.692	-2.1501	0.263196	-4.36973	1.244e-05	0.000197129
Prupe.1G162500	297.602	-2.24902	0.286085	-4.36591	1.26593e-05	0.000200444
Prupe.2G128200	67.3744	-4.02952	0.694266	-4.36363	1.27922e-05	0.000202386
Prupe.6G160400	8.80098	-5.58898	1.05275	-4.35904	1.30634e-05	0.000206451
Prupe.7G089300	1400.45	-1.4421	0.101423	-4.35893	1.307e-05	0.000206451
Prupe.2G101800	38.688	-3.85898	0.656524	-4.35473	1.33231e-05	0.000210282
Prupe.3G291500	431.66	-2.23394	0.283397	-4.35412	1.33601e-05	0.000210698
Prupe.2G075000	753.042	-1.53507	0.122915	-4.35318	1.34174e-05	0.000211433
Prupe.1G447700	239.695	-2.19084	0.273674	-4.35132	1.35322e-05	0.000213073
Prupe.8G160000	372.048	-2.40964	0.324069	-4.34981	1.36256e-05	0.000214373
Prupe.8G180500	787.606	2.10016	0.252937	4.34954	1.36426e-05	0.00021447
Prupe.8G267700	290.527	2.90284	0.437689	4.34746	1.37722e-05	0.000216336
Prupe.2G294000	75.569	-5.74698	1.09235	-4.34568	1.38848e-05	0.000217932
Prupe.1G356100	238.098	-2.30842	0.301118	-4.34521	1.39145e-05	0.000218226
Prupe.3G053200	212.049	1.71685	0.16503	4.34373	1.40086e-05	0.000219528
Prupe.1G558700	937.596	1.55946	0.128893	4.34051	1.4215e-05	0.000222585
Prupe.6G343700	4061.57	-2.16638	0.268873	-4.33803	1.43765e-05	0.000224936
Prupe.4G186300	202.226	-3.26318	0.521858	-4.33676	1.44595e-05	0.000226057
Prupe.3G215000	348.681	2.77492	0.409363	4.3358	1.45229e-05	0.000226869
Prupe.2G026000	1373.87	-2.19626	0.275918	-4.33555	1.45393e-05	0.000226946
Prupe.6G037200	7377.18	-2.17804	0.272015	-4.3308	1.48572e-05	0.000231725
Prupe.6G006200	1591.93	-2.4361	0.331658	-4.33005	1.49073e-05	0.000232324
Prupe.5G094200	31.8923	4.73129	0.861937	4.32896	1.49813e-05	0.000233294
Prupe.6G064000	279.908	-2.52	0.351191	-4.32813	1.50379e-05	0.000233991
Prupe.5G071000	22.5686	-3.85309	0.659368	-4.32701	1.51149e-05	0.000235005
Prupe.3G045500	10441.8	2.05956	0.244965	4.32535	1.52293e-05	0.000236598
Prupe.3G155600	233.619	-3.67058	0.617766	-4.32296	1.53952e-05	0.0002388
Prupe.8G267900	290.614	1.96205	0.222543	4.32296	1.53946e-05	0.0002388
Prupe.1G265600	1972.47	-2.66721	0.385762	-4.32187	1.54714e-05	0.000239794
Prupe.1G364500	1019.32	2.31931	0.30606	4.31062	1.62795e-05	0.000252122
Prupe.7G153900	12.9806	-6.56202	1.29048	-4.31005	1.63219e-05	0.000252582
Prupe.6G059500	26.1271	3.40177	0.55766	4.30687	1.65582e-05	0.000256039
Prupe.1G551400	539.09	-2.07031	0.248736	-4.30301	1.68496e-05	0.00026034
Prupe.1G556200	3387.42	-2.04158	0.242242	-4.29975	1.70992e-05	0.000263991
Prupe.8G039100	225.654	2.81391	0.421881	4.29957	1.71131e-05	0.000264001
Prupe.2G184200	19.0188	3.71428	0.631502	4.29814	1.72238e-05	0.000265501
Prupe.6G014000	36.5005	-3.44145	0.568073	-4.29778	1.7252e-05	0.00026573
Prupe.1G186000	1067.56	1.85064	0.197965	4.29692	1.73191e-05	0.000266555
Prupe.4G287200	36.5428	3.9809	0.69385	4.29618	1.73768e-05	0.000267236
Prupe.4G091200	484.039	-2.53414	0.357174	-4.29523	1.74515e-05	0.000268176
Prupe.3G223200	6182.96	-4.30868	0.770723	-4.29296	1.76303e-05	0.000270714
Prupe.4G028600	395.202	4.84838	0.896789	4.29129	1.77637e-05	0.000272405
Prupe.7G217800	263.934	2.31653	0.306796	4.29124	1.77679e-05	0.000272405
Prupe.2G260700	760.999	-3.17997	0.508494	-4.2871	1.81018e-05	0.000277309
Prupe.7G136300	623.047	-4.75509	0.875945	-4.28691	1.8118e-05	0.000277342
Prupe.7G045800	16.4502	-6.8989	1.37627	-4.28615	1.81795e-05	0.000278069
Prupe.7G081600	1227.32	-2.66445	0.388601	-4.2832	1.84227e-05	0.000281572
Prupe.1G305300	332.624	1.69655	0.162862	4.27691	1.89504e-05	0.000289414
Prupe.3G300900	1243.13	3.11336	0.494346	4.27505	1.9109e-05	0.000291612
Prupe.7G148100	412.102	1.82688	0.19344	4.27459	1.91492e-05	0.000292
Prupe.5G003400	2584.69	1.72241	0.169081	4.27259	1.93215e-05	0.0002944
Prupe.2G128100	590.918	1.67431	0.157839	4.27216	1.93592e-05	0.000294747
Prupe.6G077500	345.064	-1.67898	0.158976	-4.27095	1.94644e-05	0.000296122
Prupe.7G178600	60.0584	8.18936	1.68461	4.26767	1.97526e-05	0.000300276
Prupe.2G203700	1495.37	-1.77117	0.180781	-4.26577	1.99217e-05	0.000302614
Prupe.1G151700	1110.58	-3.50121	0.58655	-4.26427	2.0056e-05	0.000304421
Prupe.4G080600	53.6803	-3.77056	0.649964	-4.26263	2.02032e-05	0.000306421
Prupe.1G298200	21.1695	5.31047	1.01144	4.26171	2.02868e-05	0.000307453
Prupe.1G244300	68.9303	2.87622	0.440594	4.25838	2.05913e-05	0.000311829
Prupe.2G289300	875.484	-1.85261	0.200247	-4.25778	2.06463e-05	0.000312201
Prupe.6G021700	77.0801	3.5816	0.606325	4.25777	2.06474e-05	0.000312201
Prupe.4G016000	49.382	-3.84239	0.668131	-4.25425	2.09755e-05	0.000316921
Prupe.8G201200	252.754	1.81646	0.19194	4.25375	2.10223e-05	0.000317386
Prupe.1G220400	1590.52	1.85411	0.200923	4.25094	2.12872e-05	0.00032114
Prupe.1G355700	7.58361	-5.11524	0.968295	-4.24999	2.13781e-05	0.000322266
Prupe.2G170600	12.2765	7.25705	1.4725	4.24927	2.14472e-05	0.000323062
Prupe.1G410700	48.3546	-3.5338	0.596555	-4.24739	2.16278e-05	0.000325535
Prupe.2G184400	312.002	-2.89951	0.447318	-4.24644	2.1719e-05	0.000326659
Prupe.7G168300	6765.16	-2.59113	0.374884	-4.24434	2.19237e-05	0.000329488
Prupe.7G074200	349.699	-2.62562	0.383121	-4.2431	2.20454e-05	0.000331066
Prupe.7G221500	79.0823	-2.42255	0.335384	-4.24155	2.21978e-05	0.000333101
Prupe.5G117700	157.544	2.15853	0.273175	4.24096	2.22566e-05	0.000333731
Prupe.1G359100	158.39	3.0159	0.475472	4.23979	2.2373e-05	0.000335223
Prupe.4G225700	15.3589	-6.8279	1.37553	-4.23685	2.26673e-05	0.000339375
Prupe.5G211000	42.4157	3.01125	0.474894	4.23514	2.28405e-05	0.000341711
Prupe.5G088800	284.004	-2.52241	0.359556	-4.23412	2.29446e-05	0.000343008
Prupe.5G109900	63.4001	4.42569	0.809223	4.23331	2.30278e-05	0.000343734
Prupe.6G345900	55.2518	-2.37212	0.324114	-4.23345	2.30129e-05	0.000343734
Prupe.6G268300	1313.4	1.83948	0.198324	4.23286	2.30741e-05	0.000344166
Prupe.4G031400	42.4935	-6.34262	1.26234	-4.2323	2.31314e-05	0.00034476
Prupe.5G027100	347.531	-2.86887	0.4416	-4.23206	2.31565e-05	0.000344875
Prupe.6G296300	161.661	-2.54151	0.364434	-4.22989	2.33809e-05	0.000347955
Prupe.2G039800	513.763	-3.09229	0.494766	-4.22885	2.34892e-05	0.000348567
Prupe.3G066300	1717.76	1.94975	0.224582	4.22899	2.34747e-05	0.000348567
Prupe.4G029600	17.51	-4.73454	0.883117	-4.22882	2.34924e-05	0.000348567
Prupe.8G217700	47.9194	-3.29472	0.542606	-4.22907	2.34655e-05	0.000348567
Prupe.5G104500	131.55	-4.1768	0.751286	-4.22848	2.35278e-05	0.000348831
Prupe.3G121800	77.7248	-3.36215	0.55892	-4.22629	2.37579e-05	0.000351979
Prupe.1G404300	121.389	2.56081	0.369338	4.22596	2.37925e-05	0.000352228
Prupe.1G375000	203.789	-1.96252	0.227779	-4.22566	2.38239e-05	0.00035243
Prupe.3G267300	153.124	2.22588	0.290174	4.22463	2.39329e-05	0.000353778
Prupe.8G135400	144.83	1.94384	0.223431	4.2243	2.39688e-05	0.000354045
Prupe.2G108400	17.3565	5.69629	1.11178	4.2241	2.39898e-05	0.000354091
Prupe.3G162800	108.52	2.45136	0.343705	4.22268	2.41417e-05	0.000356068
Prupe.1G035400	434.441	1.75334	0.178624	4.21744	2.47087e-05	0.000364
Prupe.2G115700	160.004	2.03862	0.246281	4.21721	2.47347e-05	0.000364
Prupe.7G219100	494.978	2.04439	0.247641	4.21735	2.47187e-05	0.000364
Prupe.6G294600	622.252	1.48601	0.115336	4.21391	2.5099e-05	0.000369088
Prupe.7G133000	59.9206	-6.44471	1.29236	-4.21299	2.52014e-05	0.000370318
Prupe.1G518600	228.47	-3.58086	0.612888	-4.21097	2.54271e-05	0.000373359
Prupe.1G210300	8960.12	-1.76002	0.180527	-4.20999	2.55382e-05	0.000374711
Prupe.6G285700	372.567	1.81929	0.19467	4.20862	2.56938e-05	0.000376716
Prupe.5G233700	332.888	2.07393	0.255211	4.20801	2.57634e-05	0.000377283
Prupe.7G028400	111.248	3.02478	0.48118	4.20794	2.57706e-05	0.000377283
Prupe.7G001700	32.8882	-2.96119	0.46619	-4.20685	2.58958e-05	0.000378836
Prupe.4G222100	267.995	2.87635	0.446069	4.20641	2.59459e-05	0.00037929
Prupe.8G166400	6414	-2.43545	0.341312	-4.20567	2.60315e-05	0.000380259
Prupe.1G300100	164.126	2.55351	0.369651	4.20264	2.63818e-05	0.000385092
Prupe.3G171800	73.8227	6.02525	1.1961	4.20138	2.65296e-05	0.000386964
Prupe.3G068200	239.757	-2.14226	0.272009	-4.19934	2.6769e-05	0.000390169
Prupe.1G296900	164.764	2.59339	0.379801	4.19532	2.72487e-05	0.000396869
Prupe.1G398300	817.423	-2.0274	0.245233	-4.1895	2.79568e-05	0.000406883
Prupe.8G263900	223.094	3.45139	0.585321	4.18812	2.81276e-05	0.000409069
Prupe.1G348200	158.505	1.97972	0.234006	4.18675	2.82972e-05	0.000410977
Prupe.7G006100	2278.3	-2.14729	0.27403	-4.18673	2.83003e-05	0.000410977
Prupe.5G231900	371.191	-3.32613	0.555988	-4.18379	2.86694e-05	0.000416032
Prupe.7G079300	932.075	-2.60427	0.383541	-4.1828	2.87942e-05	0.000417536
Prupe.5G007500	1179.04	1.72825	0.174169	4.18131	2.89832e-05	0.00041997
Prupe.3G014100	246.5	-2.89361	0.452942	-4.18069	2.9063e-05	0.000420818
Prupe.8G200700	54.6904	-2.59237	0.380968	-4.1798	2.91764e-05	0.000422152
Prupe.2G159800	186.693	2.17772	0.281857	4.17845	2.93507e-05	0.000424141
Prupe.3G232200	32.2795	2.61567	0.386672	4.1784	2.93567e-05	0.000424141
Prupe.1G243700	1120.52	-2.51199	0.361886	-4.17809	2.93971e-05	0.000424416
Prupe.4G094100	46.0801	3.82962	0.677373	4.17735	2.9493e-05	0.00042549
Prupe.3G162500	2208.35	-2.57253	0.376503	-4.17667	2.95808e-05	0.000426136
Prupe.7G008300	19.076	-4.17738	0.760738	-4.17671	2.95761e-05	0.000426136
Prupe.7G262000	656.914	-2.04669	0.25072	-4.17474	2.98323e-05	0.000429447
Prupe.7G052200	64.9339	2.37549	0.329642	4.17269	3.01022e-05	0.000433017
Prupe.1G219800	1402.93	-1.9023	0.216655	-4.16471	3.11749e-05	0.000448122
Prupe.1G335200	255.519	-2.72854	0.41528	-4.16236	3.14975e-05	0.000452431
Prupe.4G164000	56.4567	2.67416	0.402327	4.16119	3.16595e-05	0.000454429
Prupe.6G149100	48.043	3.72789	0.655843	4.15936	3.1914e-05	0.00045775
Prupe.6G150100	87.4208	2.79106	0.430734	4.15815	3.2083e-05	0.000459841
Prupe.8G216200	77.0423	3.02608	0.48734	4.15743	3.21853e-05	0.000460973
Prupe.2G008200	705.022	2.07132	0.257725	4.15685	3.22664e-05	0.000461467
Prupe.8G206500	2745.28	-1.6836	0.164452	-4.15686	3.22657e-05	0.000461467
Prupe.6G340400	894.299	-1.91124	0.219326	-4.15475	3.25646e-05	0.000465397
Prupe.6G224800	27.3095	-5.61128	1.10994	-4.15453	3.25957e-05	0.000465505
Prupe.3G191600	183.508	2.13726	0.273986	4.15079	3.3133e-05	0.000472838
Prupe.3G283800	482.082	-2.31854	0.317763	-4.14944	3.33295e-05	0.0004753
Prupe.8G188800	38.3989	3.5369	0.611719	4.14716	3.36624e-05	0.000479701
Prupe.5G203600	11869	-1.84782	0.204573	-4.14435	3.4078e-05	0.000485275
Prupe.2G190700	1068.66	-1.52435	0.126544	-4.14361	3.41878e-05	0.000486489
Prupe.4G091400	702.236	-2.21759	0.293971	-4.14187	3.44481e-05	0.00048984
Prupe.3G052300	914.64	-1.72663	0.175462	-4.1412	3.45488e-05	0.00049092
Prupe.6G303600	13309	-2.51211	0.365313	-4.13921	3.48511e-05	0.000494861
Prupe.1G106900	1109.93	2.70878	0.412991	4.13758	3.50989e-05	0.000498022
Prupe.5G120500	447.78	-2.83977	0.444746	-4.13668	3.52367e-05	0.000499619
Prupe.5G128000	973.953	1.97365	0.235425	4.13571	3.53852e-05	0.000501367
Prupe.7G223600	575.142	1.5454	0.131893	4.13516	3.54706e-05	0.000502218
Prupe.2G157200	272.287	1.88084	0.213061	4.13422	3.56158e-05	0.000503912
Prupe.6G141700	22.3166	-3.38717	0.577691	-4.13226	3.59216e-05	0.000507877
Prupe.8G252300	325.878	-4.32966	0.806249	-4.12981	3.63066e-05	0.000512954
Prupe.4G103600	266.735	-2.54688	0.37463	-4.12908	3.6421e-05	0.000514204
Prupe.7G102300	24.5222	-5.02728	0.975557	-4.12819	3.6563e-05	0.000515841
Prupe.1G161000	19.4344	3.69984	0.654309	4.12625	3.68726e-05	0.000519756
Prupe.6G332500	42466.1	-3.12335	0.514612	-4.12612	3.6893e-05	0.000519756
Prupe.6G352800	51.1745	-2.47516	0.357683	-4.12421	3.72006e-05	0.000523717
Prupe.1G272500	496.149	-3.19405	0.532044	-4.12381	3.72657e-05	0.000524261
Prupe.6G010300	354.672	-3.03115	0.492585	-4.12345	3.73246e-05	0.000524717
Prupe.7G235900	105.616	-3.00126	0.485731	-4.1201	3.78702e-05	0.000532009
Prupe.6G202800	69.2688	-4.24463	0.787543	-4.11993	3.78983e-05	0.000532026
Prupe.1G391400	521.832	-1.807	0.196104	-4.11516	3.86904e-05	0.000542672
Prupe.5G153300	60.3	-2.94031	0.471518	-4.11504	3.87114e-05	0.000542672
Prupe.7G121400	1866.75	-2.87662	0.45623	-4.11332	3.90006e-05	0.000546339
Prupe.2G037500	16.7825	3.00238	0.487559	4.10695	4.00909e-05	0.000561217
Prupe.4G050400	4141.96	-2.55444	0.378511	-4.10672	4.01312e-05	0.000561384
Prupe.6G079800	24.3152	3.82583	0.688167	4.10631	4.02029e-05	0.00056199
Prupe.3G157200	2319.57	-4.17358	0.773448	-4.10316	4.07542e-05	0.000569295
Prupe.2G030600	327.387	-1.6703	0.163449	-4.10096	4.11438e-05	0.000574331
Prupe.1G354700	466.415	1.50785	0.123865	4.10005	4.13065e-05	0.000576197
Prupe.4G244100	1410.23	-2.64418	0.401058	-4.09961	4.13845e-05	0.000576878
Prupe.7G242300	22.7889	4.02817	0.738694	4.09935	4.14304e-05	0.000577112
Prupe.5G078200	138.878	-3.86908	0.700492	-4.0958	4.2071e-05	0.000585624
Prupe.2G014000	29.1989	-3.77287	0.677461	-4.09303	4.2577e-05	0.000591835
Prupe.2G106500	217.787	-1.97125	0.237284	-4.09319	4.25481e-05	0.000591835
Prupe.8G129100	173.201	1.97516	0.238303	4.09209	4.27495e-05	0.000593816
Prupe.6G191200	6065.45	1.93673	0.229119	4.0884	4.34352e-05	0.000602919
Prupe.5G004400	15.7329	6.87024	1.43666	4.08604	4.38792e-05	0.000608654
Prupe.2G130900	7.32036	-6.8793	1.43907	-4.08548	4.39859e-05	0.000609708
Prupe.1G541800	352.873	1.73253	0.179362	4.08405	4.42567e-05	0.000613033
Prupe.2G125800	65.3513	-2.10578	0.270817	-4.08313	4.44335e-05	0.000615051
Prupe.3G231300	14.3001	-4.13364	0.767822	-4.08121	4.48016e-05	0.000619401
Prupe.7G124500	6.90199	-5.62218	1.13256	-4.08117	4.48103e-05	0.000619401
Prupe.3G020100	644.692	-3.95254	0.723574	-4.0805	4.49391e-05	0.000620749
Prupe.1G265100	47.8273	-3.15169	0.527475	-4.07923	4.51858e-05	0.000623721
Prupe.1G224300	3374.92	-2.37843	0.338014	-4.07802	4.54213e-05	0.000626536
Prupe.4G195900	618.01	2.09338	0.26827	4.07569	4.58781e-05	0.000632397
Prupe.6G363200	2195.51	2.07986	0.264982	4.07523	4.59696e-05	0.000633217
Prupe.3G176500	976.019	-3.2264	0.546397	-4.0747	4.6074e-05	0.000634214
Prupe.4G006300	31.7029	-6.33019	1.3087	-4.07288	4.64361e-05	0.000638754
Prupe.6G075100	6139.73	2.63316	0.401056	4.07216	4.65799e-05	0.000640288
Prupe.1G259800	76.2527	2.52673	0.375048	4.07077	4.68583e-05	0.000643668
Prupe.5G211400	114.131	2.16792	0.286976	4.06975	4.7064e-05	0.000646046
Prupe.1G042800	16.9486	3.56549	0.630801	4.06703	4.76161e-05	0.000653172
Prupe.5G058900	304.285	1.97705	0.240252	4.06677	4.76688e-05	0.000653441
Prupe.6G196200	357.047	1.81323	0.200018	4.0658	4.7868e-05	0.000655266
Prupe.8G079100	159.635	-2.82208	0.448137	-4.06589	4.78501e-05	0.000655266
Prupe.1G119700	120.063	-2.86899	0.459755	-4.06518	4.79945e-05	0.000656543
Prupe.4G183900	403.655	2.21507	0.298931	4.06472	4.80901e-05	0.000657398
Prupe.7G115800	201.783	-3.90452	0.714775	-4.06355	4.83321e-05	0.00066025
Prupe.8G272000	239.57	2.6759	0.412584	4.06195	4.86637e-05	0.000664321
Prupe.6G054800	18596.2	-2.93953	0.477529	-4.0616	4.87384e-05	0.000664883
Prupe.8G088400	300.143	2.47997	0.364577	4.05941	4.91967e-05	0.000670673
Prupe.8G231200	493.55	-1.95385	0.235012	-4.05872	4.93415e-05	0.000672184
Prupe.1G097600	627.07	2.16474	0.28702	4.05805	4.94834e-05	0.000673654
Prupe.6G092200	57.0021	2.73658	0.428012	4.05732	4.964e-05	0.000675323
Prupe.4G106600	49.734	-3.72181	0.671881	-4.05103	5.09934e-05	0.000693258
Prupe.2G020600	109.95	2.33812	0.330398	4.05001	5.12156e-05	0.000695802
Prupe.2G193900	428.44	-3.31722	0.572213	-4.04957	5.13115e-05	0.000696627
Prupe.8G192400	1233.68	-1.76651	0.189672	-4.04124	5.31693e-05	0.000721355
Prupe.5G104300	72.5449	3.04744	0.506734	4.04046	5.33454e-05	0.000722754
Prupe.7G182900	213.886	1.90734	0.224556	4.04058	5.33195e-05	0.000722754
Prupe.1G445200	152.959	1.8772	0.217164	4.03933	5.36046e-05	0.000725291
Prupe.4G046000	114.329	2.83526	0.45435	4.03932	5.36059e-05	0.000725291
Prupe.5G029400	880.42	-2.11841	0.276943	-4.03841	5.38149e-05	0.000726851
Prupe.5G089900	45.8834	-3.41037	0.596873	-4.03834	5.38313e-05	0.000726851
Prupe.7G157000	91.0376	2.19745	0.2965	4.0386	5.37707e-05	0.000726851
Prupe.8G253500	123.328	6.0577	1.25333	4.03542	5.4505e-05	0.000735446
Prupe.1G329600	2316.6	-1.89107	0.220824	-4.03519	5.45586e-05	0.000735669
Prupe.4G121500	219.215	-3.56735	0.63663	-4.03272	5.51354e-05	0.00074294
Prupe.7G237900	12.7249	-5.43699	1.10051	-4.03175	5.53621e-05	0.000745487
Prupe.4G106900	51.8887	-3.2961	0.569575	-4.03126	5.54784e-05	0.000746546
Prupe.6G156700	60.2674	2.66117	0.412102	4.03097	5.55467e-05	0.000746957
Prupe.1G061900	452.085	2.11687	0.277146	4.02991	5.57994e-05	0.000749847
Prupe.8G106200	118.895	-3.02086	0.50158	-4.02898	5.60183e-05	0.000752278
Prupe.3G106900	1251.35	-2.35385	0.336128	-4.02779	5.63024e-05	0.000755582
Prupe.2G309500	975.338	-4.90183	0.96951	-4.02453	5.70882e-05	0.000765609
Prupe.8G142400	159.294	3.39907	0.596816	4.01977	5.82543e-05	0.000780717
Prupe.1G015600	81.5683	2.54245	0.383856	4.01829	5.86218e-05	0.000785112
Prupe.1G264200	27.1338	3.34286	0.583126	4.01776	5.87542e-05	0.000786354
Prupe.6G222300	223.391	-2.33906	0.333534	-4.01477	5.95042e-05	0.000795854
Prupe.6G278600	39.2628	4.34075	0.832395	4.01342	5.98451e-05	0.000799873
Prupe.6G034100	978.071	-1.54724	0.136371	-4.01288	5.9983e-05	0.000801176
Prupe.6G217400	25.018	-4.24294	0.80847	-4.0112	6.0411e-05	0.000805806
Prupe.8G026400	27.3729	3.03712	0.507849	4.01126	6.03952e-05	0.000805806
Prupe.5G075700	617.02	2.16558	0.290983	4.00567	6.18418e-05	0.000824335
Prupe.1G488200	124.508	-5.49449	1.12209	-4.00546	6.18978e-05	0.000824527
Prupe.3G288400	280.321	1.87082	0.21773	3.99955	6.34637e-05	0.000844818
Prupe.2G118600	253.388	-6.02303	1.25602	-3.99915	6.35697e-05	0.000845661
Prupe.1G192900	14.4968	-4.03118	0.758708	-3.99518	6.4644e-05	0.000859375
Prupe.1G012800	23.0768	-5.99037	1.24935	-3.99437	6.48662e-05	0.000861751
Prupe.3G188000	3422.82	-1.86044	0.215499	-3.9928	6.5298e-05	0.000866905
Prupe.7G071700	236.445	2.13826	0.285118	3.99225	6.54486e-05	0.000868323
Prupe.2G311100	18.5349	-6.11577	1.28179	-3.99112	6.57622e-05	0.000871733
Prupe.3G189400	38.1145	2.78552	0.447387	3.99101	6.57937e-05	0.000871733
Prupe.6G244300	1503.8	-1.50184	0.12578	-3.98986	6.61129e-05	0.000875378
Prupe.8G024500	1596.73	2.57568	0.395085	3.98821	6.65731e-05	0.000880881
Prupe.2G202500	447.8	-2.53182	0.38439	-3.98507	6.74615e-05	0.000892042
Prupe.3G172000	14.8605	6.48751	1.37728	3.98432	6.76729e-05	0.00089424
Prupe.4G153600	60.4154	-3.04728	0.513986	-3.98314	6.80097e-05	0.000898091
Prupe.2G264800	273.492	1.60016	0.150833	3.97895	6.92193e-05	0.000913455
Prupe.7G088000	31.1554	2.52106	0.38242	3.97747	6.96514e-05	0.000918545
Prupe.5G047400	125.394	-3.20519	0.554764	-3.97501	7.03765e-05	0.000927491
Prupe.1G481200	7.72592	7.09278	1.53286	3.97477	7.04478e-05	0.000927812
Prupe.8G127400	423.376	2.3392	0.337143	3.97221	7.12099e-05	0.000937226
Prupe.4G078300	272.085	2.17422	0.295854	3.96893	7.21957e-05	0.00094957
Prupe.1G261500	138.468	-3.70327	0.681299	-3.96782	7.25316e-05	0.000953355
Prupe.2G289100	112.124	-5.9315	1.2433	-3.96647	7.29462e-05	0.000958168
Prupe.2G275500	1697.88	-3.68453	0.677087	-3.96483	7.34485e-05	0.000964127
Prupe.7G202200	223.011	-2.06629	0.26911	-3.96227	7.42418e-05	0.000973896
Prupe.1G579200	107.395	-2.96066	0.496012	-3.95285	7.72262e-05	0.00101237
Prupe.1G078300	70.1507	2.57791	0.399251	3.95218	7.74416e-05	0.00101453
Prupe.5G138300	982.398	-2.41984	0.359302	-3.95167	7.76085e-05	0.00101604
Prupe.6G331700	7.42538	-6.00916	1.26861	-3.94855	7.86266e-05	0.00102801
Prupe.8G190600	237.689	-3.33381	0.591034	-3.9487	7.85781e-05	0.00102801
Prupe.2G189200	608.297	-1.6571	0.166527	-3.94594	7.94892e-05	0.0010386
Prupe.8G024800	13787.3	-3.69881	0.684216	-3.94439	8.00043e-05	0.00104464
Prupe.7G096400	20.9175	-3.60544	0.660788	-3.94294	8.04897e-05	0.00105029
Prupe.3G178400	101.399	2.38637	0.351797	3.94083	8.11992e-05	0.00105885
Prupe.3G315200	1228.94	-1.7503	0.190408	-3.9405	8.13119e-05	0.00105962
Prupe.8G252900	48.9872	3.54259	0.645713	3.93765	8.22831e-05	0.00107157
Prupe.2G157300	46.5717	6.08898	1.29361	3.93393	8.35668e-05	0.00108758
Prupe.6G340600	27.3038	4.70372	0.941583	3.9335	8.37174e-05	0.00108882
Prupe.4G005400	69.3694	-4.33721	0.84921	-3.92978	8.50235e-05	0.00110508
Prupe.8G248300	77.8431	2.18884	0.302654	3.92803	8.56434e-05	0.00111241
Prupe.1G243100	637.277	-1.88588	0.2257	-3.92505	8.67114e-05	0.00112481
Prupe.4G073300	99.2047	-3.30304	0.586749	-3.92509	8.66962e-05	0.00112481
Prupe.2G176500	15.9212	-3.31549	0.590083	-3.92401	8.70871e-05	0.00112894
Prupe.4G174400	742.617	-2.45554	0.371145	-3.92176	8.79039e-05	0.00113878
Prupe.8G225500	243.658	1.7846	0.200079	3.92147	8.80112e-05	0.00113943
Prupe.6G120200	219.891	-2.22234	0.311801	-3.92025	8.84565e-05	0.00114445
Prupe.6G316600	35.9128	-3.08785	0.532799	-3.91865	8.90456e-05	0.00115132
Prupe.2G196900	16.6375	-4.2062	0.818252	-3.91835	8.91572e-05	0.00115201
Prupe.7G008200	6.55287	-4.65061	0.932973	-3.91288	9.12008e-05	0.00117764
Prupe.7G001500	127.165	2.18965	0.304138	3.91155	9.17074e-05	0.00118341
Prupe.3G211700	239.214	2.09656	0.280425	3.91035	9.21616e-05	0.0011885
Prupe.8G243900	40.757	-3.14372	0.548411	-3.90896	9.26935e-05	0.00119458
Prupe.1G477400	2730.61	-3.39896	0.613819	-3.90825	9.29683e-05	0.00119734
Prupe.2G005300	12291	-2.63231	0.417711	-3.90775	9.31607e-05	0.00119904
Prupe.8G180700	46.1789	2.13117	0.289526	3.90698	9.34565e-05	0.00120207
Prupe.4G110400	367.2	-2.33568	0.34204	-3.90505	9.4206e-05	0.00121092
Prupe.2G054200	411.118	-1.60683	0.155497	-3.90252	9.51972e-05	0.00122129
Prupe.3G009700	48.2235	-3.72428	0.698029	-3.90282	9.50783e-05	0.00122129
Prupe.3G030200	410.521	-1.84447	0.216385	-3.90265	9.51472e-05	0.00122129
Prupe.1G384100	79.4738	-6.09357	1.30585	-3.90057	9.59646e-05	0.00122969
Prupe.1G451000	151.949	2.2604	0.323136	3.90054	9.59766e-05	0.00122969
Prupe.6G236900	132.312	5.78428	1.22665	3.90029	9.60757e-05	0.00123017
Prupe.2G071700	53.415	-3.67701	0.686541	-3.89928	9.64799e-05	0.00123454
Prupe.1G308500	9.04773	4.2447	0.832529	3.89741	9.72285e-05	0.00124332
Prupe.5G217400	983.54	-1.43195	0.110879	-3.89568	9.79232e-05	0.00125139
Prupe.5G021500	101.431	1.89979	0.230988	3.89539	9.80425e-05	0.00125211
Prupe.5G170200	141.251	1.98935	0.253991	3.8952	9.81158e-05	0.00125224
Prupe.8G041900	523.601	1.93325	0.239655	3.89414	9.85469e-05	0.00125693
Prupe.6G056100	1737.49	4.90468	1.00296	3.89318	9.89394e-05	0.00126113
Prupe.6G050200	16.9385	-4.05265	0.784886	-3.88929	0.000100538	0.00128069
Prupe.1G466600	337.448	-2.5147	0.389571	-3.88813	0.000101022	0.00128601
Prupe.2G232000	151.675	3.63428	0.677805	3.88649	0.000101703	0.00129386
Prupe.2G120400	33.3547	-5.80639	1.23686	-3.88596	0.000101926	0.00129586
Prupe.5G172000	293.581	-2.15691	0.297734	-3.8857	0.000102036	0.00129643
Prupe.2G326300	724.377	-2.31621	0.338947	-3.88325	0.000103071	0.00130874
Prupe.8G110900	9.263	7.32301	1.62928	3.88087	0.000104084	0.00132075
Prupe.8G045400	59.9296	3.82096	0.726943	3.88058	0.000104207	0.00132146
Prupe.7G166400	8670.94	2.1046	0.284774	3.87889	0.000104935	0.00132984
Prupe.7G016200	35.4591	-2.91598	0.4942	-3.87694	0.000105777	0.00133904
Prupe.8G200100	183.612	-2.23522	0.31861	-3.8769	0.000105795	0.00133904
Prupe.8G003700	465.347	-2.53103	0.395046	-3.87558	0.000106373	0.00134549
Prupe.1G426700	15919.9	1.74719	0.192816	3.87513	0.000106567	0.00134708
Prupe.5G066400	2585.3	-1.48733	0.125798	-3.87392	0.000107101	0.00135297
Prupe.4G223200	494.034	1.95731	0.2472	3.87262	0.00010767	0.00135929
Prupe.5G117100	328.169	-3.38736	0.616582	-3.87192	0.000107981	0.00136235
Prupe.1G177000	357.199	-3.10001	0.542448	-3.87136	0.000108228	0.00136459
Prupe.1G336300	831.53	2.13423	0.293125	3.86942	0.000109093	0.00137463
Prupe.2G175400	567.172	-1.61209	0.158407	-3.86403	0.00011153	0.00140444
Prupe.1G364400	6299.41	-2.07027	0.277061	-3.86295	0.000112024	0.00140977
Prupe.2G188500	150.56	2.13807	0.294709	3.86168	0.000112608	0.00141621
Prupe.3G149000	45.1839	-3.61836	0.678828	-3.85717	0.000114706	0.00144169
Prupe.6G064900	15988	-1.84427	0.218908	-3.85672	0.000114917	0.00144342
Prupe.6G302500	2683.02	-2.04076	0.270114	-3.85304	0.00011666	0.00146438
Prupe.3G003300	291.711	-2.70423	0.442461	-3.85171	0.000117295	0.00147142
Prupe.2G045700	95.598	2.2839	0.333532	3.84941	0.000118404	0.0014844
Prupe.1G058400	15.6063	-6.02119	1.30451	-3.84911	0.000118545	0.00148523
Prupe.5G217700	58.6569	-2.66821	0.434031	-3.84353	0.000121275	0.00151847
Prupe.1G225800	530.743	-2.4324	0.37283	-3.84197	0.000122051	0.00152722
Prupe.6G243700	56.4869	-2.92953	0.502253	-3.84175	0.000122163	0.00152765
Prupe.4G159700	1351.54	-2.93927	0.504962	-3.84043	0.000122819	0.00153489
Prupe.2G203200	1375.59	1.86567	0.226006	3.83029	0.000127993	0.00159853
Prupe.6G280700	11.6404	4.45602	0.902459	3.82955	0.000128376	0.00160231
Prupe.4G263400	99.3885	4.64156	0.951781	3.82605	0.000130218	0.00162428
Prupe.2G291100	1177.19	-2.19963	0.313636	-3.8249	0.000130824	0.00163081
Prupe.2G029200	15.4061	-3.73258	0.715084	-3.82134	0.000132729	0.00165351
Prupe.2G247800	3092.91	-2.16638	0.305373	-3.81953	0.000133707	0.00166466
Prupe.2G096900	1089.43	2.12136	0.293638	3.81886	0.00013407	0.00166813
Prupe.7G166500	294.589	2.3841	0.362524	3.81795	0.000134565	0.00167324
Prupe.1G547500	283.911	2.17152	0.306869	3.81766	0.000134725	0.00167417
Prupe.1G159700	1280.34	-2.38103	0.362	-3.81499	0.000136186	0.00169127
Prupe.1G374600	638.686	-2.12949	0.29623	-3.81288	0.000137355	0.00170471
Prupe.5G058600	16.8898	3.74393	0.719692	3.81265	0.000137487	0.00170529
Prupe.3G171700	22.4492	5.92329	1.29166	3.8116	0.00013807	0.00171144
Prupe.6G080600	449.366	-3.68625	0.704819	-3.81126	0.000138259	0.00171272
Prupe.8G016900	368.695	-3.16088	0.566997	-3.8111	0.000138352	0.0017128
Prupe.1G521300	1213.97	2.44997	0.380863	3.80706	0.000140627	0.00173987
Prupe.1G547100	263.878	-3.04788	0.538027	-3.80628	0.000141072	0.0017443
Prupe.8G137700	72.2411	2.87978	0.494025	3.80504	0.000141781	0.00175197
Prupe.1G503200	66.6941	-3.29788	0.604333	-3.80233	0.000143339	0.00177011
Prupe.5G123100	292.595	-4.2596	0.857304	-3.80215	0.000143447	0.00177034
Prupe.1G373500	255.711	1.61165	0.160908	3.80126	0.000143962	0.0017756
Prupe.2G207600	19589.9	3.11568	0.556857	3.79931	0.000145097	0.00178841
Prupe.5G050300	334.079	-2.09407	0.287977	-3.79915	0.000145196	0.00178841
Prupe.7G259000	28.6601	5.54337	1.19593	3.79902	0.000145272	0.00178841
Prupe.6G327200	228.396	-3.46852	0.649917	-3.7982	0.000145749	0.00179316
Prupe.1G151300	534.655	-2.20206	0.317059	-3.79129	0.000149867	0.00184268
Prupe.1G381200	36.2851	2.61318	0.42558	3.79054	0.000150321	0.00184597
Prupe.6G054900	59.5043	-5.63399	1.22247	-3.79069	0.000150228	0.00184597
Prupe.6G033600	682.386	-1.70473	0.185991	-3.78904	0.000151229	0.00185598
Prupe.4G021400	3767.25	-2.1628	0.306939	-3.78837	0.000151642	0.00185989
Prupe.1G065300	2304.52	2.24855	0.3297	3.78692	0.000152525	0.00186957
Prupe.6G197300	25.2757	2.9412	0.51268	3.78638	0.000152857	0.00187247
Prupe.7G163200	100.349	-2.52886	0.403804	-3.78615	0.000152999	0.00187305
Prupe.6G243300	81.3643	-2.61128	0.425698	-3.78503	0.00015369	0.00187963
Prupe.7G189600	61.3524	-2.94183	0.513037	-3.78497	0.000153725	0.00187963
Prupe.1G132500	490.699	1.78186	0.206847	3.77991	0.000156882	0.00191704
Prupe.6G327600	272.479	1.85228	0.225495	3.77961	0.000157075	0.00191821
Prupe.3G068500	6.30406	-5.13696	1.09508	-3.77777	0.000158239	0.00193124
Prupe.8G268300	277.066	1.75338	0.199565	3.77511	0.000159938	0.00195077
Prupe.6G259200	481.376	-2.42964	0.378756	-3.77456	0.000160289	0.00195385
Prupe.2G248900	438.982	-3.37067	0.628322	-3.77301	0.00016129	0.00196485
Prupe.8G124000	310.307	2.82754	0.484489	3.77209	0.000161886	0.00197089
Prupe.8G010300	2529.5	-1.65485	0.173611	-3.77192	0.000161997	0.00197103
Prupe.6G010200	27.9615	5.3515	1.15386	3.77126	0.000162426	0.00197504
Prupe.6G085000	95.5113	-2.62539	0.431085	-3.77047	0.00016294	0.00198007
Prupe.6G063800	20.2655	-3.35714	0.625725	-3.76706	0.000165184	0.00200611
Prupe.1G398700	7109.46	-1.7135	0.189449	-3.76618	0.000165763	0.00201191
Prupe.1G140500	75.1648	-2.53226	0.407221	-3.76271	0.000168079	0.00203877
Prupe.3G266200	2435.06	-1.53321	0.14177	-3.76107	0.000169185	0.00205093
Prupe.8G254800	15.032	-6.08156	1.35143	-3.76013	0.000169827	0.00205745
Prupe.1G278600	4.6735	-6.67131	1.50855	-3.75945	0.000170288	0.00206177
Prupe.3G126500	161.041	-3.09631	0.557896	-3.75752	0.000171605	0.00207518
Prupe.8G264300	27007.5	-1.67618	0.179952	-3.75757	0.000171569	0.00207518
Prupe.4G215700	54.5884	5.3963	1.17041	3.7562	0.000172512	0.00208488
Prupe.5G109500	1134.24	2.3196	0.351329	3.75601	0.000172646	0.00208523
Prupe.7G114900	851.69	-1.7502	0.199807	-3.75461	0.000173613	0.00209563
Prupe.8G007100	17.9285	3.13397	0.568463	3.75392	0.000174091	0.00210011
Prupe.6G308500	123.936	6.49899	1.46504	3.75346	0.00017441	0.00210268
Prupe.6G029100	69.7682	2.34105	0.357485	3.75136	0.000175879	0.00211911
Prupe.7G099700	145.828	-2.17171	0.31241	-3.75056	0.000176441	0.00212459
Prupe.1G002700	967.634	-1.94873	0.253002	-3.7499	0.000176907	0.00212761
Prupe.7G080500	400.673	4.3434	0.891575	3.74999	0.000176841	0.00212761
Prupe.4G179100	246.252	-2.42094	0.378957	-3.7496	0.000177118	0.00212885
Prupe.8G076200	9889.92	-2.07956	0.287969	-3.74889	0.000177621	0.0021336
Prupe.8G032300	9.95994	-4.91845	1.04538	-3.74837	0.00017799	0.00213675
Prupe.1G330000	47.2339	-2.85747	0.496051	-3.74452	0.000180738	0.00216842
Prupe.7G078500	230.284	-1.55463	0.14814	-3.74394	0.000181159	0.00217215
Prupe.2G235900	22.9396	2.5869	0.424262	3.74039	0.000183737	0.00220173
Prupe.3G227700	28.8582	3.48761	0.665133	3.74002	0.000184003	0.00220359
Prupe.8G127100	9.47894	-5.1827	1.11873	-3.73878	0.000184917	0.00221319
Prupe.1G248900	4405.7	-1.92336	0.247007	-3.73819	0.000185347	0.002217
Prupe.3G287200	13.0711	5.17797	1.11808	3.73675	0.000186414	0.00222841
Prupe.1G365100	88.7599	-2.94126	0.51953	-3.73657	0.000186547	0.00222866
Prupe.2G012900	57.0078	-3.50946	0.671775	-3.73556	0.000187296	0.00223626
Prupe.4G106500	12.3125	-6.15952	1.38265	-3.73162	0.000190254	0.00227021
Prupe.4G201400	479.43	-4.72444	0.998619	-3.7296	0.000191787	0.00228712
Prupe.1G233600	350.598	2.28212	0.343927	3.72787	0.000193105	0.00230145
Prupe.3G022400	159.266	2.18198	0.317212	3.72614	0.000194431	0.00231587
Prupe.2G097800	22.05	-3.30023	0.617365	-3.72589	0.000194628	0.00231682
Prupe.2G212800	157.592	-2.53056	0.410854	-3.72532	0.000195067	0.00232065
Prupe.1G256600	20.0445	-5.64265	1.24664	-3.72414	0.000195982	0.00232875
Prupe.5G240300	8955.04	-1.97445	0.261649	-3.72425	0.000195895	0.00232875
Prupe.4G243900	79.5536	-2.31304	0.352895	-3.72076	0.000198625	0.00235873
Prupe.4G181500	4959.49	-2.1964	0.321587	-3.72029	0.000198995	0.00236171
Prupe.6G287400	5.95052	5.96955	1.33587	3.7201	0.000199146	0.00236208
Prupe.5G123200	12407	-2.03894	0.279401	-3.71846	0.000200437	0.00237598
Prupe.2G004000	137.975	2.56375	0.420809	3.71606	0.000202356	0.00239728
Prupe.1G107400	57.0927	-2.21299	0.326434	-3.71587	0.000202509	0.00239767
Prupe.5G206100	243.677	-2.37893	0.371146	-3.71532	0.000202947	0.00240142
Prupe.6G060300	190.445	-3.10683	0.567376	-3.71328	0.000204586	0.00241937
Prupe.6G040400	5099.66	-1.72412	0.195381	-3.70619	0.000210397	0.0024866
Prupe.2G191400	7.54378	5.88815	1.31916	3.70551	0.000210968	0.0024911
Prupe.4G252200	28.7302	-2.68716	0.455322	-3.70543	0.000211029	0.0024911
Prupe.6G216700	39.5531	-2.46093	0.394498	-3.70326	0.000212845	0.00251104
Prupe.1G044100	59.8407	11.2499	2.77002	3.70028	0.000215358	0.00253918
Prupe.1G533500	10.678	-4.67862	0.994317	-3.69965	0.000215897	0.00254401
Prupe.6G285900	216.439	1.92817	0.251159	3.69555	0.000219408	0.00258385
Prupe.2G063500	202.232	-2.12303	0.303913	-3.69523	0.000219689	0.00258562
Prupe.6G025600	3269.45	-1.4127	0.11176	-3.69274	0.000221849	0.00260949
Prupe.1G507800	20.9466	2.95645	0.529914	3.69201	0.000222485	0.00261542
Prupe.2G280200	19.3933	2.78783	0.484413	3.69071	0.000223633	0.00262735
Prupe.1G460000	6.66265	6.67786	1.53859	3.69031	0.000223982	0.00262989
Prupe.2G195100	983.438	-2.99534	0.540812	-3.68952	0.000224677	0.00263649
Prupe.3G175800	32.6976	-3.45027	0.664173	-3.6892	0.000224957	0.00263822
Prupe.2G167000	376.528	-2.56748	0.425077	-3.68752	0.000226454	0.0026542
Prupe.1G024900	642.16	-2.28005	0.347171	-3.6871	0.000226827	0.002657
Prupe.5G165500	1090.96	-3.42514	0.657972	-3.68578	0.000228005	0.00266923
Prupe.1G319200	213.6	-2.64587	0.446604	-3.68529	0.000228442	0.00267275
Prupe.1G472800	965.338	-3.8873	0.783908	-3.68322	0.000230307	0.00269168
Prupe.8G214000	1244.93	-2.40254	0.380795	-3.68319	0.000230331	0.00269168
Prupe.2G044000	75.3654	2.56713	0.425537	3.68272	0.000230762	0.00269404
Prupe.7G183700	2396.39	-1.63283	0.17184	-3.68267	0.000230805	0.00269404
Prupe.1G338700	226.592	-2.8072	0.491356	-3.678	0.000235073	0.00274225
Prupe.3G312500	249.046	-2.3442	0.365538	-3.67731	0.000235707	0.00274802
Prupe.1G133800	19.9284	6.81015	1.58078	3.67549	0.000237389	0.002766
Prupe.2G023500	782.373	-2.27339	0.346549	-3.6745	0.000238317	0.00277518
Prupe.3G106200	7.99175	-6.48864	1.49422	-3.67324	0.000239491	0.00278721
Prupe.2G298200	341.41	-2.18343	0.322265	-3.67223	0.000240448	0.00279665
Prupe.7G212500	281.125	1.90708	0.247021	3.67208	0.000240584	0.00279665
Prupe.3G261800	27.8281	4.43098	0.934607	3.67104	0.000241567	0.00280643
Prupe.2G025800	36.2469	2.73442	0.472622	3.66978	0.000242759	0.00281862
Prupe.2G265000	298.867	3.50031	0.681472	3.66899	0.000243513	0.00282572
Prupe.6G130400	158.318	2.48742	0.405536	3.66778	0.000244668	0.00283746
Prupe.4G170900	23.5687	3.94712	0.803712	3.66688	0.000245523	0.00284572
Prupe.1G528600	492.514	1.66008	0.180088	3.66532	0.000247026	0.00286145
Prupe.3G183100	274.157	1.67962	0.185445	3.66482	0.000247509	0.00286537
Prupe.4G129300	10.7131	-5.89249	1.33634	-3.66112	0.000251118	0.00290546
Prupe.6G079500	184.208	-2.19411	0.326338	-3.65912	0.000253084	0.0029265
Prupe.3G180100	338.651	1.66261	0.181123	3.65837	0.000253823	0.00293332
Prupe.1G540900	514.258	-3.05893	0.56324	-3.65551	0.000256674	0.00296454
Prupe.1G107300	17.6941	-3.56543	0.702468	-3.65203	0.000260177	0.00300325
Prupe.6G159900	1113.21	2.2681	0.34741	3.65015	0.000262091	0.00302359
Prupe.4G225600	3353.97	-2.84173	0.504624	-3.64971	0.000262535	0.00302694
Prupe.7G171100	154.261	-3.47767	0.679422	-3.64673	0.000265602	0.00306052
Prupe.1G513500	2312.32	-1.73541	0.201833	-3.64367	0.000268781	0.00309535
Prupe.6G253300	42.2612	-2.93834	0.532209	-3.64206	0.000270464	0.00311293
Prupe.5G032600	36.0632	-2.13145	0.310718	-3.6414	0.000271159	0.00311912
Prupe.1G348100	58.6923	-3.09667	0.576004	-3.64003	0.000272607	0.00313396
Prupe.8G110400	796.569	-2.4202	0.390345	-3.63833	0.000274415	0.00315291
Prupe.6G283000	37.0635	2.71204	0.470826	3.63625	0.000276634	0.00317656
Prupe.1G542800	10.5252	-3.8823	0.79315	-3.63399	0.000279077	0.0032009
Prupe.6G217800	10.6082	4.62563	0.997671	3.6341	0.000278957	0.0032009
Prupe.5G191200	369.243	-2.49738	0.412279	-3.63195	0.000281289	0.00322441
Prupe.4G078200	965.034	1.64389	0.177348	3.63066	0.000282692	0.00323862
Prupe.6G063700	188.453	-2.86964	0.515127	-3.62948	0.000283995	0.00325166
Prupe.2G200900	3406.86	-1.73092	0.201533	-3.6268	0.00028695	0.0032836
Prupe.1G315600	262.514	1.86841	0.239477	3.62629	0.000287523	0.00328825
Prupe.8G005900	448.975	2.75963	0.485476	3.62455	0.00028947	0.00330861
Prupe.8G164600	639.917	1.8237	0.227333	3.62334	0.00029082	0.00332212
Prupe.8G223500	186.608	-2.57694	0.435343	-3.62229	0.000292004	0.00333373
Prupe.1G182900	301.066	-1.62259	0.171971	-3.62033	0.000294231	0.00335722
Prupe.8G265200	1560.52	1.52761	0.145754	3.61989	0.000294732	0.003361
Prupe.6G094100	516.487	1.42345	0.116986	3.6197	0.000294944	0.00336147
Prupe.4G092500	1085.24	2.26211	0.348707	3.6194	0.000295285	0.00336343
Prupe.8G043800	16.6455	3.0826	0.575588	3.61822	0.000296638	0.0033769
Prupe.1G292000	336.246	3.82502	0.780879	3.61775	0.000297177	0.00338081
Prupe.7G008500	8.91743	-4.77463	1.0434	-3.61762	0.000297323	0.00338081
Prupe.6G072700	20.6772	-5.605	1.27331	-3.61657	0.00029853	0.00339258
Prupe.1G509400	528.989	3.13727	0.591298	3.61454	0.000300882	0.00341694
Prupe.6G056400	605.026	-1.94489	0.261422	-3.61442	0.000301018	0.00341694
Prupe.1G394000	40.0447	-3.71437	0.751055	-3.61408	0.000301421	0.00341955
Prupe.2G307400	34.3373	3.43921	0.675621	3.61032	0.000305817	0.00346744
Prupe.6G161600	8767.89	2.12955	0.312936	3.60951	0.000306778	0.00347635
Prupe.7G064700	67.4824	2.71223	0.474425	3.60907	0.000307298	0.00348025
Prupe.2G024900	44.1421	-2.66733	0.462085	-3.60828	0.000308238	0.00348842
Prupe.7G112300	89.0755	-4.3574	0.9305	-3.60816	0.000308372	0.00348842
Prupe.8G137400	116.168	2.1006	0.305046	3.60798	0.000308591	0.00348891
Prupe.6G064400	7.35105	-5.8904	1.35614	-3.60612	0.000310807	0.00351196
Prupe.4G053500	138.371	2.62411	0.450785	3.60285	0.000314753	0.00355452
Prupe.1G193000	129.873	-5.51699	1.2542	-3.6015	0.000316386	0.00357092
Prupe.4G191700	11.6313	7.70196	1.86161	3.6001	0.000318099	0.00358822
Prupe.2G258900	15052.5	1.84523	0.234927	3.59785	0.000320859	0.00361523
Prupe.6G151500	226.723	-3.44039	0.678273	-3.59794	0.000320747	0.00361523
Prupe.3G193200	37.6777	-4.00521	0.835699	-3.59605	0.000323086	0.00363826
Prupe.4G110700	13.3937	6.39907	1.50152	3.59573	0.000323483	0.00364066
Prupe.6G302300	9.74846	-3.76672	0.7696	-3.59501	0.000324382	0.00364869
Prupe.1G442500	124.397	-3.7451	0.76372	-3.59438	0.000325169	0.00365548
Prupe.6G024700	561.686	1.76184	0.211996	3.59366	0.000326059	0.00366341
Prupe.3G102300	239.013	2.13136	0.314999	3.59163	0.000328615	0.00369003
Prupe.7G055700	690.8	1.789	0.219734	3.59068	0.00032981	0.00370135
Prupe.5G223500	10.0853	-4.71596	1.03506	-3.59009	0.000330562	0.00370768
Prupe.7G120800	1905.42	-1.88731	0.247266	-3.5885	0.000332583	0.00372824
Prupe.1G123200	310.943	-2.76203	0.491169	-3.58741	0.000333979	0.00373966
Prupe.8G135100	240.784	-2.30494	0.363751	-3.58746	0.000333911	0.00373966
Prupe.5G233500	471.907	1.87766	0.244794	3.58529	0.000336698	0.00376798
Prupe.3G061200	321.035	1.85265	0.237954	3.58326	0.000339333	0.00379532
Prupe.4G101700	1803.08	-1.66481	0.185545	-3.58299	0.000339681	0.00379706
Prupe.1G414800	93.9172	-2.71622	0.479012	-3.58282	0.000339899	0.00379736
Prupe.6G292600	1720.44	-2.89462	0.528909	-3.58212	0.000340818	0.00380548
Prupe.6G218900	18.5098	2.81874	0.507925	3.58072	0.000342648	0.00382376
Prupe.1G465600	612.697	-2.0786	0.301453	-3.578	0.00034623	0.00385962
Prupe.6G031100	283.962	2.80162	0.503529	3.57799	0.000346251	0.00385962
Prupe.6G242700	607.028	-1.74313	0.207713	-3.57768	0.000346659	0.00386199
Prupe.1G110600	7.23546	4.47611	0.972202	3.5755	0.000349563	0.00389215
Prupe.5G191100	61.8384	2.51746	0.424533	3.57442	0.000351003	0.00390599
Prupe.2G200800	636.544	1.93869	0.262701	3.57323	0.000352608	0.00391945
Prupe.3G157500	32.9091	-2.81172	0.507023	-3.57325	0.000352584	0.00391945
Prupe.8G184000	164.26	1.77773	0.217672	3.57292	0.000353021	0.00392184
Prupe.2G298900	1741.63	-1.47366	0.132715	-3.56898	0.000358373	0.00397907
Prupe.4G074500	429.986	-2.14997	0.322465	-3.5662	0.000362192	0.00401697
Prupe.5G083500	315.017	2.0698	0.299971	3.56633	0.000362011	0.00401697
Prupe.7G193700	787.664	-3.88646	0.809496	-3.56575	0.000362822	0.0040217
Prupe.6G315300	40.8297	2.44342	0.404915	3.56475	0.000364207	0.00403479
Prupe.2G188000	2929.45	2.45559	0.408414	3.564	0.00036525	0.00404408
Prupe.6G250600	1402.71	-1.68567	0.19248	-3.56228	0.000367652	0.00406841
Prupe.5G003000	3571.94	-1.61672	0.173242	-3.5599	0.000370999	0.00410316
Prupe.6G045100	180.954	1.80493	0.226207	3.5584	0.000373127	0.00412439
Prupe.4G050100	5.86623	-6.20676	1.46333	-3.55816	0.000373459	0.00412575
Prupe.1G011600	775.726	-1.87485	0.245992	-3.55642	0.000375945	0.0041509
Prupe.7G193000	133.523	2.34744	0.379123	3.5541	0.000379268	0.00418169
Prupe.7G212800	255.54	1.66705	0.187688	3.55404	0.000379367	0.00418169
Prupe.8G086000	209.929	2.08668	0.305737	3.55431	0.000378977	0.00418169
Prupe.7G108100	68.6512	-3.23738	0.629814	-3.55245	0.000381662	0.00420465
Prupe.5G150200	68.1325	5.36803	1.23041	3.55007	0.000385126	0.00424045
Prupe.2G272300	294.887	-2.97897	0.557674	-3.54861	0.000387272	0.00426172
Prupe.1G531700	58.9598	-5.41747	1.24572	-3.5461	0.000390971	0.00430003
Prupe.1G004200	11.9608	5.23309	1.19384	3.54578	0.000391459	0.004303
Prupe.1G120600	50.3624	-2.19172	0.336316	-3.54345	0.00039493	0.00433635
Prupe.1G524800	226.301	-2.09415	0.308772	-3.54354	0.00039479	0.00433635
Prupe.1G166300	198.11	1.95881	0.270843	3.54011	0.000399967	0.00438922
Prupe.7G041600	321.181	-2.62545	0.459358	-3.53852	0.000402374	0.00441319
Prupe.1G141900	119.307	3.0722	0.58568	3.53812	0.000402993	0.00441673
Prupe.4G198600	5.16558	-4.71748	1.05072	-3.53802	0.000403143	0.00441673
Prupe.4G081800	34.974	3.36676	0.669472	3.53526	0.000407371	0.00446059
Prupe.7G072800	69.463	-2.84789	0.522736	-3.53505	0.000407703	0.00446176
Prupe.5G131500	48.7533	-3.83548	0.80218	-3.53471	0.000408215	0.0044649
Prupe.5G176600	2031.45	1.65579	0.185553	3.53427	0.000408905	0.00446997
Prupe.1G318600	16.6028	-3.36867	0.670697	-3.53165	0.00041297	0.00451192
Prupe.3G230000	290.423	3.32085	0.657762	3.5284	0.000418081	0.00456525
Prupe.1G241600	15.0892	-5.48924	1.27239	-3.52819	0.000418409	0.00456631
Prupe.6G315100	57.5901	-2.74439	0.494529	-3.52737	0.000419705	0.00457793
Prupe.5G154100	988.27	-2.01508	0.287951	-3.52518	0.000423193	0.00461344
Prupe.6G056700	74.624	-2.87694	0.532939	-3.52186	0.000428534	0.0046677
Prupe.6G212200	1844.19	-2.39539	0.396216	-3.52179	0.000428642	0.0046677
Prupe.6G337900	8.21604	-6.23836	1.48774	-3.52103	0.000429877	0.00467858
Prupe.6G264600	33230.1	-1.86195	0.244975	-3.51852	0.000433953	0.00472035
Prupe.2G144000	65.0243	-3.48575	0.706572	-3.51803	0.000434757	0.00472649
Prupe.5G012500	184.412	2.72993	0.491779	3.5177	0.000435301	0.00472722
Prupe.7G087300	13.5985	-3.19475	0.623891	-3.51785	0.000435066	0.00472722
Prupe.6G093600	649.573	-2.0376	0.294991	-3.51739	0.000435807	0.00472987
Prupe.6G169000	251.356	1.67388	0.191591	3.51726	0.000436023	0.00472987
Prupe.3G196900	5251.52	1.83666	0.237889	3.51703	0.000436398	0.00473135
Prupe.2G269900	14.1474	-5.24908	1.2082	-3.51685	0.000436692	0.00473195
Prupe.8G232000	21.4073	3.28794	0.651654	3.51098	0.000446457	0.00483511
Prupe.4G267200	59.2452	-3.25235	0.642032	-3.50817	0.000451208	0.0048839
Prupe.8G160300	19.0733	-5.81549	1.37311	-3.507	0.000453193	0.0049027
Prupe.4G017500	58.7019	-3.58951	0.738491	-3.50649	0.000454063	0.00490943
Prupe.6G201300	342.721	1.5106	0.145749	3.50328	0.00045957	0.00496627
Prupe.3G303500	47.8342	-3.60988	0.745172	-3.50239	0.000461103	0.00498011
Prupe.2G220400	59.6809	3.72075	0.776906	3.50204	0.000461711	0.00498125
Prupe.5G178400	39.2351	-5.72798	1.35001	-3.50218	0.000461465	0.00498125
Prupe.8G037800	244.117	1.98782	0.28209	3.50179	0.000462152	0.0049833
Prupe.1G150600	293.281	-1.71455	0.204113	-3.50076	0.00046394	0.00499985
Prupe.3G304200	189.443	-3.19063	0.625933	-3.49979	0.000465633	0.00501537
Prupe.1G030700	300.028	-2.25253	0.358106	-3.49764	0.000469392	0.00505311
Prupe.4G019600	55.5355	-3.10491	0.602048	-3.49624	0.000471857	0.00507688
Prupe.1G125700	441.452	-1.38568	0.110374	-3.4943	0.000475306	0.00511122
Prupe.2G256700	98.0869	-2.73655	0.49715	-3.49301	0.000477616	0.00513327
Prupe.1G461400	160.324	2.63721	0.46874	3.49279	0.000478008	0.0051347
Prupe.6G037400	1023.41	-2.06555	0.30516	-3.49177	0.000479823	0.0051514
Prupe.1G486500	280.486	1.79294	0.227139	3.491	0.000481214	0.00516354
Prupe.6G135600	322.416	2.13428	0.325177	3.48821	0.000486273	0.00521499
Prupe.5G236200	3066.04	-1.87667	0.251384	-3.48736	0.000487822	0.00522878
Prupe.3G136500	93.7181	-2.7712	0.507968	-3.48683	0.000488783	0.00523624
Prupe.8G191900	4356.56	-2.10098	0.316009	-3.48402	0.000493948	0.00528871
Prupe.7G039300	257.378	4.55473	1.02122	3.48086	0.000499805	0.00534853
Prupe.5G198400	418.333	-2.27671	0.366799	-3.48069	0.000500133	0.00534916
Prupe.8G122500	16.6947	3.46161	0.707269	3.48044	0.000500595	0.0053512
Prupe.8G017000	3505.41	-1.5573	0.160144	-3.48002	0.000501368	0.00535658
Prupe.7G134500	16.9013	-3.18844	0.629049	-3.47897	0.000503347	0.00537482
Prupe.3G085500	468.871	-2.01409	0.291644	-3.47713	0.000506814	0.00540893
Prupe.6G255900	2091.09	-2.45363	0.418514	-3.47332	0.000514067	0.00548338
Prupe.3G009200	20.1991	-5.77699	1.37587	-3.47197	0.000516655	0.00550802
Prupe.2G107300	124.829	-2.55582	0.448251	-3.47086	0.000518795	0.00552786
Prupe.2G028500	57.3142	2.13764	0.328014	3.46826	0.000523847	0.00557869
Prupe.5G165900	70.9487	2.08981	0.314527	3.46493	0.00053037	0.00564512
Prupe.5G073700	1257.57	-2.18264	0.341332	-3.46476	0.000530697	0.00564556
Prupe.1G573600	5347.79	-2.84719	0.533688	-3.46117	0.000537825	0.00571833
Prupe.1G011400	6190.35	-2.02351	0.295858	-3.45947	0.000541233	0.00575147
Prupe.2G015100	43.2935	2.52556	0.44106	3.45886	0.00054246	0.00576142
Prupe.2G178300	17.741	-3.54649	0.73633	-3.45836	0.000543479	0.00576915
Prupe.1G236800	19.1422	-4.30693	0.956304	-3.45804	0.000544128	0.00577295
Prupe.6G335300	287.446	2.11173	0.32174	3.45535	0.000549575	0.00582762
Prupe.7G223400	125.535	1.91417	0.264577	3.45519	0.000549897	0.00582791
Prupe.3G141700	19.7722	-3.83161	0.819859	-3.45377	0.000552801	0.00585555
Prupe.4G110100	338.485	1.62837	0.182071	3.45126	0.000557971	0.00590715
Prupe.7G124400	27.2411	-3.3052	0.668138	-3.45018	0.000560208	0.00592767
Prupe.3G252400	241.882	-2.27211	0.368975	-3.44767	0.000565446	0.00597991
Prupe.6G161400	1658.98	1.69278	0.200952	3.44747	0.000565867	0.00598116
Prupe.8G113400	152.582	1.79041	0.229317	3.4468	0.000567269	0.00599094
Prupe.8G142300	90.6013	-2.75164	0.508202	-3.44674	0.000567398	0.00599094
Prupe.8G139700	700.464	1.79102	0.229535	3.44619	0.000568554	0.00599995
Prupe.8G204100	398.482	2.08763	0.315682	3.44534	0.000570342	0.00601562
Prupe.1G450200	307.482	-2.63128	0.473742	-3.4434	0.000574458	0.0060558
Prupe.4G041400	464.548	5.0134	1.16564	3.4431	0.000575095	0.00605929
Prupe.5G053600	29.5256	-3.65516	0.771207	-3.44286	0.000575603	0.00606143
Prupe.1G430500	949.044	-2.27087	0.369422	-3.44016	0.000581381	0.00611886
Prupe.2G175100	724.901	-3.59865	0.755418	-3.44002	0.000581675	0.00611886
Prupe.1G255700	38.1507	5.52351	1.31529	3.43917	0.00058349	0.0061347
Prupe.3G073700	272.289	1.84094	0.244544	3.43882	0.000584246	0.00613939
Prupe.3G219700	10.1839	-5.86159	1.41385	-3.43855	0.000584839	0.00614236
Prupe.7G241900	10.5593	6.85509	1.7031	3.43789	0.000586261	0.00615403
Prupe.4G253800	42.3072	-5.36471	1.26976	-3.43744	0.000587239	0.00616104
Prupe.1G051600	14.8058	3.05366	0.597469	3.43727	0.000587618	0.00616132
Prupe.4G031100	713.945	-1.38238	0.111249	-3.43714	0.000587889	0.00616132
Prupe.6G178100	81.9569	2.24347	0.361806	3.43684	0.000588537	0.00616486
Prupe.1G226100	66.7753	-2.90682	0.555049	-3.43541	0.000591665	0.00619434
Prupe.6G032000	179.256	2.2454	0.362737	3.43334	0.000596201	0.00623524
Prupe.6G115100	53.1154	-3.83519	0.825753	-3.43347	0.000595918	0.00623524
Prupe.5G242900	60.7349	-2.80331	0.525604	-3.43092	0.000601537	0.00628773
Prupe.1G146300	172.378	3.41616	0.704635	3.42896	0.000605896	0.00632995
Prupe.8G052700	23.6286	-3.84872	0.831554	-3.42578	0.000613034	0.00640115
Prupe.3G242700	66.4289	2.46241	0.427014	3.42474	0.000615378	0.00641886
Prupe.5G183800	557.728	-1.99767	0.291307	-3.42479	0.000615264	0.00641886
Prupe.7G144300	48.4928	2.0488	0.306265	3.42449	0.000615947	0.00642141
Prupe.6G289900	430.435	1.95109	0.277755	3.42421	0.000616595	0.00642478
Prupe.1G403400	5282.51	-1.62536	0.182681	-3.42322	0.000618847	0.00644486
Prupe.3G014400	38.7535	-3.06674	0.604847	-3.41697	0.000633227	0.00659115
Prupe.1G224900	836.979	-1.47578	0.139272	-3.4162	0.00063502	0.00660635
Prupe.4G258800	1049.59	-1.9427	0.275984	-3.4158	0.00063596	0.00660955
Prupe.6G006400	474.748	-1.53074	0.155379	-3.41578	0.000635996	0.00660955
Prupe.1G127800	5756.96	2.26795	0.371422	3.41377	0.000640717	0.00665512
Prupe.5G198800	140.57	3.17676	0.638417	3.40962	0.000650525	0.00675346
Prupe.4G005500	6.56392	-5.94565	1.45097	-3.40852	0.000653165	0.00677732
Prupe.6G346500	229.952	1.7574	0.222265	3.40764	0.000655265	0.00679554
Prupe.7G115500	9.87677	-5.59953	1.34994	-3.40722	0.000656272	0.00680242
Prupe.1G388500	475.015	-2.72099	0.505128	-3.40703	0.000656739	0.0068037
Prupe.3G013700	556.481	2.94393	0.571388	3.40212	0.000668663	0.00692361
Prupe.2G301700	167.62	-3.46084	0.723443	-3.40156	0.00067002	0.00693404
Prupe.6G022200	593.367	-1.86513	0.254359	-3.4012	0.000670895	0.00693947
Prupe.5G084500	585.15	-1.96137	0.282751	-3.40005	0.000673742	0.00696528
Prupe.5G042800	326.907	1.76797	0.225973	3.39849	0.000677594	0.00700145
Prupe.6G218000	29.4971	-4.35462	0.987397	-3.39743	0.000680209	0.00702481
Prupe.2G238300	3079.55	-1.53261	0.156779	-3.3972	0.000680786	0.0070271
Prupe.8G202700	10.1747	5.36395	1.28464	3.39702	0.000681229	0.00702801
Prupe.6G099700	562.537	2.35737	0.399685	3.39609	0.000683551	0.0070483
Prupe.2G314800	547.105	-2.22732	0.361657	-3.3936	0.000689796	0.00710899
Prupe.3G089700	138.831	4.89229	1.14748	3.39203	0.00069376	0.00714612
Prupe.1G326200	17.103	-5.39253	1.29501	-3.39189	0.000694124	0.00714616
Prupe.6G023800	60.5553	-3.13342	0.629166	-3.39087	0.000696704	0.00716713
Prupe.6G114100	125.188	-3.57844	0.760423	-3.3908	0.000696884	0.00716713
Prupe.3G044700	150.935	1.94965	0.280088	3.39055	0.000697531	0.00717006
Prupe.8G147400	168.776	1.59952	0.176892	3.38918	0.000701024	0.00720223
Prupe.2G127500	221.953	-2.11515	0.329139	-3.38808	0.000703847	0.00722748
Prupe.3G184000	7261.77	-3.54381	0.750883	-3.38776	0.000704649	0.00723196
Prupe.3G072200	10.0943	5.4307	1.30848	3.38614	0.000708842	0.00727123
Prupe.8G247400	54.6062	-3.19568	0.648726	-3.3846	0.000712809	0.00730814
Prupe.1G259100	225.734	-2.85313	0.547831	-3.38267	0.000717856	0.00735607
Prupe.1G172900	3229.17	2.21931	0.360625	3.38111	0.000721948	0.00739036
Prupe.7G045500	459.149	1.59413	0.17572	3.38113	0.000721885	0.00739036
Prupe.6G179800	16.0954	-3.33576	0.69091	-3.3807	0.000723006	0.00739737
Prupe.6G242300	401.6	1.81612	0.241709	3.37647	0.000734218	0.0075082
Prupe.1G434500	4122.36	-1.66936	0.198387	-3.374	0.000740848	0.00756819
Prupe.3G229700	27.3681	4.23185	0.95786	3.37403	0.000740762	0.00756819
Prupe.4G082000	3447.86	2.13252	0.335752	3.37308	0.000743322	0.00758954
Prupe.1G139300	476.36	1.71069	0.21089	3.36996	0.000751789	0.00767204
Prupe.2G248600	268.133	1.8175	0.242637	3.36925	0.000753724	0.00768783
Prupe.4G174300	871.947	-1.65781	0.195262	-3.36885	0.000754831	0.00769516
Prupe.1G131800	1034.13	-1.65283	0.193814	-3.36833	0.000756252	0.00770568
Prupe.7G221800	15.2619	3.12771	0.631926	3.36703	0.000759832	0.00773818
Prupe.3G086200	57.7299	-3.19603	0.652447	-3.36584	0.000763121	0.00776768
Prupe.1G211600	10.1944	-4.4557	1.02687	-3.36527	0.000764676	0.00777951
Prupe.2G007600	39.7346	-3.24277	0.666839	-3.36329	0.000770202	0.0078317
Prupe.8G261500	226.986	-4.14287	0.934958	-3.36151	0.000775183	0.00787831
Prupe.2G097100	62.0439	2.47858	0.439947	3.36082	0.000777124	0.00789399
Prupe.1G290300	38.3255	-2.8948	0.563963	-3.3598	0.000779977	0.00791861
Prupe.4G081700	6327.34	1.84185	0.250574	3.35967	0.000780348	0.00791861
Prupe.4G023400	1210.12	-1.57872	0.172384	-3.35716	0.000787472	0.00798311
Prupe.8G016000	918.265	-2.88842	0.562507	-3.35715	0.00078751	0.00798311
Prupe.3G059000	351.842	1.94169	0.280578	3.35626	0.000790044	0.0080047
Prupe.4G212500	2285.16	-1.61124	0.182127	-3.3561	0.0007905	0.00800523
Prupe.4G288200	161.355	-1.72372	0.215678	-3.35554	0.000792098	0.00801732
Prupe.5G178200	189.173	-2.00916	0.300788	-3.35505	0.000793515	0.00802755
Prupe.5G185600	17.9745	-5.64789	1.38568	-3.35422	0.000795899	0.00804756
Prupe.1G095900	10.5961	5.50208	1.34234	3.35389	0.000796841	0.00804886
Prupe.6G002600	325.055	1.72105	0.214981	3.354	0.000796529	0.00804886
Prupe.4G002300	476.381	1.51948	0.154916	3.35329	0.000798578	0.0080623
Prupe.4G197300	2705.56	-1.50465	0.150512	-3.35288	0.000799759	0.00807011
Prupe.1G070100	125.259	-2.32469	0.39525	-3.35151	0.000803716	0.00810591
Prupe.4G192500	84.5037	-3.21181	0.660291	-3.34975	0.000808858	0.00815362
Prupe.7G264500	550.404	1.63246	0.188862	3.34883	0.000811539	0.00817649
Prupe.5G222600	82.9931	1.92909	0.277561	3.34732	0.000815958	0.00821682
Prupe.3G107300	1404.12	-2.51855	0.453708	-3.34696	0.000817018	0.00822332
Prupe.7G137800	450.119	1.74619	0.222964	3.3467	0.000817806	0.00822707
Prupe.7G256300	78.134	2.16461	0.348009	3.3465	0.000818391	0.00822878
Prupe.4G136700	94.1072	-5.4575	1.3336	-3.34246	0.000830393	0.00834522
Prupe.3G171600	13.4865	5.63519	1.38719	3.34143	0.000833481	0.00837201
Prupe.1G497100	627.363	-3.78797	0.834534	-3.34075	0.000835517	0.0083882
Prupe.3G034000	14.7506	3.59631	0.777292	3.3402	0.000837195	0.00840079
Prupe.1G267300	627.747	-2.26905	0.380167	-3.33813	0.000843451	0.00845928
Prupe.7G173300	9.28574	-4.79448	1.1373	-3.3364	0.000848712	0.00850774
Prupe.8G030300	52.4271	-2.88578	0.565662	-3.33376	0.000856798	0.00858445
Prupe.2G143800	306.427	-1.80948	0.243162	-3.32899	0.000871623	0.00872857
Prupe.1G391300	105.067	3.10913	0.633651	3.32854	0.000873034	0.00873828
Prupe.4G155900	1103.06	-1.69808	0.209774	-3.32779	0.00087539	0.00875744
Prupe.1G076600	2913.02	-2.00192	0.301189	-3.32656	0.000879248	0.0087916
Prupe.6G364900	930.992	-2.70334	0.512419	-3.32412	0.000886985	0.00886448
Prupe.6G305700	118.316	-2.63154	0.491099	-3.32222	0.000893055	0.00892064
Prupe.1G379800	739.8	-1.76096	0.22917	-3.3205	0.000898564	0.00897115
Prupe.3G284300	3679.36	-1.76088	0.229361	-3.31739	0.000908615	0.00906693
Prupe.2G211100	260.401	-2.02502	0.309062	-3.31655	0.000911359	0.00908601
Prupe.6G248400	38.9034	-2.47341	0.444264	-3.31652	0.000911445	0.00908601
Prupe.3G093800	252.517	-3.62341	0.791068	-3.31629	0.0009122	0.00908896
Prupe.1G363100	79.1057	-5.31443	1.30109	-3.31603	0.000913069	0.00909305
Prupe.5G071900	179.42	-2.0244	0.309099	-3.31414	0.000919263	0.00915013
Prupe.4G106200	158.148	1.8941	0.269809	3.31382	0.000920296	0.00915581
Prupe.1G013900	397.241	-2.19337	0.360298	-3.31217	0.000925757	0.00920552
Prupe.4G237700	283.254	-1.8729	0.26356	-3.31196	0.000926461	0.00920789
Prupe.1G527200	453.859	-2.29149	0.390104	-3.31063	0.000930856	0.00924694
Prupe.5G133600	3.81883	5.96733	1.50084	3.3097	0.000933976	0.00927328
Prupe.8G097600	9.70264	3.94399	0.889824	3.30851	0.000937946	0.00930804
Prupe.1G388700	392.483	-2.60169	0.484275	-3.3074	0.000941657	0.00934018
Prupe.7G125900	11612.2	-2.23426	0.373324	-3.30612	0.00094597	0.00937827
[truncated: 667 more rows]

## Sheet: Table S4
DEGs Texas T1 vs T2							gseKEGG Texas T1 vs T2												GSEA Texas T1 vs T2
Gene	baseMean	log2FoldChange	lfcSE	stat	pvalue	padj	ID	Description	setSize	enrichmentScore	NES	pvalue	p.adjust	qvalue	rank	leading_edge	core_enrichment_entrezgene	core_enrichment_gene_ID	ID	Description	setSize	enrichmentScore	NES	pvalue	p.adjust	qvalue	rank	leading_edge	core_enrichment
TexasF1_G7249	2516.16	7.99927	0.249917	28.0064	1.35915e-172	2.72631e-168	pdul04626	Plant-pathogen interaction	23	0.593888	2.20245	9.9794e-05	0.00399176	0.00346653	254	tags=52%, list=17%, signal=44%	117628061/117629919/117627913/117627776/117627775/117637536/117634165/117616512/117615177/117615622/117637634/117630791	Prudul26B023323/Prudul26B004090/Prudul26B017149/Prudul26B013282/Prudul26B013282/Prudul26B020806/Prudul26B020398/Prudul26B003537/Prudul26B021667/Prudul26B003784/Prudul26B014991/Prudul26B028352	GO:0004864	protein phosphatase inhibitor activity	21	0.74812	2.70156	7.82231e-09	1.47059e-07	9.05741e-08	650	tags=90%, list=17%, signal=76%	TexasF1_G1792/TexasF1_G1807/TexasF1_G1788/TexasF1_G1793/TexasF1_G1796/TexasF1_G1795/TexasF1_G20961/TexasF1_G1801/TexasF1_G1790/TexasF1_G1802/TexasF1_G1789/TexasF1_G1797/TexasF1_G1794/TexasF1_G20960/TexasF1_G1799/TexasF1_G30084/TexasF1_G1803/TexasF1_G1806/TexasF1_G1800
TexasF1_G12989	4150.19	6.52129	0.219354	25.1707	8.39461e-140	8.41938e-136	pdul00999	Biosynthesis of various plant secondary metabolites	6	0.84297	2.03687	0.000213679	0.00427357	0.00371126	245	tags=100%, list=16%, signal=84%	117624362/117624364/117636488/117620802/117624363/117631085	Prudul26B024014/Prudul26B027493/Prudul26B017116/Prudul26B023429/Prudul26B031834/Prudul26B004412	GO:0009738	abscisic acid-activated signaling pathway	21	0.74812	2.70156	7.82231e-09	1.47059e-07	9.05741e-08	650	tags=90%, list=17%, signal=76%	TexasF1_G1792/TexasF1_G1807/TexasF1_G1788/TexasF1_G1793/TexasF1_G1796/TexasF1_G1795/TexasF1_G20961/TexasF1_G1801/TexasF1_G1790/TexasF1_G1802/TexasF1_G1789/TexasF1_G1797/TexasF1_G1794/TexasF1_G20960/TexasF1_G1799/TexasF1_G30084/TexasF1_G1803/TexasF1_G1806/TexasF1_G1800
TexasF1_G23146	4546.27	4.83091	0.158514	24.1676	4.87707e-129	3.26097e-125	pdul04016	MAPK signaling pathway - plant	11	0.625493	1.87678	0.0079936	0.079936	0.0694181	57	tags=36%, list=4%, signal=35%	117614713/117628061/117629919/117619189	Prudul26B022282/Prudul26B023323/Prudul26B004090/Prudul26B007011	GO:0010427	abscisic acid binding	21	0.74812	2.70156	7.82231e-09	1.47059e-07	9.05741e-08	650	tags=90%, list=17%, signal=76%	TexasF1_G1792/TexasF1_G1807/TexasF1_G1788/TexasF1_G1793/TexasF1_G1796/TexasF1_G1795/TexasF1_G20961/TexasF1_G1801/TexasF1_G1790/TexasF1_G1802/TexasF1_G1789/TexasF1_G1797/TexasF1_G1794/TexasF1_G20960/TexasF1_G1799/TexasF1_G30084/TexasF1_G1803/TexasF1_G1806/TexasF1_G1800
TexasF1_G7268	10899.8	6.57957	0.23586	23.6562	1.01786e-123	5.10432e-120	pdul01110	Biosynthesis of secondary metabolites	110	0.300494	1.60775	0.00614053	0.079936	0.0694181	490	tags=45%, list=32%, signal=33%	117624362/117625858/117624364/117636488/117631373/117624042/117614418/117619189/117636396/117620802/117619040/117630082/117620383/117615489/117623532/117626433/117637083/117624979/117628432/117628317/117624363/117627094/117623592/117627668/117631085/117615051/117621049/117621534/117636837/117615194/117615551/117636586/117618393/117618497/117636386/117622699/117625951/117612246/117638196/117617836…	Prudul26B024014/Prudul26B017259/Prudul26B027493/Prudul26B017116/Prudul26B026641/Prudul26B005760/Prudul26B022464/Prudul26B007011/Prudul26B003570/Prudul26B023429/Prudul26B021707/Prudul26B027278/Prudul26B000632/Prudul26B028573/Prudul26B002732/Prudul26B007993/Prudul26B026099/Prudul26B008404/Prudul26B009935/Prudul26B021066/Prudul26B031834/Prudul26B025522/Prudul26B028689/Prudul26B014215/Prudul26B004412…	GO:0038023	signaling receptor activity	21	0.74812	2.70156	7.82231e-09	1.47059e-07	9.05741e-08	650	tags=90%, list=17%, signal=76%	TexasF1_G1792/TexasF1_G1807/TexasF1_G1788/TexasF1_G1793/TexasF1_G1796/TexasF1_G1795/TexasF1_G20961/TexasF1_G1801/TexasF1_G1790/TexasF1_G1802/TexasF1_G1789/TexasF1_G1797/TexasF1_G1794/TexasF1_G20960/TexasF1_G1799/TexasF1_G30084/TexasF1_G1803/TexasF1_G1806/TexasF1_G1800
TexasF1_G18579	7595.15	8.12169	0.305557	23.3072	3.74335e-120	1.50176e-116													GO:0003700	DNA-binding transcription factor activity	134	0.441889	2.4671	1.97351e-09	1.47059e-07	9.05741e-08	994	tags=51%, list=26%, signal=39%	TexasF1_G29703/TexasF1_G18339/TexasF1_G899/TexasF1_G18338/TexasF1_G18346/TexasF1_G18556/TexasF1_G23803/TexasF1_G27377/TexasF1_G18340/TexasF1_G11476/TexasF1_G10420/TexasF1_G25276/TexasF1_G18341/TexasF1_G23215/TexasF1_G9966/TexasF1_G6718/TexasF1_G6192/TexasF1_G4807/TexasF1_G1664/TexasF1_G18337/TexasF1_G5104/TexasF1_G3092/TexasF1_G14071/TexasF1_G18348/TexasF1_G18970/TexasF1_G19357/TexasF1_G1692/Texa…
TexasF1_G23215	6893.04	8.65198	0.33797	22.641	1.70988e-113	5.71643e-110													GO:0006952	defense response	74	0.487514	2.43986	1.28099e-07	2.00689e-06	1.23604e-06	890	tags=54%, list=23%, signal=42%	TexasF1_G1792/TexasF1_G1807/TexasF1_G1788/TexasF1_G21352/TexasF1_G17594/TexasF1_G1793/TexasF1_G1796/TexasF1_G1795/TexasF1_G4144/TexasF1_G7050/TexasF1_G20961/TexasF1_G1801/TexasF1_G14436/TexasF1_G1790/TexasF1_G1802/TexasF1_G7365/TexasF1_G1789/TexasF1_G1797/TexasF1_G1794/TexasF1_G20991/TexasF1_G20960/TexasF1_G4194/TexasF1_G7559/TexasF1_G1799/TexasF1_G7558/TexasF1_G4133/TexasF1_G17589/TexasF1_G30084…
TexasF1_G9560	11273	4.73965	0.168492	22.1948	3.85537e-109	1.10478e-105													GO:0006355	regulation of DNA-templated transcription	188	0.34492	2.00263	4.01868e-06	5.39651e-05	3.32372e-05	1089	tags=45%, list=28%, signal=34%	TexasF1_G29703/TexasF1_G18339/TexasF1_G899/TexasF1_G18338/TexasF1_G18346/TexasF1_G18556/TexasF1_G23803/TexasF1_G27377/TexasF1_G18340/TexasF1_G11476/TexasF1_G10420/TexasF1_G25276/TexasF1_G18341/TexasF1_G23215/TexasF1_G9966/TexasF1_G6718/TexasF1_G6192/TexasF1_G4807/TexasF1_G14922/TexasF1_G1664/TexasF1_G18337/TexasF1_G3092/TexasF1_G14071/TexasF1_G18348/TexasF1_G7268/TexasF1_G18970/TexasF1_G19357/Tex…
TexasF1_G1796	16143.7	9.02392	0.361687	22.1847	4.82435e-109	1.20965e-105													GO:0008017	microtubule binding	30	-0.541605	-2.51397	5.99985e-06	7.04982e-05	4.34199e-05	1604	tags=90%, list=42%, signal=53%	TexasF1_G19661/TexasF1_G6195/TexasF1_G20892/TexasF1_G16218/TexasF1_G16087/TexasF1_G16088/TexasF1_G22659/TexasF1_G1161/TexasF1_G5176/TexasF1_G4535/TexasF1_G26616/TexasF1_G30085/TexasF1_G821/TexasF1_G26256/TexasF1_G14187/TexasF1_G8331/TexasF1_G10037/TexasF1_G5053/TexasF1_G16283/TexasF1_G25368/TexasF1_G7102/TexasF1_G20269/TexasF1_G25383/TexasF1_G23593/TexasF1_G28635/TexasF1_G22641/TexasF1_G8449
TexasF1_G18585	4125.37	9.25139	0.375154	21.9947	3.23738e-107	7.21539e-104													GO:0043565	sequence-specific DNA binding	52	0.481342	2.226	1.72913e-05	0.000180598	0.000111231	1009	tags=58%, list=26%, signal=43%	TexasF1_G18556/TexasF1_G11476/TexasF1_G10420/TexasF1_G23215/TexasF1_G4807/TexasF1_G1664/TexasF1_G3092/TexasF1_G14071/TexasF1_G19357/TexasF1_G1692/TexasF1_G9741/TexasF1_G22004/TexasF1_G12464/TexasF1_G18963/TexasF1_G13831/TexasF1_G18655/TexasF1_G19732/TexasF1_G20431/TexasF1_G8898/TexasF1_G5172/TexasF1_G1239/TexasF1_G14643/TexasF1_G10138/TexasF1_G26408/TexasF1_G27430/TexasF1_G28363/TexasF1_G10443/Te…
TexasF1_G10418	3438.39	3.71215	0.123806	21.9065	2.25442e-106	4.52214e-103													GO:0030247	polysaccharide binding	40	0.504891	2.18847	4.25974e-05	0.000400416	0.000246617	1303	tags=75%, list=34%, signal=50%	TexasF1_G12523/TexasF1_G21558/TexasF1_G4052/TexasF1_G12125/TexasF1_G13369/TexasF1_G4005/TexasF1_G18677/TexasF1_G19748/TexasF1_G21557/TexasF1_G5282/TexasF1_G14805/TexasF1_G18679/TexasF1_G12545/TexasF1_G14801/TexasF1_G7829/TexasF1_G12141/TexasF1_G7823/TexasF1_G9487/TexasF1_G19750/TexasF1_G12543/TexasF1_G19749/TexasF1_G12144/TexasF1_G7824/TexasF1_G4053/TexasF1_G12546/TexasF1_G13374/TexasF1_G48/Texas…
TexasF1_G28760	8408.84	5.70758	0.215646	21.8301	1.20152e-105	2.19102e-102													GO:0030527	structural constituent of chromatin	12	-0.666545	-2.29097	0.000215573	0.00184217	0.0011346	1163	tags=92%, list=30%, signal=64%	TexasF1_G29752/TexasF1_G23651/TexasF1_G22863/TexasF1_G9401/TexasF1_G29940/TexasF1_G23773/TexasF1_G23550/TexasF1_G14443/TexasF1_G20189/TexasF1_G26004/TexasF1_G9403
TexasF1_G19963	1988.5	6.52587	0.254712	21.6946	2.30722e-104	3.85671e-101													GO:0003777	microtubule motor activity	19	-0.5587	-2.248	0.000280694	0.00188466	0.00116076	1604	tags=95%, list=42%, signal=56%	TexasF1_G19661/TexasF1_G6195/TexasF1_G20892/TexasF1_G6196/TexasF1_G22659/TexasF1_G5176/TexasF1_G4535/TexasF1_G26616/TexasF1_G30085/TexasF1_G26256/TexasF1_G14187/TexasF1_G10037/TexasF1_G5053/TexasF1_G16283/TexasF1_G25368/TexasF1_G20269/TexasF1_G25383/TexasF1_G28635
TexasF1_G14171	5439.94	7.03304	0.280076	21.5408	6.46153e-103	9.97015e-100													GO:0007018	microtubule-based movement	19	-0.5587	-2.248	0.000280694	0.00188466	0.00116076	1604	tags=95%, list=42%, signal=56%	TexasF1_G19661/TexasF1_G6195/TexasF1_G20892/TexasF1_G6196/TexasF1_G22659/TexasF1_G5176/TexasF1_G4535/TexasF1_G26616/TexasF1_G30085/TexasF1_G26256/TexasF1_G14187/TexasF1_G10037/TexasF1_G5053/TexasF1_G16283/TexasF1_G25368/TexasF1_G20269/TexasF1_G25383/TexasF1_G28635
TexasF1_G26960	2245.74	5.73038	0.220039	21.4979	1.63004e-102	2.3355e-99													GO:0008194	UDP-glycosyltransferase activity	44	0.479852	2.13149	0.000268924	0.00188466	0.00116076	980	tags=59%, list=25%, signal=45%	TexasF1_G9521/TexasF1_G12610/TexasF1_G23018/TexasF1_G12614/TexasF1_G28759/TexasF1_G9520/TexasF1_G12572/TexasF1_G1073/TexasF1_G1074/TexasF1_G6086/TexasF1_G18647/TexasF1_G12620/TexasF1_G28760/TexasF1_G17403/TexasF1_G22682/TexasF1_G12575/TexasF1_G12576/TexasF1_G17395/TexasF1_G9522/TexasF1_G15090/TexasF1_G17565/TexasF1_G12574/TexasF1_G22221/TexasF1_G15713/TexasF1_G12619/TexasF1_G20564
TexasF1_G14071	7731.9	6.77921	0.27262	21.1988	9.80288e-100	1.31091e-96													GO:0000786	nucleosome	11	-0.662583	-2.21641	0.000783824	0.00460497	0.0028362	1163	tags=91%, list=30%, signal=64%	TexasF1_G29752/TexasF1_G23651/TexasF1_G4212/TexasF1_G8978/TexasF1_G29940/TexasF1_G23773/TexasF1_G23550/TexasF1_G14443/TexasF1_G20189/TexasF1_G26004
TexasF1_G19133	1195.67	4.91488	0.185088	21.1514	2.67674e-99	3.3558e-96													GO:0061630	ubiquitin protein ligase activity	14	0.630018	2.02669	0.000764009	0.00460497	0.0028362	220	tags=36%, list=6%, signal=34%	TexasF1_G4274/TexasF1_G119/TexasF1_G12369/TexasF1_G25277/TexasF1_G27155
TexasF1_G20339	1919.08	8.3496	0.354973	20.7047	3.14159e-95	3.70689e-92													GO:0009873	ethylene-activated signaling pathway	12	0.622526	1.90205	0.00237425	0.0131282	0.00808569	652	tags=67%, list=17%, signal=56%	TexasF1_G29703/TexasF1_G899/TexasF1_G23803/TexasF1_G29702/TexasF1_G17972/TexasF1_G17973/TexasF1_G9814/TexasF1_G14456
TexasF1_G3850	40341.8	5.31302	0.209872	20.5506	7.59402e-94	8.46269e-91													GO:0009765	photosynthesis, light harvesting	11	-0.621636	-2.07944	0.00254737	0.0133029	0.00819329	1170	tags=91%, list=30%, signal=64%	TexasF1_G9576/TexasF1_G26906/TexasF1_G10401/TexasF1_G28887/TexasF1_G19437/TexasF1_G6416/TexasF1_G23121/TexasF1_G14648/TexasF1_G14649/TexasF1_G15879
TexasF1_G17278	1752.33	5.4495	0.218667	20.3483	4.80761e-92	5.07557e-89													GO:0016567	protein ubiquitination	25	0.476893	1.82354	0.004288	0.0212143	0.0130659	1217	tags=60%, list=32%, signal=41%	TexasF1_G4274/TexasF1_G119/TexasF1_G12369/TexasF1_G25277/TexasF1_G27155/TexasF1_G3415/TexasF1_G6126/TexasF1_G21747/TexasF1_G10215/TexasF1_G2963/TexasF1_G9730/TexasF1_G4546/TexasF1_G19236/TexasF1_G14568/TexasF1_G22272
TexasF1_G12355	1485.29	9.7593	0.436309	20.0759	1.19821e-89	1.20174e-86													GO:0140662	ATP-dependent protein folding chaperone	13	-0.524526	-1.85748	0.00759569	0.0339998	0.0209405	907	tags=69%, list=23%, signal=53%	TexasF1_G25437/TexasF1_G25448/TexasF1_G9433/TexasF1_G25449/TexasF1_G25450/TexasF1_G25423/TexasF1_G25453/TexasF1_G25452/TexasF1_G25440
TexasF1_G29029	2843.22	5.60433	0.231581	19.8822	5.80666e-88	5.54647e-85													GO:0008289	lipid binding	12	-0.538578	-1.85114	0.00755133	0.0339998	0.0209405	73	tags=42%, list=2%, signal=41%	TexasF1_G26831/TexasF1_G23280/TexasF1_G12915/TexasF1_G23276/TexasF1_G17625
TexasF1_G22263	4222.24	6.74624	0.291008	19.746	8.68044e-87	7.91459e-84													GO:0007166	cell surface receptor signaling pathway	16	0.547972	1.84564	0.00901375	0.0385133	0.0237204	1270	tags=75%, list=33%, signal=51%	TexasF1_G12523/TexasF1_G23872/TexasF1_G12524/TexasF1_G5282/TexasF1_G14805/TexasF1_G12545/TexasF1_G14801/TexasF1_G28960/TexasF1_G12543/TexasF1_G12546/TexasF1_G14568/TexasF1_G12536
TexasF1_G3644	5094.4	6.08239	0.259047	19.6196	1.05163e-85	9.17163e-83													GO:0004842	ubiquitin-protein transferase activity	23	0.46606	1.72625	0.0104974	0.0394702	0.0243097	1191	tags=52%, list=31%, signal=36%	TexasF1_G4274/TexasF1_G119/TexasF1_G12369/TexasF1_G25277/TexasF1_G27155/TexasF1_G3415/TexasF1_G21747/TexasF1_G10215/TexasF1_G2963/TexasF1_G4546/TexasF1_G19236/TexasF1_G14568
TexasF1_G13656	31196.9	5.33961	0.227142	19.1053	2.28117e-81	1.90658e-78													GO:0004497	monooxygenase activity	55	0.358264	1.685	0.0102458	0.0394702	0.0243097	809	tags=42%, list=21%, signal=34%	TexasF1_G14891/TexasF1_G20340/TexasF1_G3798/TexasF1_G14892/TexasF1_G20339/TexasF1_G28594/TexasF1_G528/TexasF1_G14890/TexasF1_G3158/TexasF1_G3799/TexasF1_G19128/TexasF1_G17478/TexasF1_G19131/TexasF1_G468/TexasF1_G26302/TexasF1_G14680/TexasF1_G4751/TexasF1_G26299/TexasF1_G25986/TexasF1_G5140/TexasF1_G5129/TexasF1_G9767/TexasF1_G4380
TexasF1_G28097	4171.6	9.14804	0.428543	19.0133	1.32292e-80	1.06146e-77													GO:0016705	oxidoreductase activity, acting on paired donors, with incorporation or reduction of molecular oxygen	55	0.358264	1.685	0.0102458	0.0394702	0.0243097	809	tags=42%, list=21%, signal=34%	TexasF1_G14891/TexasF1_G20340/TexasF1_G3798/TexasF1_G14892/TexasF1_G20339/TexasF1_G28594/TexasF1_G528/TexasF1_G14890/TexasF1_G3158/TexasF1_G3799/TexasF1_G19128/TexasF1_G17478/TexasF1_G19131/TexasF1_G468/TexasF1_G26302/TexasF1_G14680/TexasF1_G4751/TexasF1_G26299/TexasF1_G25986/TexasF1_G5140/TexasF1_G5129/TexasF1_G9767/TexasF1_G4380
TexasF1_G18324	8090.78	5.03918	0.212993	18.9639	3.38936e-80	2.61489e-77													GO:0000287	magnesium ion binding	18	0.498441	1.72408	0.0118536	0.0428554	0.0263947	749	tags=44%, list=19%, signal=36%	TexasF1_G15959/TexasF1_G15919/TexasF1_G15914/TexasF1_G15920/TexasF1_G15904/TexasF1_G14197/TexasF1_G15181/TexasF1_G17761
TexasF1_G18580	3177.73	8.90046	0.419665	18.8256	4.65698e-79	3.45979e-76													GO:0004650	polygalacturonase activity	10	-0.534973	-1.70517	0.0135952	0.0456411	0.0281104	628	tags=50%, list=16%, signal=42%	TexasF1_G18535/TexasF1_G3371/TexasF1_G1643/TexasF1_G15073/TexasF1_G8809
TexasF1_G12598	19536.6	6.3549	0.287512	18.625	2.01637e-77	1.44451e-74													GO:0007165	signal transduction	40	0.386805	1.67662	0.013387	0.0456411	0.0281104	1703	tags=80%, list=44%, signal=45%	TexasF1_G7365/TexasF1_G28604/TexasF1_G14527/TexasF1_G7559/TexasF1_G7558/TexasF1_G29442/TexasF1_G19573/TexasF1_G27724/TexasF1_G6123/TexasF1_G16226/TexasF1_G14528/TexasF1_G18176/TexasF1_G8990/TexasF1_G7435/TexasF1_G7465/TexasF1_G24711/TexasF1_G27142/TexasF1_G26952/TexasF1_G20388/TexasF1_G27492/TexasF1_G8175/TexasF1_G7535/TexasF1_G11846/TexasF1_G28600/TexasF1_G28598/TexasF1_G7497/TexasF1_G13005/Texa…
TexasF1_G1580	2910.57	6.32398	0.287835	18.4967	2.19707e-76	1.51969e-73													GO:0003723	RNA binding	57	-0.291334	-1.65939	0.0153759	0.0481779	0.0296728	2576	tags=96%, list=67%, signal=33%	TexasF1_G1492/TexasF1_G15179/TexasF1_G12703/TexasF1_G13354/TexasF1_G21331/TexasF1_G1491/TexasF1_G15953/TexasF1_G1814/TexasF1_G3705/TexasF1_G11422/TexasF1_G5266/TexasF1_G22789/TexasF1_G19376/TexasF1_G17314/TexasF1_G20237/TexasF1_G27964/TexasF1_G15282/TexasF1_G29750/TexasF1_G25952/TexasF1_G13647/TexasF1_G26509/TexasF1_G994/TexasF1_G27528/TexasF1_G14864/TexasF1_G22800/TexasF1_G1639/TexasF1_G13046/Te…
TexasF1_G23255	4234.59	3.70808	0.149856	18.0712	5.37596e-73	3.59455e-70													GO:0005509	calcium ion binding	47	0.361951	1.6363	0.0153735	0.0481779	0.0296728	1263	tags=53%, list=33%, signal=36%	TexasF1_G13782/TexasF1_G17271/TexasF1_G19003/TexasF1_G13455/TexasF1_G12978/TexasF1_G25245/TexasF1_G29366/TexasF1_G15903/TexasF1_G15898/TexasF1_G4736/TexasF1_G23336/TexasF1_G18702/TexasF1_G1032/TexasF1_G14227/TexasF1_G19855/TexasF1_G12332/TexasF1_G14272/TexasF1_G4488/TexasF1_G17630/TexasF1_G18319/TexasF1_G2948/TexasF1_G17858/TexasF1_G235/TexasF1_G1698/TexasF1_G23560
TexasF1_G23335	443.836	7.8722	0.381822	17.9984	2.00357e-72	1.29644e-69													GO:0046982	protein heterodimerization activity	13	-0.493484	-1.74756	0.0160646	0.0487121	0.0300019	1139	tags=69%, list=29%, signal=49%	TexasF1_G23651/TexasF1_G22863/TexasF1_G9401/TexasF1_G18899/TexasF1_G29940/TexasF1_G23550/TexasF1_G14443/TexasF1_G20189/TexasF1_G9403
TexasF1_G19483	1120.99	4.5601	0.199077	17.883	1.59963e-71	1.00272e-68
TexasF1_G30108	672.199	9.0715	0.451817	17.8646	2.2271e-71	1.35374e-68
TexasF1_G14528	3478.29	3.56072	0.143406	17.8564	2.57806e-71	1.52098e-68
TexasF1_G27377	744.95	10.6173	0.539768	17.8174	5.17486e-71	2.96579e-68
TexasF1_G1797	14116.9	6.38911	0.304782	17.6819	5.78535e-70	3.14052e-67
TexasF1_G26753	1972.68	9.68897	0.491408	17.6818	5.79287e-70	3.14052e-67
TexasF1_G19432	2341.62	5.00839	0.230168	17.4151	6.33972e-68	3.34654e-65
TexasF1_G26776	2028.71	-5.27268	0.245371	-17.4131	6.559e-68	3.37351e-65
TexasF1_G23434	65773.2	6.46035	0.313698	17.4064	7.37504e-68	3.6984e-65
TexasF1_G18963	4133.95	5.70686	0.271352	17.3459	2.11768e-67	1.03606e-64
TexasF1_G14269	2143.69	7.18761	0.357027	17.3309	2.74793e-67	1.3124e-64
TexasF1_G25001	1943.71	5.24558	0.24661	17.2157	2.02374e-66	9.4405e-64
TexasF1_G23487	2663.92	3.65487	0.15566	17.0556	3.1784e-65	1.44899e-62
TexasF1_G6966	594.498	-4.42342	0.201031	-17.0293	4.97916e-65	2.21949e-62
TexasF1_G21534	3079.16	5.87369	0.286299	17.0231	5.53863e-65	2.4152e-62
TexasF1_G12946	1017.29	-4.54846	0.21104	-16.8141	1.92242e-63	8.20465e-61
TexasF1_G17688	1668.84	7.14956	0.365807	16.811	2.02879e-63	8.47824e-61
TexasF1_G18454	5990.3	4.2808	0.195204	16.807	2.16699e-63	8.87095e-61
TexasF1_G20925	9646.48	5.07669	0.242689	16.798	2.52233e-63	1.01191e-60
TexasF1_G5104	13353.2	7.00535	0.358854	16.7348	7.31292e-63	2.87627e-60
TexasF1_G28530	64744.1	5.07825	0.24584	16.589	8.36461e-62	3.22665e-59
TexasF1_G3481	1301.29	7.31502	0.382675	16.5023	3.53276e-61	1.32244e-58
TexasF1_G22529	724.486	6.15747	0.312539	16.5018	3.56008e-61	1.32244e-58
TexasF1_G27155	3147.82	7.37613	0.388541	16.4105	1.60974e-60	5.87085e-58
TexasF1_G17603	1171.29	9.32395	0.509424	16.3399	5.13073e-60	1.83781e-57
TexasF1_G19022	5832.06	3.32386	0.142574	16.2993	9.98088e-60	3.51239e-57
TexasF1_G11078	554.211	4.81429	0.234644	16.2556	2.03858e-59	7.05032e-57
TexasF1_G3551	10041	3.44904	0.151369	16.1793	7.06089e-59	2.40058e-56
TexasF1_G1793	1123.58	9.06996	0.499627	16.152	1.09992e-58	3.6772e-56
TexasF1_G4359	364.257	6.85815	0.363745	16.1051	2.34792e-58	7.72082e-56
TexasF1_G28597	1512.76	6.76435	0.358713	16.0695	4.17273e-58	1.35001e-55
TexasF1_G12825	190955	6.57399	0.34826	16.0053	1.1739e-57	3.73765e-55
TexasF1_G21098	19156.1	3.44208	0.152949	15.9667	2.18161e-57	6.83764e-55
TexasF1_G24901	1410.49	4.69823	0.232499	15.9064	5.71804e-57	1.76459e-54
TexasF1_G5008	4253.19	3.85721	0.180142	15.8608	1.183e-56	3.59542e-54
TexasF1_G1650	1576.34	3.79248	0.176431	15.8277	2.00564e-56	6.00463e-54
TexasF1_G8973	2163.96	-3.80815	0.178211	-15.7575	6.10415e-56	1.80063e-53
TexasF1_G20431	6488.58	4.50569	0.223099	15.7136	1.21956e-55	3.54538e-53
TexasF1_G13132	8596.08	5.20326	0.267733	15.6994	1.52591e-55	4.37262e-53
TexasF1_G22497	8003.68	-4.40715	0.217374	-15.6741	2.27377e-55	6.42389e-53
TexasF1_G3619	4366.47	3.31099	0.147699	15.6467	3.50063e-55	9.75266e-53
TexasF1_G17624	488.789	4.51505	0.224746	15.6401	3.88217e-55	1.06675e-52
TexasF1_G20012	6307.67	-2.53907	0.0984193	-15.6379	4.01724e-55	1.08894e-52
TexasF1_G1692	818.843	6.44286	0.348659	15.6108	6.14196e-55	1.64269e-52
TexasF1_G11476	1238.47	9.82626	0.568701	15.52	2.53944e-54	6.70246e-52
TexasF1_G25062	505.2	-6.30784	0.342146	-15.5133	2.81792e-54	7.34087e-52
TexasF1_G19675	626.655	5.50656	0.291959	15.4356	9.43342e-54	2.42596e-51
TexasF1_G14257	7208.76	5.88054	0.317849	15.3549	3.2854e-53	8.34199e-51
TexasF1_G13272	637.925	6.48138	0.361126	15.1786	4.90348e-52	1.22949e-49
TexasF1_G13222	1177.09	-4.7314	0.246259	-15.1523	7.31273e-52	1.81094e-49
TexasF1_G13172	4200.25	5.21498	0.278384	15.1409	8.70462e-52	2.12934e-49
TexasF1_G28759	874.78	9.72359	0.577802	15.0979	1.6722e-51	4.04129e-49
TexasF1_G26752	4608.97	6.57903	0.370062	15.0759	2.33218e-51	5.56918e-49
TexasF1_G1958	2201.97	-8.28577	0.48369	-15.0629	2.84094e-51	6.70428e-49
TexasF1_G25305	13147.4	5.83256	0.321347	15.0385	4.11062e-51	9.58777e-49
TexasF1_G19094	7589.56	6.33427	0.355573	15.0019	7.13541e-51	1.64516e-48
TexasF1_G6086	12470.9	6.0813	0.338989	14.9896	8.58944e-51	1.9579e-48
TexasF1_G4807	2198.68	7.84825	0.45776	14.9604	1.33274e-50	3.00375e-48
TexasF1_G29442	1398.11	5.27711	0.286027	14.9535	1.47757e-50	3.29317e-48
TexasF1_G18327	7199.42	2.86795	0.124991	14.9447	1.68679e-50	3.71817e-48
TexasF1_G17395	3936.51	5.1426	0.278551	14.872	5.01169e-50	1.09271e-47
TexasF1_G9521	1014.93	12.3495	0.764061	14.8542	6.53311e-50	1.40912e-47
TexasF1_G15627	826.449	7.01549	0.405233	14.8445	7.54614e-50	1.6103e-47
TexasF1_G1790	1399.42	6.73655	0.387287	14.8121	1.22301e-49	2.58234e-47
TexasF1_G13521	2848.65	5.79088	0.32369	14.8008	1.44645e-49	3.02233e-47
TexasF1_G25704	1209.9	-4.659	0.247683	-14.7729	2.18988e-49	4.52854e-47
TexasF1_G7985	385.733	5.36348	0.295634	14.7597	2.66411e-49	5.453e-47
TexasF1_G8665	630.204	9.17919	0.556626	14.6942	7.01935e-49	1.42223e-46
TexasF1_G4042	970.491	6.9069	0.403119	14.653	1.28906e-48	2.58573e-46
TexasF1_G20334	1827.77	5.50246	0.309633	14.5413	6.63495e-48	1.31773e-45
TexasF1_G28247	856.361	3.39745	0.16517	14.5151	9.72474e-48	1.91244e-45
TexasF1_G12436	606.7	4.32994	0.229562	14.5056	1.11597e-47	2.17333e-45
TexasF1_G13518	507.561	7.71654	0.464545	14.4583	2.22133e-47	4.24358e-45
TexasF1_G17197	2467.66	6.15078	0.35624	14.4587	2.20782e-47	4.24358e-45
TexasF1_G1000	657.604	7.38472	0.442861	14.417	4.04662e-47	7.65766e-45
TexasF1_G27203	5978.46	-6.34031	0.371075	-14.3915	5.85482e-47	1.09759e-44
TexasF1_G1077	59598.1	3.5408	0.176713	14.3781	7.10557e-47	1.31973e-44
TexasF1_G21021	8005.38	3.22646	0.154944	14.3694	8.04798e-47	1.48105e-44
TexasF1_G9597	14358.2	4.9372	0.274078	14.3653	8.54771e-47	1.55871e-44
TexasF1_G27430	1967.74	3.56402	0.178757	14.3436	1.16785e-46	2.11044e-44
TexasF1_G10727	3345.49	5.74249	0.33075	14.3386	1.25546e-46	2.2485e-44
TexasF1_G16481	1642.13	6.87234	0.410489	14.3057	2.0156e-46	3.57795e-44
TexasF1_G12351	535.126	6.40277	0.377765	14.302	2.12757e-46	3.74358e-44
TexasF1_G18338	5172.34	12.2573	0.787769	14.29	2.52434e-46	4.40311e-44
TexasF1_G14456	1399.7	4.62189	0.254563	14.2278	6.15505e-46	1.06435e-43
TexasF1_G14582	1542.36	3.45659	0.173111	14.1908	1.04423e-45	1.79028e-43
TexasF1_G26004	16603	-5.08924	0.288498	-14.1742	1.32259e-45	2.24828e-43
TexasF1_G17973	3674.36	4.96093	0.280497	14.1211	2.8167e-45	4.74791e-43
TexasF1_G4812	2176.5	6.00082	0.354844	14.093	4.19195e-45	7.0072e-43
TexasF1_G28269	1337.82	4.40258	0.242277	14.0442	8.36291e-45	1.38638e-42
TexasF1_G15483	7503.97	5.66962	0.333598	13.9977	1.60906e-44	2.64559e-42
TexasF1_G14559	1100.63	12.087	0.792337	13.9928	1.7256e-44	2.81413e-42
TexasF1_G29890	1791.64	-3.06073	0.147942	-13.9293	4.20291e-44	6.79889e-42
TexasF1_G22183	3179.07	6.64671	0.406989	13.8743	9.06289e-44	1.45434e-41
TexasF1_G3092	625.493	6.94999	0.431039	13.8038	2.41644e-43	3.81664e-41
TexasF1_G4949	1456.32	4.58772	0.2599	13.8042	2.40347e-43	3.81664e-41
TexasF1_G5858	387.451	9.94735	0.648912	13.7882	2.99967e-43	4.70081e-41
TexasF1_G22574	431.172	-4.56952	0.258956	-13.7843	3.16933e-43	4.92819e-41
TexasF1_G22588	2157.29	7.368	0.462494	13.7688	3.92616e-43	6.05806e-41
TexasF1_G7951	1836.67	6.42384	0.394085	13.7631	4.24701e-43	6.50311e-41
TexasF1_G1993	1752.12	3.05829	0.150686	13.6594	1.77341e-42	2.67465e-40
TexasF1_G29582	328.201	4.69327	0.270375	13.6598	1.76438e-42	2.67465e-40
TexasF1_G3815	302.669	5.29818	0.314937	13.6477	2.08257e-42	3.11748e-40
TexasF1_G26585	944.457	8.1428	0.525503	13.5923	4.44898e-42	6.61052e-40
TexasF1_G6190	1976.39	4.0047	0.221159	13.5861	4.84105e-42	7.14019e-40
TexasF1_G3798	960.583	10.1299	0.673062	13.5647	6.48178e-42	9.49037e-40
TexasF1_G6128	1332.37	8.78855	0.576039	13.5209	1.17771e-41	1.71187e-39
TexasF1_G22603	1758.37	-5.27563	0.316337	-13.5161	1.25716e-41	1.81419e-39
TexasF1_G14890	509.788	7.66507	0.494105	13.4892	1.81061e-41	2.59421e-39
TexasF1_G18565	851.437	9.31936	0.617091	13.4816	2.0081e-41	2.84683e-39
TexasF1_G18588	2386.04	5.98639	0.369875	13.4813	2.0153e-41	2.84683e-39
TexasF1_G17478	234.757	5.2402	0.31482	13.4686	2.39218e-41	3.35557e-39
TexasF1_G1794	3488.53	6.33742	0.396504	13.4612	2.64578e-41	3.68553e-39
TexasF1_G9814	3913.8	4.76741	0.28006	13.4522	2.99041e-41	4.13687e-39
TexasF1_G18945	2623	-5.24254	0.315491	-13.4474	3.18727e-41	4.379e-39
TexasF1_G18677	181.171	6.87832	0.437736	13.4289	4.09389e-41	5.58635e-39
TexasF1_G13455	1771.89	8.29398	0.543595	13.418	4.74115e-41	6.42586e-39
TexasF1_G30065	406.518	5.6279	0.345322	13.4017	5.90856e-41	7.95435e-39
TexasF1_G2166	3095.88	3.51833	0.187941	13.3996	6.08005e-41	8.13065e-39
TexasF1_G27103	1795.78	3.97845	0.222299	13.3984	6.17724e-41	8.20592e-39
TexasF1_G4181	22451.9	4.88539	0.290392	13.3798	7.9363e-41	1.04733e-38
TexasF1_G6831	3388.66	-6.8938	0.443422	-13.2916	2.58931e-40	3.39471e-38
TexasF1_G3487	181.563	8.39598	0.556737	13.2845	2.84712e-40	3.69555e-38
TexasF1_G13452	4463.94	4.67506	0.276647	13.2843	2.85563e-40	3.69555e-38
TexasF1_G3301	1957.26	7.95425	0.52434	13.2629	3.80107e-40	4.88754e-38
TexasF1_G8088	2876	4.54399	0.267537	13.2468	4.71131e-40	6.01938e-38
TexasF1_G18336	289.93	5.42292	0.335344	13.1892	1.01239e-39	1.28529e-37
TexasF1_G2870	820.999	5.92349	0.374227	13.1564	1.56347e-39	1.97243e-37
TexasF1_G25271	5881.86	4.06147	0.233899	13.0889	3.81317e-39	4.78053e-37
TexasF1_G23348	1441.1	5.36406	0.33366	13.0794	4.32089e-39	5.3834e-37
TexasF1_G10443	1948.93	3.48979	0.190813	13.0483	6.49521e-39	8.04244e-37
TexasF1_G9052	1758.75	5.31353	0.330988	13.0323	8.01528e-39	9.86372e-37
TexasF1_G13520	7516.29	6.88553	0.453213	12.9862	1.4644e-38	1.79112e-36
TexasF1_G4356	2411.23	4.13319	0.24246	12.9225	3.35988e-38	4.08459e-36
TexasF1_G22337	1574.54	3.98719	0.231346	12.9122	3.83979e-38	4.61212e-36
TexasF1_G23276	3620.97	-7.64313	0.514479	-12.9123	3.83463e-38	4.61212e-36
TexasF1_G14162	387.959	8.2615	0.562542	12.9084	4.03747e-38	4.82069e-36
TexasF1_G13539	683.457	7.41006	0.497527	12.8838	5.55034e-38	6.58783e-36
TexasF1_G15554	1187.8	-3.38083	0.184927	-12.8744	6.27266e-38	7.40137e-36
TexasF1_G28096	621.358	9.11477	0.630571	12.8689	6.73272e-38	7.89775e-36
TexasF1_G16602	4031.43	3.73722	0.213393	12.8271	1.1556e-37	1.34769e-35
TexasF1_G4000	212.025	7.54388	0.51165	12.7898	1.87009e-37	2.16833e-35
TexasF1_G5820	10205.5	2.91021	0.149403	12.7856	1.97307e-37	2.27459e-35
TexasF1_G9414	2485.06	2.72305	0.134858	12.7768	2.20867e-37	2.53164e-35
TexasF1_G23598	4407.71	3.49787	0.196186	12.7322	3.91841e-37	4.46587e-35
TexasF1_G26367	1585.22	5.96102	0.39036	12.7088	5.28157e-37	5.98548e-35
TexasF1_G9701	6210.71	-6.21865	0.41126	-12.6894	6.76852e-37	7.62751e-35
TexasF1_G20903	738.407	-3.70734	0.213459	-12.6832	7.33233e-37	8.21671e-35
TexasF1_G18642	256.369	-4.67033	0.289553	-12.6759	8.04738e-37	8.96791e-35
TexasF1_G28081	1841.4	4.10148	0.245856	12.615	1.74469e-36	1.93352e-34
TexasF1_G6112	282.53	8.09304	0.563751	12.5819	2.65707e-36	2.92847e-34
TexasF1_G26450	4534.57	4.3142	0.263743	12.566	3.24605e-36	3.55806e-34
TexasF1_G23872	834.371	10.8969	0.788033	12.559	3.54817e-36	3.86808e-34
TexasF1_G4081	2719.87	3.27871	0.181655	12.5442	4.27955e-36	4.64019e-34
TexasF1_G668	302.704	6.80272	0.46265	12.5423	4.37834e-36	4.72178e-34
TexasF1_G5179	253.896	4.48798	0.278651	12.5174	5.99712e-36	6.43296e-34
TexasF1_G29787	2411.64	4.84868	0.307537	12.5145	6.2173e-36	6.63366e-34
TexasF1_G12834	5279.2	-4.94069	0.314971	-12.5113	6.47885e-36	6.87615e-34
TexasF1_G13419	336.537	-6.13537	0.411629	-12.4757	1.01288e-35	1.06933e-33
TexasF1_G26637	282.132	-6.47409	0.438803	-12.4751	1.0214e-35	1.07269e-33
TexasF1_G11780	117.038	4.85621	0.309164	12.473	1.04782e-35	1.0947e-33
TexasF1_G18581	327.561	5.16398	0.333927	12.4697	1.09204e-35	1.13499e-33
TexasF1_G25997	1391.54	4.58266	0.28791	12.4437	1.51367e-35	1.56509e-33
TexasF1_G6098	6769.71	-2.74612	0.140405	-12.4363	1.65942e-35	1.70699e-33
TexasF1_G14703	364.283	7.37788	0.514871	12.3873	3.0604e-35	3.13206e-33
TexasF1_G18788	23034.8	4.25413	0.262864	12.3795	3.37361e-35	3.41774e-33
TexasF1_G20732	1300.85	2.92029	0.155117	12.3797	3.36752e-35	3.41774e-33
TexasF1_G6614	847.095	6.12139	0.414328	12.3607	4.26406e-35	4.29813e-33
TexasF1_G25671	140.356	8.0893	0.574153	12.3474	5.03068e-35	5.04552e-33
TexasF1_G27304	2172.92	4.37698	0.273962	12.3264	6.52624e-35	6.51293e-33
TexasF1_G5659	2574.86	-5.1421	0.337093	-12.2877	1.05419e-34	1.04684e-32
TexasF1_G2950	919.832	5.23767	0.346494	12.2301	2.14635e-34	2.12087e-32
TexasF1_G20295	151.711	-6.74472	0.469912	-12.2251	2.28313e-34	2.24497e-32
TexasF1_G6221	1781.37	-4.1215	0.256054	-12.1908	3.48148e-34	3.40658e-32
TexasF1_G15903	903.195	6.32697	0.437353	12.18	3.97203e-34	3.86772e-32
TexasF1_G18584	718.88	6.79407	0.476067	12.1707	4.45169e-34	4.31384e-32
TexasF1_G4694	2323.39	3.6207	0.216027	12.1313	7.20524e-34	6.94855e-32
TexasF1_G3855	1503.68	3.35176	0.194001	12.1224	8.0389e-34	7.71542e-32
TexasF1_G30067	413.675	9.29503	0.684801	12.113	9.0082e-34	8.60455e-32
TexasF1_G13453	4475.21	2.69118	0.139683	12.1073	9.6675e-34	9.19054e-32
TexasF1_G1799	1944.33	5.71106	0.389382	12.0988	1.07121e-33	1.00409e-31
TexasF1_G1847	1833.24	4.60919	0.298308	12.0988	1.07113e-33	1.00409e-31
TexasF1_G28873	468.158	3.30963	0.190896	12.0989	1.07042e-33	1.00409e-31
TexasF1_G528	2299.8	8.02055	0.580361	12.0969	1.09714e-33	1.02361e-31
TexasF1_G19750	1122.53	3.37955	0.197341	12.0581	1.75825e-33	1.63281e-31
TexasF1_G26078	3928.89	3.54671	0.211297	12.0528	1.87481e-33	1.73304e-31
TexasF1_G6759	419.721	5.13069	0.343358	12.0303	2.46312e-33	2.26641e-31
TexasF1_G9646	855.17	4.1526	0.26219	12.0241	2.65447e-33	2.43132e-31
TexasF1_G28084	2090.46	7.86327	0.570986	12.02	2.78858e-33	2.54255e-31
TexasF1_G26642	406.226	8.47304	0.621937	12.0158	2.93661e-33	2.66541e-31
TexasF1_G22645	2712.83	2.69964	0.142465	11.9302	8.23363e-33	7.43956e-31
TexasF1_G4338	2080.99	3.63855	0.221261	11.925	8.7658e-33	7.88489e-31
TexasF1_G14001	233.099	6.29766	0.444774	11.9109	1.03857e-32	9.30028e-31
TexasF1_G14432	991.378	4.69079	0.309927	11.9086	1.06804e-32	9.52171e-31
TexasF1_G1806	875.603	4.62499	0.305436	11.8682	1.73111e-32	1.53647e-30
TexasF1_G27601	3009.73	2.83057	0.154248	11.8677	1.74223e-32	1.53954e-30
TexasF1_G25821	1268.14	3.11647	0.178487	11.8578	1.96034e-32	1.72467e-30
TexasF1_G17299	228.282	-4.94184	0.332994	-11.8376	2.49577e-32	2.18614e-30
TexasF1_G17804	193.287	9.27384	0.698999	11.8367	2.52225e-32	2.19973e-30
TexasF1_G29456	190.469	-5.90026	0.415525	-11.7929	4.24538e-32	3.6865e-30
TexasF1_G19912	354.963	-7.72462	0.571402	-11.7686	5.66305e-32	4.89634e-30
TexasF1_G22440	710.104	6.64476	0.480224	11.7544	6.70143e-32	5.76927e-30
TexasF1_G2167	1054.81	3.80579	0.239884	11.6964	1.32912e-31	1.13935e-29
TexasF1_G28843	22060.4	6.73037	0.490501	11.6827	1.56288e-31	1.33403e-29
TexasF1_G3518	1355.32	4.00909	0.257632	11.6798	1.61662e-31	1.37406e-29
TexasF1_G17271	535.887	8.94941	0.685417	11.5979	4.22239e-31	3.57371e-29
TexasF1_G30066	408.277	8.15187	0.616676	11.5974	4.2459e-31	3.57851e-29
TexasF1_G13556	998.515	3.18453	0.18862	11.5816	5.10631e-31	4.28567e-29
TexasF1_G14309	912.996	10.4852	0.819496	11.5744	5.55721e-31	4.64467e-29
TexasF1_G2963	736.887	3.54718	0.220293	11.5627	6.36571e-31	5.29833e-29
TexasF1_G28310	381.281	4.27036	0.283125	11.5509	7.30195e-31	6.05247e-29
TexasF1_G22641	307.967	-7.26271	0.543181	-11.5297	9.34709e-31	7.71577e-29
TexasF1_G5622	477.847	-5.86327	0.422644	-11.5068	1.21964e-30	1.00266e-28
TexasF1_G13010	771.772	-7.40107	0.556385	-11.5048	1.24845e-30	1.02215e-28
TexasF1_G28901	379.557	6.6094	0.487618	11.5037	1.26418e-30	1.03082e-28
TexasF1_G20993	4406.61	4.42666	0.298135	11.4937	1.41953e-30	1.1528e-28
TexasF1_G14208	1363.64	2.32515	0.115345	11.4886	1.5049e-30	1.21721e-28
TexasF1_G8986	328.359	8.14664	0.622136	11.4873	1.52864e-30	1.23144e-28
TexasF1_G16004	3684.45	4.41033	0.29777	11.4529	2.27436e-30	1.82486e-28
TexasF1_G12528	773.791	7.24442	0.545285	11.4517	2.30691e-30	1.8436e-28
TexasF1_G3856	311.748	5.4463	0.388347	11.4493	2.37066e-30	1.88702e-28
TexasF1_G14416	2015.3	3.00384	0.175107	11.4436	2.53303e-30	2.0083e-28
TexasF1_G22654	4351.35	3.11166	0.18458	11.4404	2.62727e-30	2.07482e-28
TexasF1_G9730	2252.59	3.53795	0.221855	11.4397	2.64746e-30	2.08256e-28
TexasF1_G6191	4641.79	3.57432	0.225175	11.4326	2.87505e-30	2.25276e-28
TexasF1_G20513	2392.1	4.26321	0.286234	11.4005	4.15835e-30	3.24562e-28
TexasF1_G29112	351.13	6.6461	0.495394	11.3972	4.31893e-30	3.35788e-28
TexasF1_G21797	1980.29	4.32014	0.291354	11.3956	4.40028e-30	3.40793e-28
TexasF1_G14565	7154.61	2.61465	0.141798	11.3869	4.85902e-30	3.74873e-28
TexasF1_G23067	545.333	10.6513	0.848626	11.3728	5.71183e-30	4.38979e-28
TexasF1_G10677	2014.41	-3.60697	0.229559	-11.3564	6.89078e-30	5.27565e-28
TexasF1_G18655	2057.97	5.32592	0.38155	11.3377	8.53117e-30	6.50672e-28
TexasF1_G3951	3207.48	2.54827	0.136663	11.3291	9.41253e-30	7.15174e-28
TexasF1_G26389	980.04	15.3104	1.26507	11.3119	1.14528e-29	8.66914e-28
TexasF1_G1239	3195.64	4.11379	0.275578	11.2991	1.32559e-29	9.99624e-28
TexasF1_G5111	2861.03	-2.94826	0.172516	-11.2932	1.41784e-29	1.06518e-27
TexasF1_G6096	2442.49	6.75772	0.509964	11.2905	1.46269e-29	1.09478e-27
TexasF1_G14891	1484.76	15.2003	1.25957	11.274	1.76363e-29	1.31511e-27
TexasF1_G26484	299.859	-3.43145	0.215805	-11.2669	1.9124e-29	1.42077e-27
TexasF1_G26486	346.562	-5.12893	0.366579	-11.2634	1.98877e-29	1.47206e-27
TexasF1_G25971	1032.87	-2.45176	0.128905	-11.2623	2.01506e-29	1.48603e-27
TexasF1_G23336	2852.21	5.00986	0.356381	11.2516	2.27342e-29	1.66654e-27
TexasF1_G29621	898.463	-5.86195	0.432115	-11.2515	2.27644e-29	1.66654e-27
TexasF1_G3857	561.406	3.8759	0.255672	11.2484	2.3579e-29	1.71989e-27
TexasF1_G27547	497.399	3.32845	0.207624	11.2147	3.45291e-29	2.50949e-27
TexasF1_G2082	193.412	7.49487	0.579361	11.2104	3.62554e-29	2.62357e-27
TexasF1_G20340	433.331	10.1477	0.81602	11.2101	3.63603e-29	2.62357e-27
TexasF1_G28376	519.223	7.94854	0.620209	11.2035	3.91735e-29	2.81642e-27
TexasF1_G12023	308.93	-4.68303	0.328959	-11.196	4.26581e-29	3.056e-27
TexasF1_G15748	221.19	-6.81162	0.520691	-11.1614	6.30171e-29	4.49843e-27
TexasF1_G20640	1680.22	-3.67379	0.239812	-11.1495	7.19724e-29	5.11949e-27
TexasF1_G20961	239.181	7.56577	0.589796	11.1323	8.73716e-29	6.19289e-27
TexasF1_G5321	448.588	-5.17959	0.375958	-11.1172	1.03506e-28	7.31067e-27
TexasF1_G10420	490.059	9.41955	0.758098	11.1061	1.17104e-28	8.24204e-27
TexasF1_G21680	394.386	4.82341	0.344443	11.1003	1.25077e-28	8.77243e-27
TexasF1_G4851	183.854	4.57506	0.322846	11.0736	1.68577e-28	1.17821e-26
TexasF1_G27042	858.43	5.57849	0.415448	11.0206	3.03947e-28	2.11697e-26
TexasF1_G18236	503.212	-4.81511	0.346752	-11.0024	3.72058e-28	2.58239e-26
TexasF1_G5172	2663.92	4.38312	0.308354	10.9715	5.2372e-28	3.62252e-26
TexasF1_G17589	115.201	5.01366	0.366306	10.9571	6.14158e-28	4.23347e-26
TexasF1_G8850	3104	7.74727	0.616174	10.9503	6.62492e-28	4.551e-26
TexasF1_G18407	1018	3.88378	0.263562	10.9416	7.29134e-28	4.99171e-26
TexasF1_G28635	176.621	-4.97955	0.363768	-10.9398	7.43657e-28	5.07382e-26
TexasF1_G3158	861.724	6.59797	0.511779	10.9383	7.5636e-28	5.12562e-26
TexasF1_G25245	369.915	6.63371	0.515032	10.9386	7.53897e-28	5.12562e-26
TexasF1_G15786	1427.94	4.51338	0.321583	10.9253	8.72847e-28	5.8951e-26
TexasF1_G20074	385.214	-5.23666	0.388098	-10.9165	9.6161e-28	6.47279e-26
TexasF1_G25667	755.597	6.42342	0.497028	10.9117	1.01339e-27	6.79852e-26
TexasF1_G27062	611.787	5.76381	0.437834	10.8804	1.42911e-27	9.55552e-26
TexasF1_G19516	728.367	-3.42344	0.222889	-10.8729	1.55265e-27	1.0347e-25
TexasF1_G28115	794.462	11.6394	0.979251	10.8648	1.69616e-27	1.1266e-25
TexasF1_G1801	406.83	7.35275	0.584871	10.8618	1.7528e-27	1.16038e-25
TexasF1_G19344	235.472	-3.29779	0.211681	-10.855	1.88882e-27	1.24631e-25
TexasF1_G12369	383.93	8.51089	0.693678	10.8276	2.54686e-27	1.675e-25
TexasF1_G25277	250.835	8.5071	0.695461	10.7944	3.65739e-27	2.3975e-25
TexasF1_G19167	412.764	-4.73123	0.346018	-10.7833	4.12611e-27	2.69595e-25
TexasF1_G13466	638.606	5.0545	0.3761	10.7804	4.26184e-27	2.77559e-25
TexasF1_G22182	429.966	5.6366	0.431206	10.7526	5.75962e-27	3.73891e-25
TexasF1_G11230	617.137	4.11938	0.290436	10.7403	6.57972e-27	4.2575e-25
TexasF1_G11437	461.215	-2.94247	0.181025	-10.7304	7.33139e-27	4.72863e-25
TexasF1_G16671	881.67	9.11901	0.756873	10.727	7.59917e-27	4.88564e-25
TexasF1_G6170	3148.72	5.45852	0.415671	10.7261	7.67928e-27	4.92136e-25
TexasF1_G10493	705.539	4.78548	0.353053	10.7221	8.01285e-27	5.11878e-25
TexasF1_G13857	1105.35	5.51961	0.421701	10.7176	8.42002e-27	5.36182e-25
TexasF1_G2955	499.76	6.15718	0.481746	10.7052	9.62464e-27	6.10951e-25
TexasF1_G15438	1437.93	4.70735	0.34719	10.6782	1.28791e-26	8.1496e-25
TexasF1_G5282	214.81	5.94761	0.463559	10.6731	1.3603e-26	8.58057e-25
TexasF1_G6095	561.023	8.05725	0.661427	10.6697	1.41048e-26	8.86921e-25
TexasF1_G2393	1418.56	2.66559	0.156122	10.6685	1.42898e-26	8.95748e-25
TexasF1_G20193	1175.78	5.1149	0.387523	10.6185	2.44549e-26	1.52816e-24
TexasF1_G10611	4275.36	4.61583	0.340716	10.6125	2.60769e-26	1.62446e-24
TexasF1_G4052	151.309	9.74217	0.824581	10.602	2.91806e-26	1.81218e-24
TexasF1_G10223	516.841	6.2586	0.496426	10.5929	3.214e-26	1.9898e-24
TexasF1_G17826	2341.61	3.66502	0.251816	10.5832	3.56628e-26	2.20111e-24
TexasF1_G23773	2815.55	-4.15296	0.298399	-10.5662	4.27254e-26	2.62892e-24
TexasF1_G1080	334.059	-6.93469	0.562741	-10.546	5.29782e-26	3.24981e-24
TexasF1_G18069	148.457	5.61338	0.437871	10.5359	5.90076e-26	3.60864e-24
TexasF1_G20731	414.932	4.4137	0.324121	10.5322	6.13868e-26	3.74273e-24
TexasF1_G14731	254.514	4.58886	0.341323	10.5146	7.40328e-26	4.50007e-24
TexasF1_G5294	158.657	-4.9318	0.374239	-10.5061	8.09463e-26	4.90544e-24
TexasF1_G8409	411.099	-3.74741	0.262025	-10.4853	1.00921e-25	6.0975e-24
TexasF1_G10894	526.61	3.18625	0.209031	10.459	1.33291e-25	8.02911e-24
TexasF1_G1651	2143.78	3.89578	0.276969	10.4552	1.38642e-25	8.32639e-24
TexasF1_G20120	456.019	-3.75954	0.26403	-10.4516	1.44065e-25	8.62624e-24
TexasF1_G20938	1309.91	-3.44835	0.235134	-10.4126	2.1724e-25	1.29691e-23
TexasF1_G9486	601.304	4.99309	0.384272	10.3913	2.71607e-25	1.61667e-23
TexasF1_G14088	3629.79	4.20077	0.308272	10.3829	2.96544e-25	1.75987e-23
TexasF1_G5929	3812.95	4.12365	0.301168	10.3718	3.33206e-25	1.97161e-23
TexasF1_G11979	9473.89	3.54021	0.245012	10.3677	3.47743e-25	2.05158e-23
TexasF1_G26686	78.2035	-6.60435	0.541401	-10.3516	4.11647e-25	2.42148e-23
TexasF1_G26115	615.544	4.99482	0.385925	10.3513	4.12904e-25	2.42176e-23
TexasF1_G1667	2103.57	3.62312	0.25365	10.3415	4.57428e-25	2.67509e-23
TexasF1_G28082	2472.7	4.89031	0.377105	10.3162	5.95042e-25	3.46975e-23
TexasF1_G25999	587.491	4.6698	0.355935	10.3103	6.33063e-25	3.68075e-23
TexasF1_G22538	100.075	8.05402	0.685107	10.2962	7.32771e-25	4.24817e-23
TexasF1_G15865	1267.74	3.53183	0.246271	10.2807	8.61284e-25	4.97882e-23
TexasF1_G4087	2779.65	3.45036	0.238372	10.2795	8.7142e-25	5.02294e-23
TexasF1_G27459	628.332	3.66187	0.259342	10.2639	1.02447e-24	5.88822e-23
TexasF1_G6123	182.458	3.78394	0.271664	10.2477	1.21166e-24	6.94418e-23
TexasF1_G26754	311.998	8.96362	0.777548	10.242	1.28591e-24	7.34875e-23
TexasF1_G18569	242.238	9.89379	0.868406	10.2415	1.2919e-24	7.36198e-23
TexasF1_G13979	6669.78	4.81283	0.372823	10.2269	1.5022e-24	8.53616e-23
TexasF1_G9581	561.85	4.14655	0.30775	10.2244	1.54248e-24	8.74028e-23
TexasF1_G6799	848.656	5.07315	0.398555	10.2198	1.61687e-24	9.136e-23
TexasF1_G4920	134.687	5.82556	0.472268	10.2178	1.6497e-24	9.2953e-23
TexasF1_G19269	370.205	-4.9797	0.39	-10.2044	1.89558e-24	1.06508e-22
TexasF1_G17565	10794.9	4.29105	0.322795	10.1955	2.07678e-24	1.16363e-22
TexasF1_G5258	1984.45	8.36228	0.722823	10.1855	2.30258e-24	1.28656e-22
TexasF1_G2943	18296.8	2.83764	0.18048	10.182	2.38694e-24	1.32999e-22
TexasF1_G15628	496.43	13.7778	1.25584	10.1746	2.57326e-24	1.42984e-22
TexasF1_G4748	158.547	8.82013	0.769707	10.1599	2.99461e-24	1.65936e-22
TexasF1_G29081	2590.86	-4.49369	0.343977	-10.1567	3.09243e-24	1.70885e-22
TexasF1_G19003	139.828	8.44306	0.733238	10.151	3.28148e-24	1.80833e-22
TexasF1_G19863	8969.47	-4.3883	0.333863	-10.1488	3.35489e-24	1.84372e-22
TexasF1_G12370	1399.44	-4.22931	0.318459	-10.1404	3.65523e-24	2.00329e-22
TexasF1_G9462	111.489	-3.83262	0.280085	-10.1134	4.81733e-24	2.63299e-22
TexasF1_G28681	1065.23	4.73309	0.369926	10.0915	6.02647e-24	3.28492e-22
TexasF1_G22119	2661.08	-3.54658	0.25346	-10.0473	9.44283e-24	5.13316e-22
TexasF1_G10417	3895.36	2.08987	0.10849	10.0458	9.58215e-24	5.19482e-22
TexasF1_G14732	2660.72	2.94825	0.193974	10.0439	9.77653e-24	5.28591e-22
TexasF1_G12581	2643.92	4.92224	0.391065	10.0297	1.12914e-23	6.08855e-22
TexasF1_G688	855.434	-5.44944	0.444703	-10.0054	1.44288e-23	7.75947e-22
TexasF1_G8350	3312.01	5.36432	0.436477	9.99896	1.54e-23	8.25957e-22
TexasF1_G15069	168.876	5.16855	0.417249	9.99055	1.67644e-23	8.9674e-22
TexasF1_G29255	109.706	-4.57792	0.358171	-9.9894	1.69608e-23	9.04831e-22
TexasF1_G28337	8997.71	3.62604	0.263592	9.96249	2.22419e-23	1.18342e-21
TexasF1_G6561	927.382	-2.74435	0.175115	-9.96117	2.25397e-23	1.1961e-21
TexasF1_G25891	341.994	-4.21654	0.323357	-9.94732	2.59066e-23	1.37114e-21
TexasF1_G14187	308.275	-3.24362	0.226146	-9.92109	3.37046e-23	1.77916e-21
TexasF1_G1146	876.3	3.72262	0.274509	9.91813	3.47198e-23	1.82794e-21
TexasF1_G4011	103.962	7.25147	0.630512	9.9149	3.58602e-23	1.88304e-21
TexasF1_G1664	231.076	7.82363	0.690265	9.88552	4.81077e-23	2.51956e-21
TexasF1_G14043	1978.08	-3.27695	0.230577	-9.87498	5.34451e-23	2.79181e-21
TexasF1_G1665	814.319	4.69334	0.374691	9.85703	6.39104e-23	3.32981e-21
TexasF1_G734	16818.8	3.8552	0.290076	9.84295	7.35196e-23	3.82054e-21
TexasF1_G4569	91.2464	5.99511	0.509267	9.80843	1.03567e-22	5.36808e-21
TexasF1_G5323	294.47	-3.2574	0.230384	-9.79842	1.14364e-22	5.91244e-21
TexasF1_G19855	5339.8	3.62353	0.267986	9.78982	1.24522e-22	6.42105e-21
TexasF1_G22185	724.076	10.0754	0.927757	9.78212	1.34361e-22	6.91064e-21
TexasF1_G26243	682.137	-2.72864	0.176831	-9.77567	1.43212e-22	7.34702e-21
TexasF1_G12523	329.293	11.7915	1.10542	9.76236	1.63318e-22	8.35712e-21
TexasF1_G25870	380.437	-4.92374	0.403064	-9.73476	2.14316e-22	1.09388e-20
TexasF1_G11345	5019.36	-1.92569	0.0951099	-9.73288	2.1833e-22	1.11154e-20
TexasF1_G18590	134.737	5.90118	0.504294	9.71889	2.50494e-22	1.27206e-20
TexasF1_G22533	850.047	2.96727	0.202496	9.71512	2.59943e-22	1.31672e-20
TexasF1_G6723	139.322	5.54535	0.468611	9.69964	3.02571e-22	1.52878e-20
TexasF1_G1795	2473.88	7.86827	0.709403	9.68177	3.60422e-22	1.81651e-20
TexasF1_G2093	818.743	4.42536	0.354015	9.67574	3.82315e-22	1.92202e-20
TexasF1_G26581	138.829	-3.97198	0.307481	-9.66557	4.22246e-22	2.11746e-20
TexasF1_G9487	1601.42	3.45291	0.253884	9.66153	4.39235e-22	2.19716e-20
TexasF1_G3671	333.059	6.23065	0.542356	9.6443	5.19642e-22	2.59291e-20
TexasF1_G9725	196.611	5.38953	0.455159	9.64393	5.21501e-22	2.59573e-20
TexasF1_G9748	241.302	5.00259	0.415062	9.64336	5.24446e-22	2.60393e-20
TexasF1_G9051	5320.35	4.87555	0.402355	9.63216	5.84861e-22	2.89672e-20
TexasF1_G4969	418.338	-3.34169	0.243391	-9.62113	6.51091e-22	3.21681e-20
TexasF1_G4845	2452.81	2.8269	0.189945	9.61804	6.70999e-22	3.30702e-20
TexasF1_G3553	2869.86	2.75699	0.182723	9.61561	6.87021e-22	3.37769e-20
TexasF1_G29302	13569.1	3.82098	0.293722	9.60426	7.67095e-22	3.76214e-20
TexasF1_G23145	1214.5	3.54354	0.264916	9.60132	7.89293e-22	3.86157e-20
TexasF1_G2817	76.8494	-4.17984	0.331404	-9.59503	8.38943e-22	4.09449e-20
TexasF1_G29444	2127.46	-2.57759	0.164453	-9.59297	8.5582e-22	4.16672e-20
TexasF1_G18513	759.007	-3.0907	0.217976	-9.59146	8.68485e-22	4.21815e-20
TexasF1_G29800	1171.43	5.13536	0.431317	9.58774	9.00331e-22	4.36226e-20
TexasF1_G10656	638.767	5.64484	0.484469	9.58748	9.02613e-22	4.36278e-20
TexasF1_G14214	431.839	7.25158	0.652517	9.58071	9.63833e-22	4.64748e-20
TexasF1_G12332	852.264	3.57315	0.269053	9.56373	1.13591e-21	5.43801e-20
TexasF1_G19748	106.946	6.61478	0.587069	9.5641	1.13184e-21	5.43801e-20
TexasF1_G29931	795.989	3.25666	0.235955	9.56392	1.13384e-21	5.43801e-20
TexasF1_G13499	384.126	3.6981	0.282146	9.56277	1.14642e-21	5.47523e-20
TexasF1_G19335	180.749	-4.7901	0.396402	-9.56126	1.16336e-21	5.54294e-20
TexasF1_G26791	163.199	7.11322	0.639876	9.55376	1.25077e-21	5.94531e-20
TexasF1_G4661	8539.8	4.00528	0.315147	9.53613	1.48259e-21	7.03055e-20
TexasF1_G18332	1176.07	3.16006	0.226833	9.52267	1.68789e-21	7.98525e-20
TexasF1_G4545	1933.84	3.69327	0.283443	9.50198	2.05935e-21	9.71966e-20
TexasF1_G28363	3690.57	3.54248	0.2683	9.47626	2.6356e-21	1.24102e-19
TexasF1_G14415	11882.4	4.55688	0.376136	9.45636	3.18845e-21	1.49782e-19
TexasF1_G13703	3938.29	2.8907	0.199983	9.45432	3.25127e-21	1.52377e-19
TexasF1_G27114	130.49	6.18577	0.549223	9.44201	3.65695e-21	1.7099e-19
TexasF1_G3642	131.225	-5.7494	0.503158	-9.43919	3.75685e-21	1.75253e-19
TexasF1_G29701	3397.21	3.74315	0.29086	9.43118	4.05508e-21	1.88726e-19
TexasF1_G23341	1583.42	2.94155	0.206121	9.41944	4.53502e-21	2.10574e-19
TexasF1_G3630	3407.28	2.81469	0.192705	9.41691	4.64555e-21	2.15208e-19
TexasF1_G2269	417.64	4.08179	0.327875	9.3993	5.49289e-21	2.53875e-19
TexasF1_G5183	143.642	-4.60877	0.384576	-9.38375	6.36649e-21	2.93576e-19
TexasF1_G23502	2537.84	2.58366	0.168782	9.38286	6.42087e-21	2.95404e-19
TexasF1_G28092	251.958	6.35382	0.571092	9.3747	6.9373e-21	3.18433e-19
TexasF1_G3787	305.472	-6.69948	0.608168	-9.37156	7.14712e-21	3.27315e-19
TexasF1_G9943	119.653	7.15389	0.656832	9.36904	7.31956e-21	3.34449e-19
TexasF1_G21002	3082.77	2.99437	0.213001	9.36321	7.73497e-21	3.52627e-19
TexasF1_G9536	554.021	-2.44666	0.154628	-9.35571	8.30367e-21	3.77695e-19
TexasF1_G21444	621.675	-4.25853	0.349056	-9.33527	1.00738e-20	4.57173e-19
TexasF1_G22499	2262.24	2.91716	0.205382	9.33462	1.01356e-20	4.58938e-19
TexasF1_G19721	1645.4	-2.97241	0.211479	-9.32675	1.09168e-20	4.93197e-19
TexasF1_G821	3224.38	-2.78213	0.191242	-9.31871	1.17763e-20	5.30834e-19
TexasF1_G14205	1816.18	-2.60122	0.171975	-9.31079	1.26882e-20	5.70654e-19
TexasF1_G14922	241.199	7.83285	0.736644	9.27565	1.76546e-20	7.92246e-19
TexasF1_G20847	261.163	4.31641	0.357572	9.2748	1.77954e-20	7.96781e-19
TexasF1_G20808	879.684	-5.6634	0.503093	-9.26946	1.87094e-20	8.35839e-19
TexasF1_G18778	323.197	-3.30542	0.249169	-9.25245	2.19412e-20	9.78043e-19
TexasF1_G27588	55.7204	6.3193	0.575127	9.24892	2.26781e-20	1.00865e-18
TexasF1_G2299	745.622	-5.0884	0.442311	-9.24328	2.39064e-20	1.06093e-18
TexasF1_G17352	232.391	-4.9706	0.429643	-9.24162	2.42794e-20	1.0751e-18
TexasF1_G4655	215.62	6.54978	0.600806	9.23723	2.52958e-20	1.11764e-18
TexasF1_G25695	1516.19	-3.00134	0.216709	-9.23516	2.57912e-20	1.13702e-18
TexasF1_G13011	905.828	-6.79593	0.628562	-9.22095	2.94479e-20	1.29539e-18
TexasF1_G9934	2101.6	2.94671	0.211233	9.21594	3.08561e-20	1.35436e-18
TexasF1_G15609	1089.38	5.70249	0.51088	9.20469	3.4267e-20	1.50079e-18
TexasF1_G9695	200.452	-3.96168	0.321783	-9.20398	3.44942e-20	1.50745e-18
TexasF1_G3371	1236.95	-4.52575	0.383421	-9.19551	3.73227e-20	1.62751e-18
TexasF1_G23283	1011.86	2.38256	0.150735	9.17211	4.6384e-20	2.01826e-18
TexasF1_G4818	359.52	-5.37216	0.476723	-9.17128	4.67443e-20	2.02953e-18
TexasF1_G18535	2813.35	-3.74119	0.298954	-9.16927	4.76229e-20	2.06321e-18
TexasF1_G12545	256.452	4.52922	0.38555	9.15375	5.49923e-20	2.37735e-18
TexasF1_G15897	1649.86	3.21675	0.242411	9.14463	5.98362e-20	2.58119e-18
TexasF1_G20564	1452.83	3.40745	0.263617	9.13236	6.70247e-20	2.88508e-18
TexasF1_G14169	1079.74	5.8762	0.534146	9.12896	6.91588e-20	2.97057e-18
TexasF1_G10927	1799.69	3.50964	0.2752	9.11932	7.55938e-20	3.24003e-18
TexasF1_G8831	7024.4	3.45213	0.269019	9.11506	7.86256e-20	3.3628e-18
TexasF1_G21747	1002.91	3.95565	0.324644	9.10427	8.68463e-20	3.70649e-18
TexasF1_G470	415.713	4.57622	0.392828	9.10378	8.72427e-20	3.7155e-18
TexasF1_G26426	604.698	3.85844	0.314398	9.09178	9.74282e-20	4.14049e-18
TexasF1_G21250	14041.7	4.923	0.431762	9.08602	1.02727e-19	4.35646e-18
TexasF1_G13014	1903.06	-4.09608	0.341128	-9.07599	1.12649e-19	4.76716e-18
TexasF1_G29219	459.469	3.87631	0.317556	9.05763	1.3332e-19	5.63005e-18
TexasF1_G530	3702.57	3.04672	0.226138	9.05076	1.4198e-19	5.98315e-18
TexasF1_G20222	229.166	6.89907	0.65193	9.04863	1.44778e-19	6.08826e-18
TexasF1_G13448	7183.93	-2.93217	0.213771	-9.03848	1.58862e-19	6.66655e-18
TexasF1_G15675	425.874	7.59336	0.730046	9.03142	1.69451e-19	7.09608e-18
TexasF1_G13877	1791.63	3.24929	0.24932	9.02169	1.85202e-19	7.73951e-18
TexasF1_G28044	878.366	3.5388	0.281537	9.01764	1.92184e-19	8.01461e-18
TexasF1_G20898	431.217	-3.23139	0.247457	-9.01728	1.92823e-19	8.02457e-18
TexasF1_G22104	876.838	8.44665	0.826042	9.01485	1.97141e-19	8.18728e-18
TexasF1_G28493	17803.3	-2.41298	0.15678	-9.0125	2.01405e-19	8.34705e-18
TexasF1_G15058	1088.93	3.79745	0.311171	8.99007	2.47064e-19	1.02183e-17
TexasF1_G13844	302.141	-6.09061	0.567288	-8.97359	2.86998e-19	1.18455e-17
TexasF1_G19732	699.02	4.96681	0.442996	8.95452	3.41217e-19	1.40544e-17
TexasF1_G10194	685.744	3.00367	0.224198	8.93706	3.9967e-19	1.64282e-17
TexasF1_G17761	434.933	4.16295	0.353981	8.93538	4.05795e-19	1.66459e-17
TexasF1_G12644	469.983	-2.17301	0.131297	-8.93401	4.10825e-19	1.68178e-17
TexasF1_G17475	318.613	5.302	0.481966	8.92593	4.41959e-19	1.80555e-17
TexasF1_G5642	4888.14	-4.62669	0.406362	-8.92478	4.4659e-19	1.82076e-17
TexasF1_G8608	160.201	-3.37254	0.265848	-8.92442	4.48045e-19	1.82299e-17
TexasF1_G29897	916.487	-2.82014	0.203958	-8.92409	4.49397e-19	1.82479e-17
TexasF1_G23436	2064.15	2.22767	0.137704	8.9153	4.86503e-19	1.97147e-17
TexasF1_G13186	892.516	-4.30729	0.371086	-8.91246	4.99128e-19	2.01855e-17
TexasF1_G3259	1335.07	-7.74396	0.757461	-8.90338	5.41727e-19	2.18642e-17
TexasF1_G29309	102.109	7.99427	0.787012	8.88712	6.27104e-19	2.52592e-17
TexasF1_G4728	656.637	2.77009	0.199225	8.88487	6.39944e-19	2.57247e-17
TexasF1_G25270	255.234	11.3459	1.16487	8.88154	6.59383e-19	2.64531e-17
TexasF1_G8842	1730.25	3.09323	0.235703	8.8808	6.63809e-19	2.65775e-17
TexasF1_G12871	76.0205	6.93733	0.669246	8.87168	7.20497e-19	2.87897e-17
TexasF1_G18644	86.9753	11.7859	1.21659	8.86572	7.60143e-19	3.03135e-17
TexasF1_G25595	322.656	-5.41491	0.498685	-8.8531	8.51239e-19	3.3879e-17
TexasF1_G10739	4365.57	-2.79067	0.202536	-8.84127	9.46361e-19	3.75902e-17
TexasF1_G25807	1024.06	3.38052	0.269416	8.83585	9.93439e-19	3.93822e-17
TexasF1_G12776	62872.5	2.70209	0.193025	8.81798	1.16543e-18	4.61091e-17
TexasF1_G5170	148.209	-4.33738	0.378577	-8.81558	1.19065e-18	4.70144e-17
TexasF1_G18346	89.625	12.182	1.26923	8.81006	1.25084e-18	4.92939e-17
TexasF1_G12584	424.71	4.77347	0.428422	8.80782	1.276e-18	5.01867e-17
TexasF1_G16077	1573.43	2.4744	0.167638	8.79515	1.42862e-18	5.60797e-17
TexasF1_G18691	4750.34	2.27473	0.144954	8.79402	1.44305e-18	5.65354e-17
TexasF1_G17630	670.102	3.46705	0.280816	8.7853	1.55943e-18	6.09758e-17
TexasF1_G18337	90.2352	7.80091	0.775386	8.771	1.7708e-18	6.91058e-17
TexasF1_G26302	1256.87	4.56381	0.406421	8.76877	1.80631e-18	7.03548e-17
TexasF1_G29882	220	6.25858	0.60001	8.76415	1.88186e-18	7.31556e-17
TexasF1_G13831	131.817	5.59494	0.524387	8.7625	1.90972e-18	7.4095e-17
TexasF1_G6406	296.687	5.17237	0.476581	8.75481	2.04444e-18	7.91689e-17
TexasF1_G13393	723.556	5.39686	0.503286	8.73629	2.40893e-18	9.31034e-17
TexasF1_G4543	7488.2	3.04712	0.234887	8.71531	2.89954e-18	1.1185e-16
TexasF1_G18713	23453.1	3.43932	0.280481	8.69689	3.41106e-18	1.31329e-16
TexasF1_G14166	394.658	3.50712	0.288358	8.69447	3.48444e-18	1.33897e-16
TexasF1_G14172	311.699	4.6082	0.415151	8.69129	3.58354e-18	1.37442e-16
TexasF1_G15933	193.162	-4.02724	0.348933	-8.67571	4.10985e-18	1.57327e-16
TexasF1_G25901	2757.11	2.24289	0.143378	8.6686	4.37472e-18	1.67148e-16
TexasF1_G14573	532.153	3.39463	0.2763	8.66677	4.44562e-18	1.69534e-16
TexasF1_G8834	112.127	12.4326	1.32017	8.65997	4.71874e-18	1.79403e-16
TexasF1_G23378	4964.49	-2.37552	0.158838	-8.65989	4.7223e-18	1.79403e-16
TexasF1_G9328	3906.61	2.92364	0.22241	8.64907	5.19204e-18	1.96504e-16
TexasF1_G26837	934.305	3.44572	0.282766	8.64929	5.18227e-18	1.96504e-16
TexasF1_G14350	146.012	6.65116	0.65366	8.6454	5.36152e-18	2.02536e-16
TexasF1_G20991	323.574	6.15929	0.597322	8.63736	5.75282e-18	2.16909e-16
TexasF1_G17370	768.664	3.90718	0.336624	8.63628	5.80716e-18	2.18547e-16
TexasF1_G14574	1521.68	3.58946	0.29995	8.63296	5.97858e-18	2.24577e-16
TexasF1_G20735	2052.71	3.21811	0.257091	8.62773	6.25811e-18	2.34638e-16
TexasF1_G26216	344.08	3.00987	0.233166	8.61991	6.70058e-18	2.50759e-16
TexasF1_G26310	546.347	-2.51022	0.175209	-8.61952	6.72327e-18	2.5114e-16
TexasF1_G5623	1536.55	-5.94526	0.573967	-8.61594	6.93729e-18	2.58173e-16
TexasF1_G19945	695.807	-2.67016	0.193845	-8.61594	6.93689e-18	2.58173e-16
TexasF1_G2057	671.433	-3.1767	0.252712	-8.61335	7.09564e-18	2.63577e-16
TexasF1_G745	535.503	7.135	0.712354	8.6123	7.16118e-18	2.6552e-16
TexasF1_G9389	179.507	5.67558	0.543048	8.60988	7.31386e-18	2.7068e-16
TexasF1_G10492	244.244	6.47822	0.637283	8.5962	8.23956e-18	3.04378e-16
TexasF1_G2045	1326.37	10.0682	1.05517	8.59406	8.39457e-18	3.09534e-16
TexasF1_G9966	433.825	8.5701	0.883338	8.56987	1.03598e-17	3.81298e-16
TexasF1_G23041	1263.55	4.68532	0.431655	8.53765	1.36973e-17	5.03214e-16
TexasF1_G26590	1453.39	2.59592	0.187036	8.53268	1.42997e-17	5.24382e-16
TexasF1_G4740	4506.15	2.58812	0.186153	8.53124	1.44783e-17	5.29965e-16
TexasF1_G28920	315.11	-6.86351	0.688376	-8.51789	1.62488e-17	5.93689e-16
TexasF1_G581	74.405	-4.77425	0.443149	-8.51689	1.63895e-17	5.96655e-16
TexasF1_G22899	181.072	4.33285	0.391315	8.51706	1.63655e-17	5.96655e-16
TexasF1_G5182	4867.6	2.9016	0.223393	8.51237	1.70417e-17	6.19275e-16
TexasF1_G10729	1653.92	3.0371	0.239371	8.51021	1.73626e-17	6.29795e-16
TexasF1_G6125	477.171	6.52028	0.649006	8.50574	1.80444e-17	6.53344e-16
TexasF1_G14418	1150.61	2.66543	0.195866	8.50292	1.84886e-17	6.68221e-16
TexasF1_G4278	3764.56	2.43275	0.168533	8.50133	1.87435e-17	6.76215e-16
TexasF1_G19097	2533.28	4.56041	0.418891	8.49961	1.90229e-17	6.85062e-16
TexasF1_G21681	107.428	4.57966	0.421671	8.48923	2.08017e-17	7.47779e-16
TexasF1_G5197	80.7196	-4.82634	0.451487	-8.47498	2.35112e-17	8.43669e-16
TexasF1_G14180	939.596	4.58235	0.42289	8.4711	2.4308e-17	8.70705e-16
TexasF1_G12802	297.541	6.0581	0.597635	8.46354	2.59391e-17	9.27472e-16
TexasF1_G6166	206.009	-7.21198	0.734521	-8.45719	2.73903e-17	9.7762e-16
TexasF1_G14740	158.787	4.89274	0.460708	8.44947	2.92637e-17	1.04263e-15
TexasF1_G5382	169.565	-3.47033	0.29238	-8.44904	2.93698e-17	1.04456e-15
TexasF1_G29192	339.701	4.72818	0.441931	8.43613	3.28025e-17	1.16458e-15
TexasF1_G22490	220.769	5.79451	0.568792	8.42929	3.47761e-17	1.23246e-15
TexasF1_G30070	97.0989	-6.41732	0.643298	-8.42118	3.72724e-17	1.3186e-15
TexasF1_G17972	2572.14	5.64574	0.551739	8.42017	3.75925e-17	1.32758e-15
TexasF1_G1792	400.193	12.3323	1.34807	8.40628	4.23205e-17	1.49193e-15
TexasF1_G17590	94.909	5.22343	0.502735	8.40091	4.43043e-17	1.55912e-15
TexasF1_G23416	5301.65	-2.21013	0.144121	-8.39661	4.59555e-17	1.6144e-15
TexasF1_G899	178.137	12.572	1.3792	8.39036	4.84656e-17	1.6996e-15
TexasF1_G966	229.971	-6.26006	0.627186	-8.38675	4.99754e-17	1.74949e-15
TexasF1_G14163	85.786	5.8611	0.57966	8.38612	5.02447e-17	1.75585e-15
TexasF1_G3911	219.716	-4.22345	0.384419	-8.38527	5.06108e-17	1.7625e-15
TexasF1_G14568	695.35	2.88962	0.225345	8.38546	5.05261e-17	1.7625e-15
TexasF1_G17311	294.962	3.30579	0.275308	8.37531	5.50772e-17	1.91472e-15
TexasF1_G4900	589.642	3.1529	0.25711	8.37346	5.5953e-17	1.9418e-15
TexasF1_G199	1896.62	4.11761	0.372377	8.37218	5.65639e-17	1.95961e-15
TexasF1_G3315	3632.23	2.31992	0.15773	8.36825	5.84777e-17	2.01894e-15
TexasF1_G22786	276.709	-5.55345	0.544132	-8.36827	5.84691e-17	2.01894e-15
TexasF1_G5486	1010.53	-2.37247	0.164065	-8.36543	5.98973e-17	2.0644e-15
TexasF1_G902	5838.27	5.04631	0.483873	8.36234	6.14887e-17	2.11561e-15
TexasF1_G1970	11235.1	3.22427	0.266022	8.36121	6.20768e-17	2.13219e-15
TexasF1_G5950	119.319	-4.09855	0.370701	-8.35862	6.34535e-17	2.17575e-15
TexasF1_G9493	142.148	-3.47298	0.296245	-8.34776	6.95703e-17	2.38142e-15
TexasF1_G13389	14158.9	3.63941	0.316252	8.34591	7.06673e-17	2.41485e-15
TexasF1_G14422	65851.1	-2.7448	0.209412	-8.33186	7.95811e-17	2.71483e-15
TexasF1_G8642	147.104	9.1465	0.978273	8.32743	8.26159e-17	2.8088e-15
TexasF1_G23126	255.928	5.51115	0.541718	8.32749	8.25723e-17	2.8088e-15
TexasF1_G28954	240.165	5.12996	0.496071	8.32534	8.40892e-17	2.85405e-15
TexasF1_G468	79.5604	5.05073	0.486873	8.3199	8.80366e-17	2.98298e-15
TexasF1_G12229	131.309	-5.59052	0.551776	-8.31954	8.83072e-17	2.98711e-15
TexasF1_G10096	743.742	-5.78342	0.575457	-8.31239	9.37924e-17	3.16731e-15
TexasF1_G28375	3664.62	2.30733	0.157318	8.31016	9.5572e-17	3.22198e-15
TexasF1_G1587	1965.78	-2.26782	0.152624	-8.30682	9.83036e-17	3.30851e-15
TexasF1_G8809	1491.95	-6.97055	0.718964	-8.30438	1.00341e-16	3.37143e-15
TexasF1_G29644	110.426	-5.77935	0.575565	-8.30376	1.00864e-16	3.38332e-15
TexasF1_G19749	709.955	3.29456	0.276422	8.30094	1.03295e-16	3.45908e-15
TexasF1_G17942	251.329	5.5349	0.546563	8.29714	1.06651e-16	3.56553e-15
TexasF1_G29265	1641.59	2.7999	0.216961	8.29597	1.07707e-16	3.59482e-15
TexasF1_G27691	190.399	-4.53411	0.426084	-8.2944	1.09133e-16	3.63639e-15
TexasF1_G6320	558.635	4.23811	0.390629	8.28949	1.13736e-16	3.78347e-15
TexasF1_G4788	858.748	3.79922	0.33816	8.27779	1.25478e-16	4.16716e-15
TexasF1_G20280	546.313	4.91368	0.472855	8.2767	1.26633e-16	4.19856e-15
TexasF1_G29057	10449	4.73856	0.452546	8.26116	1.44261e-16	4.77514e-15
TexasF1_G5174	349.66	-4.06642	0.371268	-8.25931	1.46522e-16	4.84198e-15
TexasF1_G10503	2746.78	2.6019	0.193976	8.25823	1.47847e-16	4.87775e-15
TexasF1_G17274	1195.05	3.96848	0.360083	8.24386	1.66747e-16	5.49226e-15
TexasF1_G12610	119.4	12.1955	1.36219	8.21873	2.05677e-16	6.76339e-15
TexasF1_G1789	259.687	6.53725	0.674116	8.2141	2.13766e-16	7.0179e-15
TexasF1_G20642	321.423	-3.07941	0.253174	-8.21338	2.15046e-16	7.04838e-15
TexasF1_G6094	1851.62	5.27003	0.519968	8.21209	2.17363e-16	7.11271e-15
TexasF1_G17758	581.427	3.84603	0.346786	8.20689	2.26984e-16	7.41543e-15
TexasF1_G25962	3086.19	2.86518	0.227478	8.19936	2.41678e-16	7.88262e-15
TexasF1_G18572	121.943	12.5315	1.40647	8.19887	2.42649e-16	7.88863e-15
TexasF1_G20762	378.366	3.26213	0.275907	8.1989	2.426e-16	7.88863e-15
TexasF1_G21663	3924.79	-4.11176	0.379615	-8.19715	2.4616e-16	7.98986e-15
TexasF1_G10742	5071.8	4.29026	0.401441	8.19613	2.48254e-16	8.04481e-15
TexasF1_G19862	1236.13	-4.33261	0.406727	-8.19374	2.53224e-16	8.19263e-15
TexasF1_G3607	6984.02	2.57917	0.19284	8.18901	2.63374e-16	8.50432e-15
TexasF1_G8943	1693.82	3.00945	0.245388	8.18886	2.63706e-16	8.50432e-15
TexasF1_G4751	1911.94	4.38691	0.413765	8.18559	2.70974e-16	8.72468e-15
TexasF1_G15629	194.474	5.5441	0.555451	8.18092	2.81683e-16	9.05493e-15
TexasF1_G22881	71.5301	-3.69167	0.329112	-8.1786	2.87162e-16	9.21631e-15
TexasF1_G9942	90.885	5.21731	0.516147	8.17074	3.065e-16	9.82121e-15
TexasF1_G18640	784.502	3.02657	0.248649	8.15035	3.62866e-16	1.16088e-14
TexasF1_G3503	131.213	12.1601	1.36957	8.1486	3.68151e-16	1.17592e-14
TexasF1_G21203	1008.9	4.45901	0.424613	8.14627	3.75323e-16	1.19692e-14
TexasF1_G1803	253.812	4.65217	0.448457	8.14386	3.82857e-16	1.219e-14
TexasF1_G15729	163.187	4.3973	0.417349	8.14019	3.94649e-16	1.25456e-14
TexasF1_G15558	1303.28	3.45054	0.301258	8.13437	4.14081e-16	1.31425e-14
TexasF1_G20622	152.968	-4.55013	0.436702	-8.1294	4.31414e-16	1.3671e-14
TexasF1_G3292	1047.52	2.72089	0.211698	8.12899	4.32882e-16	1.36884e-14
TexasF1_G15919	55.0766	8.30564	0.898729	8.12886	4.33329e-16	1.36884e-14
TexasF1_G18824	137.046	-5.75615	0.585229	-8.12698	4.401e-16	1.38805e-14
TexasF1_G28695	818.492	4.16101	0.389336	8.119	4.70058e-16	1.4802e-14
TexasF1_G26020	78.7202	-6.87826	0.724207	-8.11683	4.78534e-16	1.50453e-14
TexasF1_G22272	3377.72	2.82769	0.225316	8.11164	4.99406e-16	1.5677e-14
TexasF1_G21042	80.355	5.12003	0.509139	8.09215	5.86188e-16	1.83724e-14
TexasF1_G9606	516.654	3.96219	0.366106	8.09109	5.91338e-16	1.85e-14
TexasF1_G9612	485.189	-4.84218	0.474875	-8.09093	5.92103e-16	1.85e-14
TexasF1_G10860	15571.1	-4.40872	0.421327	-8.09045	5.94442e-16	1.85442e-14
TexasF1_G22550	3078.29	3.34453	0.289823	8.08952	5.98997e-16	1.86573e-14
TexasF1_G23987	2325.08	4.25537	0.402442	8.08904	6.01355e-16	1.87017e-14
TexasF1_G14279	207.968	4.95927	0.48949	8.08856	6.03766e-16	1.87476e-14
TexasF1_G18586	4528.31	7.44998	0.797989	8.0828	6.32975e-16	1.96242e-14
TexasF1_G15486	843.634	3.56416	0.317454	8.07728	6.62283e-16	2.04929e-14
TexasF1_G16611	12927.3	2.29581	0.160429	8.07714	6.63039e-16	2.04929e-14
TexasF1_G9349	3678.12	2.70427	0.211079	8.07407	6.79922e-16	2.09824e-14
TexasF1_G9119	2716.71	4.46484	0.429234	8.07214	6.90752e-16	2.12839e-14
TexasF1_G26380	290.645	6.56219	0.689167	8.07088	6.97924e-16	2.14719e-14
TexasF1_G4883	121.23	-5.32671	0.536605	-8.06312	7.43701e-16	2.28452e-14
TexasF1_G25950	3785.47	4.97155	0.49333	8.0505	8.24592e-16	2.52913e-14
TexasF1_G11160	69.8883	-6.15281	0.640217	-8.04854	8.37853e-16	2.56588e-14
TexasF1_G5806	87.0483	-6.65643	0.703027	-8.04582	8.56713e-16	2.61964e-14
TexasF1_G13066	2962.65	-3.06192	0.256468	-8.03966	9.00848e-16	2.7504e-14
TexasF1_G4343	734.428	3.89068	0.359895	8.03202	9.58796e-16	2.92287e-14
TexasF1_G10054	3313.24	2.21319	0.151118	8.02807	9.90195e-16	3.01401e-14
TexasF1_G28356	408.035	-2.65386	0.206114	-8.024	1.02352e-15	3.11074e-14
TexasF1_G5166	1729.37	-3.45052	0.305548	-8.02008	1.05678e-15	3.20695e-14
TexasF1_G19279	148.347	-3.47095	0.308153	-8.01858	1.06978e-15	3.24151e-14
TexasF1_G4237	506.748	4.31019	0.412834	8.01821	1.07296e-15	3.24624e-14
TexasF1_G3380	4338.01	3.82161	0.351911	8.01796	1.07516e-15	3.24799e-14
TexasF1_G12773	311.942	2.69994	0.21211	8.01445	1.1063e-15	3.33703e-14
TexasF1_G13369	150.68	8.06758	0.882067	8.01252	1.12383e-15	3.38481e-14
TexasF1_G14185	2725.5	2.63253	0.203845	8.00869	1.15934e-15	3.48655e-14
TexasF1_G7221	462.307	4.02217	0.377518	8.00538	1.19095e-15	3.57366e-14
TexasF1_G15898	231.342	6.26995	0.658309	8.00529	1.19187e-15	3.57366e-14
TexasF1_G17629	1834.33	3.09605	0.261848	8.00484	1.19627e-15	3.58148e-14
TexasF1_G1611	99.9819	-4.0979	0.387387	-7.99691	1.27583e-15	3.81399e-14
TexasF1_G18995	4562.75	2.56707	0.195993	7.99558	1.28968e-15	3.84967e-14
TexasF1_G13013	580.462	-7.44632	0.806697	-7.99101	1.33842e-15	3.98919e-14
TexasF1_G15773	9024.21	3.64618	0.331185	7.99004	1.34891e-15	4.01451e-14
TexasF1_G24773	282.716	-4.25537	0.407971	-7.97941	1.4703e-15	4.3693e-14
TexasF1_G4274	108.366	12.172	1.4013	7.97256	1.55426e-15	4.61198e-14
TexasF1_G18556	57.6797	11.3333	1.29649	7.97022	1.58391e-15	4.693e-14
TexasF1_G12677	5555.71	-3.19248	0.275384	-7.96154	1.69912e-15	5.02695e-14
TexasF1_G13876	1115.24	-2.59612	0.200498	-7.96079	1.70947e-15	5.05011e-14
TexasF1_G4839	1709.32	2.35442	0.170227	7.95656	1.76887e-15	5.21024e-14
TexasF1_G18339	292.706	13.2222	1.53609	7.95671	1.76671e-15	5.21024e-14
TexasF1_G20948	996.192	3.41228	0.303206	7.95592	1.77808e-15	5.22968e-14
TexasF1_G17691	319.815	-7.58661	0.82833	-7.95167	1.84011e-15	5.40422e-14
TexasF1_G29118	12120.9	-3.67163	0.336486	-7.9398	2.02507e-15	5.93873e-14
TexasF1_G4394	572.966	2.72094	0.21678	7.93864	2.04407e-15	5.9857e-14
TexasF1_G20441	15231.1	3.24883	0.283306	7.93781	2.05774e-15	6.01695e-14
TexasF1_G14272	1334.28	3.55083	0.322051	7.92058	2.36407e-15	6.90259e-14
TexasF1_G9339	776.434	5.49885	0.568242	7.91713	2.43051e-15	7.08628e-14
TexasF1_G18506	965.359	3.46234	0.311063	7.91588	2.45517e-15	7.14778e-14
TexasF1_G27686	272.409	-3.77445	0.350753	-7.90997	2.5745e-15	7.48434e-14
TexasF1_G13759	2389.45	5.06602	0.514113	7.90879	2.59903e-15	7.54472e-14
TexasF1_G5804	9127.62	-3.16272	0.273609	-7.90442	2.69181e-15	7.80274e-14
TexasF1_G23889	207.619	7.50269	0.823768	7.89384	2.93031e-15	8.48182e-14
TexasF1_G119	76.2064	11.8316	1.37246	7.89209	2.97163e-15	8.58904e-14
TexasF1_G22741	978.299	-2.8645	0.23626	-7.89174	2.97993e-15	8.60063e-14
TexasF1_G27499	1187.09	2.98461	0.251521	7.89046	3.01077e-15	8.67716e-14
TexasF1_G21400	1039.84	2.61379	0.204564	7.88893	3.04798e-15	8.77181e-14
TexasF1_G22776	7848.72	-2.15138	0.145955	-7.88858	3.05654e-15	8.78383e-14
TexasF1_G18702	126.524	4.45578	0.438753	7.87638	3.37003e-15	9.67089e-14
TexasF1_G29770	36983.1	-5.42571	0.561926	-7.87597	3.38118e-15	9.689e-14
TexasF1_G10081	13741.4	3.37044	0.301103	7.87251	3.47588e-15	9.94616e-14
TexasF1_G29532	3662.45	2.85762	0.236049	7.86963	3.55696e-15	1.01637e-13
TexasF1_G1666	916.484	5.77927	0.607672	7.86489	3.69436e-15	1.05263e-13
TexasF1_G18551	113.655	7.78372	0.862527	7.86493	3.69289e-15	1.05263e-13
TexasF1_G10334	988.718	2.28062	0.162853	7.86363	3.73168e-15	1.06176e-13
TexasF1_G3025	2425.82	-5.23341	0.538585	-7.86024	3.83399e-15	1.08932e-13
TexasF1_G13009	702.591	-6.29153	0.673251	-7.85967	3.85148e-15	1.09274e-13
TexasF1_G23202	70.9564	-5.50237	0.573283	-7.85366	4.04062e-15	1.14479e-13
TexasF1_G28472	96.8064	-7.12685	0.780356	-7.85136	4.11566e-15	1.1644e-13
TexasF1_G20871	930.003	4.07834	0.392111	7.85069	4.13761e-15	1.16896e-13
TexasF1_G5840	432.177	-2.49178	0.19004	-7.84982	4.16629e-15	1.17376e-13
TexasF1_G25614	5443.93	-2.50131	0.19125	-7.84997	4.16142e-15	1.17376e-13
TexasF1_G655	335.607	2.91528	0.244095	7.84644	4.28007e-15	1.20412e-13
TexasF1_G1379	289.829	10.4757	1.20889	7.83841	4.56275e-15	1.28185e-13
TexasF1_G25986	351.378	4.26873	0.417078	7.83722	4.6063e-15	1.29228e-13
TexasF1_G14499	677.868	3.18045	0.278526	7.82855	4.93529e-15	1.38264e-13
TexasF1_G14384	682.945	3.07642	0.265374	7.82452	5.09597e-15	1.42566e-13
TexasF1_G482	540.413	-3.14053	0.273713	-7.82033	5.26836e-15	1.47184e-13
TexasF1_G8643	96.0759	7.10193	0.780803	7.81495	5.49865e-15	1.53404e-13
TexasF1_G4941	732.809	-2.76455	0.226091	-7.80459	5.96968e-15	1.66314e-13
TexasF1_G22567	2492.77	3.62646	0.336598	7.80296	6.04725e-15	1.68241e-13
TexasF1_G29949	234.823	3.87871	0.368955	7.80232	6.07776e-15	1.68856e-13
TexasF1_G3360	11733.7	2.78603	0.228939	7.80132	6.12619e-15	1.69966e-13
TexasF1_G29445	141.559	-5.3991	0.564087	-7.79861	6.25906e-15	1.73412e-13
TexasF1_G25889	406.904	-3.78674	0.357756	-7.78952	6.72651e-15	1.86106e-13
TexasF1_G26276	4035.02	-2.4897	0.191261	-7.78881	6.7643e-15	1.86894e-13
TexasF1_G3415	1203.82	4.21568	0.413131	7.78367	7.04483e-15	1.94377e-13
TexasF1_G25585	118.431	-4.87489	0.49824	-7.77715	7.41755e-15	2.0438e-13
TexasF1_G23984	123.639	-6.20141	0.66883	-7.77688	7.43373e-15	2.04545e-13
TexasF1_G26490	498.582	-2.87536	0.241562	-7.76345	8.2647e-15	2.27098e-13
TexasF1_G19356	5914.85	-1.92984	0.119944	-7.75227	9.02619e-15	2.47683e-13
TexasF1_G19428	2740.76	-4.31982	0.428344	-7.75036	9.16358e-15	2.5111e-13
TexasF1_G29703	225.612	13.3967	1.60172	7.7396	9.97327e-15	2.72925e-13
TexasF1_G22682	489.034	5.56682	0.590641	7.73198	1.05886e-14	2.89368e-13
TexasF1_G22469	9982.6	-3.50033	0.323482	-7.72941	1.08048e-14	2.94875e-13
TexasF1_G1416	85.6605	5.97546	0.644158	7.72398	1.12756e-14	3.07305e-13
TexasF1_G29757	106.806	4.4264	0.44432	7.71155	1.24295e-14	3.38295e-13
TexasF1_G6583	104.37	-5.50513	0.584402	-7.70896	1.26843e-14	3.44508e-13
TexasF1_G9246	136.2	3.89888	0.376045	7.70889	1.26921e-14	3.44508e-13
TexasF1_G28766	412.097	-3.71611	0.352932	-7.69586	1.4055e-14	3.80985e-13
TexasF1_G19190	273.328	-5.51997	0.588132	-7.6853	1.52642e-14	4.13204e-13
TexasF1_G1159	1289.96	-2.0161	0.132283	-7.68126	1.57535e-14	4.25874e-13
TexasF1_G21232	1777.07	-4.22429	0.419826	-7.68008	1.58995e-14	4.29243e-13
TexasF1_G30129	2035.04	2.17415	0.153056	7.67134	1.70208e-14	4.58899e-13
TexasF1_G25459	2550.58	3.05957	0.268509	7.67041	1.71444e-14	4.61611e-13
TexasF1_G8898	879.67	4.44019	0.44857	7.66923	1.73028e-14	4.65249e-13
TexasF1_G23190	992.767	-4.26084	0.425324	-7.66672	1.76448e-14	4.73812e-13
TexasF1_G25928	875.343	-2.81837	0.237193	-7.66617	1.77209e-14	4.7522e-13
TexasF1_G12575	473.748	5.41602	0.576168	7.66446	1.79579e-14	4.80611e-13
TexasF1_G15837	37228.4	2.95302	0.254818	7.66438	1.79699e-14	4.80611e-13
TexasF1_G10250	3134.95	-2.91453	0.24992	-7.66059	1.85087e-14	4.94363e-13
TexasF1_G29437	12092.5	3.00297	0.261769	7.65169	1.98351e-14	5.29085e-13
TexasF1_G9964	1641.22	-2.54977	0.202781	-7.64256	2.12944e-14	5.67256e-13
TexasF1_G26242	512.447	-3.44907	0.320537	-7.64052	2.16351e-14	5.75569e-13
TexasF1_G15888	7328.27	3.07982	0.27225	7.6394	2.18232e-14	5.79804e-13
TexasF1_G28935	306.297	-2.43438	0.187978	-7.63055	2.3376e-14	6.20236e-13
TexasF1_G506	71.0422	-4.76111	0.493745	-7.61751	2.58625e-14	6.85306e-13
TexasF1_G9222	3500.97	1.84036	0.110397	7.61215	2.69569e-14	7.13361e-13
TexasF1_G5094	5440.46	2.36226	0.178964	7.61194	2.70002e-14	7.13565e-13
TexasF1_G26840	726.92	2.84969	0.243188	7.60602	2.82667e-14	7.46056e-13
TexasF1_G2438	71.1039	-4.16749	0.416708	-7.60121	2.93378e-14	7.73307e-13
TexasF1_G8368	225.101	3.17365	0.286218	7.59439	3.09244e-14	8.1406e-13
TexasF1_G8820	2267.03	8.29016	0.961344	7.5833	3.36862e-14	8.85598e-13
TexasF1_G5062	271.369	4.05756	0.403262	7.58205	3.40139e-14	8.93043e-13
TexasF1_G29091	3776.03	4.48828	0.460412	7.57642	3.55208e-14	9.31387e-13
TexasF1_G9403	509.994	-5.59552	0.606687	-7.57478	3.59744e-14	9.42049e-13
TexasF1_G8428	728.953	-2.47767	0.195228	-7.56893	3.7631e-14	9.82865e-13
TexasF1_G19328	4131.92	1.87512	0.115618	7.5691	3.75824e-14	9.82865e-13
TexasF1_G23177	765.738	3.62724	0.347121	7.56866	3.77098e-14	9.83641e-13
TexasF1_G6692	1130.01	-3.1081	0.278901	-7.55858	4.075e-14	1.06156e-12
TexasF1_G27549	101.457	-4.75153	0.496574	-7.55482	4.19433e-14	1.09123e-12
TexasF1_G22640	532.915	-4.49126	0.462188	-7.55377	4.22822e-14	1.09863e-12
TexasF1_G10977	1096.43	-5.37987	0.579852	-7.55343	4.23938e-14	1.1001e-12
TexasF1_G25945	601.789	2.75052	0.23195	7.54696	4.4554e-14	1.15466e-12
TexasF1_G19489	745.051	-3.01785	0.267583	-7.54103	4.6627e-14	1.20683e-12
TexasF1_G5352	125.758	-4.38198	0.448799	-7.53561	4.86041e-14	1.25638e-12
TexasF1_G18833	188.583	3.9569	0.392511	7.53329	4.94777e-14	1.27732e-12
TexasF1_G29608	320.615	-4.90296	0.519536	-7.51239	5.80561e-14	1.49685e-12
TexasF1_G6266	273.182	-4.99695	0.532146	-7.51099	5.86804e-14	1.511e-12
TexasF1_G6031	434.287	-3.09077	0.27841	-7.50967	5.92759e-14	1.52438e-12
TexasF1_G28984	51.5075	-3.95094	0.393379	-7.50151	6.30863e-14	1.62029e-12
TexasF1_G4887	746.544	2.65299	0.220467	7.49767	6.49637e-14	1.66638e-12
TexasF1_G28970	827.042	-2.91375	0.255639	-7.48614	7.09287e-14	1.81706e-12
TexasF1_G16735	103.319	-4.4078	0.455353	-7.48387	7.2164e-14	1.84635e-12
TexasF1_G16253	182.283	4.06888	0.41089	7.46886	8.08952e-14	2.0671e-12
TexasF1_G9214	1875.92	-1.85522	0.114567	-7.46485	8.33962e-14	2.1283e-12
TexasF1_G16663	904.58	-3.94982	0.395544	-7.45762	8.80976e-14	2.24543e-12
TexasF1_G13905	535.638	-3.17269	0.291367	-7.45687	8.86011e-14	2.25539e-12
TexasF1_G5305	79.4053	8.81743	1.05025	7.4434	9.8125e-14	2.49466e-12
TexasF1_G18507	1011.31	2.69263	0.227469	7.44113	9.98271e-14	2.53472e-12
TexasF1_G19316	1090.63	-3.21904	0.298439	-7.43548	1.04187e-13	2.64208e-12
TexasF1_G20087	317.301	-3.49708	0.336135	-7.4288	1.09591e-13	2.77561e-12
TexasF1_G22743	49.4515	-5.09019	0.551028	-7.42284	1.14634e-13	2.89968e-12
TexasF1_G25109	46.7147	6.8507	0.788486	7.42017	1.16972e-13	2.9551e-12
TexasF1_G3733	72.4383	3.21319	0.298344	7.41825	1.1868e-13	2.99447e-12
TexasF1_G5090	86.3603	5.58897	0.618796	7.41597	1.20742e-13	3.04267e-12
TexasF1_G22825	107.136	5.89303	0.659987	7.41382	1.22714e-13	3.08847e-12
TexasF1_G13020	112.891	-4.71786	0.501633	-7.41151	1.24865e-13	3.13868e-12
TexasF1_G11168	1348.78	-3.32235	0.313395	-7.41029	1.26021e-13	3.16378e-12
TexasF1_G16913	200.659	12.5903	1.56417	7.40984	1.2645e-13	3.17057e-12
TexasF1_G14490	226.77	-4.04714	0.411684	-7.40164	1.34516e-13	3.36862e-12
TexasF1_G15179	3735.39	2.64405	0.222345	7.39416	1.423e-13	3.55909e-12
TexasF1_G29291	833.13	-2.94291	0.262914	-7.38991	1.46929e-13	3.6703e-12
TexasF1_G17652	156.141	-4.21049	0.434822	-7.38346	1.54229e-13	3.84785e-12
TexasF1_G25661	5687.14	2.00464	0.136071	7.38322	1.54501e-13	3.84986e-12
TexasF1_G5630	2162.34	-4.92177	0.531438	-7.37954	1.58834e-13	3.95291e-12
TexasF1_G5545	2167.68	4.57386	0.484723	7.37299	1.66837e-13	4.14694e-12
TexasF1_G25071	273.671	7.68751	0.907133	7.37214	1.67916e-13	4.16859e-12
TexasF1_G17598	526.886	-3.03358	0.276062	-7.3664	1.75296e-13	4.34643e-12
TexasF1_G23441	58538.8	-3.55262	0.346623	-7.36425	1.78143e-13	4.41157e-12
TexasF1_G14425	862.576	-2.47338	0.200118	-7.36258	1.80394e-13	4.46181e-12
TexasF1_G25866	87.3673	-4.60996	0.490504	-7.35971	1.84316e-13	4.55319e-12
TexasF1_G23912	475.352	2.9609	0.266581	7.35577	1.89832e-13	4.6837e-12
TexasF1_G29965	328.635	-5.34643	0.590934	-7.35518	1.90669e-13	4.69857e-12
TexasF1_G1873	75.1591	-4.58178	0.487154	-7.35247	1.94578e-13	4.78901e-12
TexasF1_G3962	989.282	2.81563	0.247265	7.34284	2.09109e-13	5.14034e-12
TexasF1_G28462	2464.94	-2.86862	0.25478	-7.33426	2.22945e-13	5.47374e-12
TexasF1_G8669	370.629	3.04771	0.279217	7.33373	2.23833e-13	5.48883e-12
TexasF1_G5399	214.891	-3.40413	0.328235	-7.32442	2.39933e-13	5.87646e-12
TexasF1_G531	12686.8	4.6651	0.50077	7.31893	2.49949e-13	6.11431e-12
TexasF1_G19160	42.1036	6.23726	0.715808	7.31657	2.54382e-13	6.21517e-12
TexasF1_G17644	1808.25	1.81653	0.11163	7.3146	2.58147e-13	6.29947e-12
TexasF1_G25780	193.769	4.88968	0.531993	7.31151	2.64147e-13	6.43807e-12
TexasF1_G19177	446.559	-2.81115	0.247793	-7.30911	2.68914e-13	6.5463e-12
TexasF1_G29369	125.18	-4.12513	0.428744	-7.28902	3.12216e-13	7.5912e-12
TexasF1_G27458	98.4539	5.85851	0.666819	7.2861	3.19055e-13	7.74809e-12
TexasF1_G5271	1288.75	2.70439	0.233974	7.28453	3.22784e-13	7.82917e-12
TexasF1_G15943	80.3953	-6.73111	0.787933	-7.2736	3.50029e-13	8.47974e-12
TexasF1_G13505	144.096	5.6907	0.645066	7.27165	3.55115e-13	8.59257e-12
TexasF1_G15752	1695.37	-4.38342	0.465396	-7.26998	3.5954e-13	8.68917e-12
TexasF1_G14295	104.919	-4.58204	0.493021	-7.2655	3.71672e-13	8.97157e-12
TexasF1_G25948	101.66	4.9593	0.54513	7.26304	3.78485e-13	9.12504e-12
TexasF1_G5802	6009.58	4.30928	0.455837	7.25978	3.87714e-13	9.33633e-12
TexasF1_G9929	251.357	-4.00464	0.414051	-7.25669	3.96681e-13	9.54079e-12
TexasF1_G25985	34.2791	-5.35	0.600306	-7.2463	4.28301e-13	1.0289e-11
TexasF1_G22205	788.866	-3.1697	0.299665	-7.24044	4.47227e-13	1.07308e-11
TexasF1_G10062	5475.15	2.5101	0.208587	7.23966	4.49819e-13	1.07801e-11
TexasF1_G17710	278.219	4.75059	0.518584	7.23238	4.74598e-13	1.13603e-11
TexasF1_G25682	3602.22	3.46406	0.340972	7.2266	4.95237e-13	1.18402e-11
TexasF1_G22930	3474.12	-2.08522	0.150205	-7.22496	5.01259e-13	1.19699e-11
TexasF1_G8851	625.078	2.32496	0.183537	7.21905	5.23509e-13	1.24864e-11
TexasF1_G5919	5474.06	2.59974	0.221675	7.21657	5.33137e-13	1.27009e-11
TexasF1_G17656	1463.54	-1.79699	0.11048	-7.21389	5.43744e-13	1.29383e-11
TexasF1_G15759	159.318	-3.74919	0.381198	-7.21197	5.51473e-13	1.31066e-11
TexasF1_G8103	133.482	-5.81391	0.668586	-7.20014	6.0151e-13	1.42789e-11
TexasF1_G5418	234.445	-2.79484	0.249363	-7.19768	6.12469e-13	1.45219e-11
TexasF1_G22258	59.8446	5.94796	0.687725	7.19467	6.26118e-13	1.4828e-11
TexasF1_G9466	920.019	3.40652	0.334673	7.19067	6.44746e-13	1.52511e-11
TexasF1_G10013	1320.95	5.47295	0.622264	7.18818	6.56603e-13	1.55133e-11
TexasF1_G13968	2425.19	2.48238	0.206315	7.18504	6.71863e-13	1.58552e-11
TexasF1_G666	78.6615	8.80191	1.08708	7.17693	7.12922e-13	1.68044e-11
TexasF1_G11189	51.2352	6.54927	0.773237	7.17667	7.14287e-13	1.68168e-11
TexasF1_G18889	191.147	-3.24631	0.313036	-7.17587	7.18462e-13	1.68952e-11
TexasF1_G6813	965.815	2.32773	0.185032	7.17569	7.19431e-13	1.68982e-11
TexasF1_G20080	2944.83	2.33654	0.186315	7.17355	7.30772e-13	1.71445e-11
TexasF1_G21414	303.453	-2.50469	0.209804	-7.17187	7.39814e-13	1.73364e-11
TexasF1_G25904	4027.6	-1.83151	0.116281	-7.15089	8.62181e-13	2.01803e-11
TexasF1_G2646	195.396	3.13269	0.298272	7.15016	8.66767e-13	2.0264e-11
TexasF1_G12505	1923.59	2.71052	0.239307	7.14782	8.81643e-13	2.05877e-11
TexasF1_G7465	1101.34	2.97661	0.276919	7.13786	9.47925e-13	2.21098e-11
TexasF1_G19671	415.316	-2.27384	0.178857	-7.12211	1.06285e-12	2.47615e-11
TexasF1_G17900	654.764	-2.35	0.18961	-7.11988	1.08021e-12	2.51368e-11
TexasF1_G9783	2126.93	-1.91541	0.128663	-7.11477	1.12099e-12	2.60555e-11
TexasF1_G16770	268.877	-7.03073	0.848131	-7.11061	1.15534e-12	2.68228e-11
TexasF1_G17034	94.8665	-5.35772	0.613059	-7.10817	1.17594e-12	2.72696e-11
TexasF1_G1643	550.095	-4.63497	0.511435	-7.10739	1.18258e-12	2.73919e-11
TexasF1_G21630	514.549	-4.55471	0.501023	-7.0949	1.29442e-12	2.99478e-11
TexasF1_G5916	142.268	-3.6737	0.376882	-7.09426	1.30043e-12	3.00523e-11
TexasF1_G29755	1610.1	1.79448	0.112012	7.09274	1.31479e-12	3.03491e-11
TexasF1_G23207	764.078	-2.77626	0.250514	-7.09046	1.33666e-12	3.08185e-11
TexasF1_G22833	1025.46	4.02477	0.426774	7.08751	1.36545e-12	3.1446e-11
TexasF1_G1668	2352.55	3.89426	0.408391	7.08696	1.37086e-12	3.15345e-11
TexasF1_G8434	2471.3	-3.90972	0.410774	-7.08351	1.40549e-12	3.22941e-11
TexasF1_G3947	288.71	6.042	0.711947	7.08199	1.42102e-12	3.26135e-11
TexasF1_G14762	1742.09	2.82282	0.257424	7.08098	1.43139e-12	3.28141e-11
TexasF1_G9599	1327.14	3.26995	0.320615	7.08	1.44155e-12	3.30092e-11
TexasF1_G20651	737.523	-3.69259	0.380909	-7.06886	1.56213e-12	3.57296e-11
TexasF1_G21558	591.318	9.85191	1.25295	7.06484	1.60806e-12	3.67381e-11
TexasF1_G24924	130.938	-5.10421	0.581704	-7.0555	1.71977e-12	3.92457e-11
TexasF1_G27799	1092.66	2.60933	0.228453	7.04446	1.86187e-12	4.24401e-11
TexasF1_G1681	195.32	-6.39886	0.766601	-7.0426	1.88691e-12	4.2962e-11
TexasF1_G903	1986.14	5.88415	0.693653	7.04121	1.90581e-12	4.33432e-11
TexasF1_G3695	270.182	-5.71599	0.670358	-7.03503	1.99218e-12	4.5256e-11
TexasF1_G2620	1594.08	2.33645	0.190011	7.03353	2.01379e-12	4.56952e-11
TexasF1_G25063	1158.97	-4.39561	0.482932	-7.03124	2.04711e-12	4.63988e-11
TexasF1_G7823	98.579	3.4715	0.351597	7.02935	2.07496e-12	4.6977e-11
TexasF1_G12799	164.228	3.60469	0.370707	7.02629	2.12094e-12	4.79639e-11
TexasF1_G14700	7610.01	3.43272	0.346398	7.0229	2.17306e-12	4.90872e-11
TexasF1_G1891	89.4265	9.55361	1.21876	7.0183	2.24582e-12	5.06737e-11
TexasF1_G13782	65.3746	9.08078	1.15215	7.01364	2.32198e-12	5.23333e-11
TexasF1_G9141	2582.28	2.85297	0.264284	7.01128	2.36142e-12	5.31624e-11
TexasF1_G11874	3227.48	2.2046	0.171992	7.0038	2.49104e-12	5.59549e-11
TexasF1_G14643	279.071	4.05097	0.435612	7.00386	2.49001e-12	5.59549e-11
TexasF1_G9803	388.056	-3.7457	0.392111	-7.00236	2.51691e-12	5.64729e-11
TexasF1_G5564	1901.44	-7.09164	0.871355	-6.991	2.72935e-12	6.1171e-11
TexasF1_G7297	201.195	-4.26853	0.468441	-6.97745	3.00576e-12	6.72908e-11
TexasF1_G12028	79.1746	-4.23268	0.46342	-6.9757	3.04356e-12	6.80611e-11
TexasF1_G23018	61.629	11.4797	1.50256	6.97457	3.06818e-12	6.85352e-11
TexasF1_G8794	88.8966	2.8443	0.264516	6.97238	3.11617e-12	6.95298e-11
TexasF1_G4217	445.012	-3.96427	0.425159	-6.97215	3.12133e-12	6.95676e-11
TexasF1_G26616	797.299	-2.5441	0.222011	-6.95507	3.52399e-12	7.84548e-11
TexasF1_G9520	81.3708	8.96123	1.1448	6.95428	3.54379e-12	7.8808e-11
TexasF1_G25803	118.03	-3.59313	0.372898	-6.95401	3.55047e-12	7.88692e-11
TexasF1_G12861	141.052	-3.41782	0.347723	-6.9533	3.56843e-12	7.91805e-11
TexasF1_G25362	411.868	10.2149	1.32553	6.95185	3.6053e-12	7.99101e-11
TexasF1_G9869	3687.55	3.86329	0.412163	6.94698	3.73178e-12	8.26222e-11
TexasF1_G6077	429.856	3.87825	0.414449	6.94477	3.7909e-12	8.38387e-11
TexasF1_G1032	541.611	4.01214	0.433878	6.94237	3.85565e-12	8.51768e-11
TexasF1_G9207	310.368	-2.32363	0.190816	-6.93668	4.01414e-12	8.85805e-11
TexasF1_G4405	155.736	-7.3957	0.922234	-6.93501	4.06182e-12	8.94686e-11
TexasF1_G6147	1043.16	2.96057	0.282707	6.93496	4.06331e-12	8.94686e-11
TexasF1_G25947	4922.76	2.0013	0.144429	6.93279	4.12624e-12	9.07548e-11
TexasF1_G3732	177.645	3.54777	0.367898	6.92521	4.35323e-12	9.56423e-11
TexasF1_G13320	78.198	-3.21631	0.32005	-6.9249	4.3627e-12	9.57456e-11
TexasF1_G6169	465.511	-2.78789	0.258327	-6.92103	4.48371e-12	9.82937e-11
TexasF1_G26167	2912.69	2.63179	0.235779	6.92085	4.48946e-12	9.83123e-11
TexasF1_G14441	86.5389	6.14249	0.743565	6.91599	4.64597e-12	1.01629e-10
TexasF1_G13577	857.023	2.15277	0.16671	6.9148	4.68535e-12	1.02378e-10
TexasF1_G448	737.946	2.48584	0.214939	6.91285	4.74997e-12	1.03678e-10
TexasF1_G5227	223.792	-5.88243	0.706377	-6.91193	4.7811e-12	1.04244e-10
TexasF1_G18397	116.762	2.92614	0.278734	6.91032	4.8356e-12	1.05317e-10
TexasF1_G15510	50.9407	-9.8625	1.28292	-6.90806	4.91317e-12	1.06891e-10
TexasF1_G4532	191.911	4.76022	0.544553	6.90515	5.01515e-12	1.08991e-10
TexasF1_G19219	42.9278	-6.97061	0.864707	-6.90478	5.02814e-12	1.09155e-10
TexasF1_G20656	73.9244	-3.55799	0.370477	-6.90457	5.03557e-12	1.09198e-10
TexasF1_G2948	5726.9	3.01257	0.29152	6.90372	5.06591e-12	1.09738e-10
TexasF1_G27518	9738.39	2.5098	0.218742	6.90223	5.11921e-12	1.10773e-10
TexasF1_G13500	231.925	3.46955	0.358026	6.89767	5.28615e-12	1.14262e-10
TexasF1_G23103	51.5473	4.84945	0.558181	6.89643	5.33274e-12	1.15145e-10
TexasF1_G16642	112.919	-9.56299	1.24265	-6.89093	5.54278e-12	1.19551e-10
TexasF1_G20729	337.845	3.65927	0.386116	6.88722	5.68935e-12	1.22581e-10
TexasF1_G12838	73.1475	-3.89795	0.421322	-6.87824	6.05979e-12	1.30422e-10
TexasF1_G21352	162.982	9.2857	1.2053	6.87438	6.22622e-12	1.3386e-10
TexasF1_G11300	279.988	5.06624	0.591707	6.87204	6.3291e-12	1.35926e-10
TexasF1_G1455	93.0101	-6.23366	0.762146	-6.867	6.55655e-12	1.40661e-10
TexasF1_G12485	1799.64	-4.63375	0.529177	-6.86679	6.56632e-12	1.4072e-10
TexasF1_G19604	24498.6	3.21979	0.323377	6.86442	6.67638e-12	1.42926e-10
TexasF1_G12614	38.4457	10.7471	1.42001	6.86411	6.69083e-12	1.43083e-10
TexasF1_G10495	485.414	-4.22224	0.469797	-6.85881	6.94375e-12	1.48333e-10
TexasF1_G14482	250.222	4.08907	0.451387	6.84351	7.72739e-12	1.64898e-10
TexasF1_G29752	5223.35	-2.52904	0.223497	-6.8414	7.84203e-12	1.67166e-10
TexasF1_G8990	2161.13	3.0243	0.295934	6.84039	7.89764e-12	1.68173e-10
TexasF1_G8572	127.323	-3.7084	0.396152	-6.83678	8.09941e-12	1.72104e-10
TexasF1_G16283	180.379	-3.79081	0.408203	-6.83683	8.09673e-12	1.72104e-10
TexasF1_G18609	349.73	3.6635	0.389675	6.83518	8.19016e-12	1.73848e-10
TexasF1_G14122	559.512	-2.52242	0.223165	-6.82194	8.98216e-12	1.90458e-10
TexasF1_G10630	2493.79	9.64453	1.26744	6.82045	9.07536e-12	1.92231e-10
TexasF1_G634	141.41	-3.41365	0.354023	-6.81778	9.24595e-12	1.95558e-10
TexasF1_G14443	863.273	-4.80191	0.557654	-6.81768	9.25194e-12	1.95558e-10
TexasF1_G26833	8270.83	2.45986	0.214357	6.81041	9.73178e-12	2.05484e-10
TexasF1_G12390	21674.9	2.15106	0.16907	6.80816	9.88522e-12	2.08504e-10
TexasF1_G7044	2991.3	2.20654	0.177241	6.80734	9.94209e-12	2.09484e-10
TexasF1_G3070	2483.38	2.04204	0.153355	6.79499	1.08324e-11	2.28003e-10
TexasF1_G26304	202.799	-4.66528	0.539853	-6.78941	1.12592e-11	2.36738e-10
TexasF1_G1807	54.6426	11.1791	1.49992	6.78642	1.14947e-11	2.41437e-10
TexasF1_G21358	11577	2.30884	0.192869	6.78618	1.15141e-11	2.4159e-10
TexasF1_G11359	70.0234	-6.80782	0.856378	-6.78184	1.18655e-11	2.48704e-10
TexasF1_G11302	439.522	2.33032	0.196221	6.7797	1.20427e-11	2.52156e-10
TexasF1_G8830	16964.9	2.97468	0.291291	6.77908	1.20946e-11	2.52978e-10
TexasF1_G6604	156.316	7.39027	0.943182	6.77522	1.24215e-11	2.59545e-10
TexasF1_G26818	3170.91	-1.85463	0.126161	-6.77414	1.25151e-11	2.61229e-10
TexasF1_G1512	4850.67	2.77613	0.262243	6.77285	1.26268e-11	2.63285e-10
TexasF1_G18575	155.076	12.9679	1.7672	6.77223	1.26815e-11	2.64153e-10
TexasF1_G23752	13132.6	2.28319	0.189578	6.76867	1.29969e-11	2.70441e-10
TexasF1_G29991	81.7475	3.92947	0.433276	6.7612	1.36853e-11	2.8447e-10
TexasF1_G3641	593.409	-3.0577	0.30453	-6.75697	1.40903e-11	2.92586e-10
[truncated: 2,896 more rows]

## Sheet: Table S5
DEGs Texas T2 vs T3							gseKEGG Texas T2 vs T3												GSEA Texas T2 vs T3
[truncated: 1,033 more rows]

[truncated: 12 more sheets: Table S6, Table S7, Table S8, Table S9, Table S10, Table S11, Table S12, Table S13, Table S14, Table S15, Table S16, Table S17]
